# Supplementary material for: Metabolome and transcriptome profiling reveals anthocyanin contents and anthocyanin-related genes of chimeric leaves in Ananas comosus var. bracteatus
Source: BMC Genomics. 2021 May 7;22:331. doi: 10.1186/s12864-021-07642-x (PMC8105979; doi:10.1186/s12864-021-07642-x)
Supplement: Supplementary file 2 — Additional file 2: File S2: Annotated KEGG maps of genes. Blue bars indicate no significant changes between GR and RE samples. Red/green bars indicate up/down regulation of genes in RE samples compared with GR samples. White bars indicated undetectable genes. [file 12864_2021_7642_MOESM2_ESM.zip]

Archive with 26 entries (26 files):
- File S2/ko00010.html
- File S2/ko00010.png
- File S2/ko00500.html
- File S2/ko00500.png
- File S2/ko00940.html
- File S2/ko00940.png
- File S2/ko00941.html
- File S2/ko00941.png
- File S2/ko00942.html
- File S2/ko00942.png
- File S2/ko01100.html
- File S2/ko01100.png
- File S2/ko01110.html
- File S2/ko01110.png
- File S2/ko01200.html
- File S2/ko01200.png
- File S2/ko01230.html
- File S2/ko01230.png
- File S2/ko02010.html
- File S2/ko02010.png
- File S2/ko04016.html
- File S2/ko04016.png
- File S2/ko04075.html
- File S2/ko04075.png
- File S2/ko04626.html
- File S2/ko04626.png
