# Supplementary material for: Metabolome and transcriptome profiling reveals anthocyanin contents and anthocyanin-related genes of chimeric leaves in Ananas comosus var. bracteatus
Source: BMC Genomics. 2021 May 7;22:331. doi: 10.1186/s12864-021-07642-x (PMC8105979; doi:10.1186/s12864-021-07642-x)
Supplement: Supplementary file 3 — Additional file 3: Table S1: Characteristics of all detected metabolites in GR and RE samples of Ananas comosus var. bracteatus chimeric leaves. [file 12864_2021_7642_MOESM3_ESM.xlsx]

## Sheet: Sheet1
Index	Formula	Compounds	Class I	Class II	CAS	Level	Gr1	Gr2	Gr3	Re1	Re2	Re3	VIP	Fold_Change	Log2FC	Type
pme3033	C4H9NO2	N,N-Dimethylglycine	Amino acids and derivatives	Amino acids and derivatives	1118-68-9	B	468540	416650	458010	455740	409440	444260	0.304896	0.974866	-0.0367242	insig
pme3017	C4H9NO2	2-Aminoisobutyric acid	Amino acids and derivatives	Amino acids and derivatives	62-57-7	B	4142800	4027300	4146100	3252400	3529100	3591600	1.12049	0.842232	-0.24771	insig
pme3011	C4H9NO2	γ-Aminobutyric acid	Organic acids	Organic acids	56-12-2	B	504710	399410	457860	488910	421230	495330	0.225399	1.03193	0.0453471	insig
pmb0484	C5H13NO	Choline	Alkaloids	Alkaloids	62-49-7	B	7376700	7499700	7673600	6252200	6330100	6549500	1.16758	0.848417	-0.237155	insig
mws0576	C4H8O3	3-Hydroxybutyrate	Organic acids	Organic acids	300-85-6	B	35309	44251	48859	49682	50812	47683	0.735068	1.15386	0.206463	insig
mws0890	C3H7NO3	D-Serine	Amino acids and derivatives	Amino acids and derivatives	312-84-5	B	37278	37649	41033	28073	27556	30425	1.14855	0.742101	-0.430313	insig
mws0255	C4H5N3O	Cytosine	Nucleotides and derivatives	Nucleotides and derivatives	71-30-7	A	80181	72246	79497	141050	135520	154520	1.17912	1.85876	0.894337	insig
pme2122	C5H9N3	Histamine	Amino acids and derivatives	Amino acids and derivatives	51-45-6	B	85951	83917	78060	138060	138890	162380	1.16911	1.77201	0.825384	insig
pme0257	C4H4N2O2	Uracil	Nucleotides and derivatives	Nucleotides and derivatives	66-22-8	A	84801	90592	80585	100780	107970	108520	1.11605	1.23944	0.309691	insig
pme0006	C5H9NO2	L-Proline	Amino acids and derivatives	Amino acids and derivatives	147-85-3	A	11863000	14951000	17390000	12525000	12730000	14098000	0.488173	0.890259	-0.167703	insig
mws0376	C4H4O4	Fumaric acid	Organic acids	Organic acids	110-17-8	A	255080	240700	211240	80919	68672	75590	1.18623	0.318493	-1.65067	down
pmb1096	C8H7N	Indole	Alkaloids	Plumerane	120-72-9	B	68037	72053	72965	126040	170880	181160	1.1495	2.24393	1.16603	up
mws0191	C5H11NO2	Betaine	Alkaloids	Alkaloids	107-43-7	A	781740	819110	735890	4209900	4309800	3850800	1.19373	5.29391	2.40433	up
mws0256	C5H11NO2	L-Valine	Amino acids and derivatives	Amino acids and derivatives	72-18-4	A	2902700	2704600	4046400	1479400	1635000	1655300	1.11917	0.49408	-1.01718	down
pme0120	C5H11NO2	5-Aminovaleric acid	Amino acids and derivatives	Amino acids and derivatives	660-88-8	B	18630	15913	16586	14944	15912	19938	0.0746626	0.993448	-0.00948372	insig
mws0192	C4H6O4	Succinic acid*	Organic acids	Organic acids	110-15-6	A	30683000	32031000	31681000	92676000	85931000	91624000	1.19392	2.86277	1.51741	up
mws0470	C4H6O4	Methylmalonic acid*	Organic acids	Organic acids	516-05-2	A	30130000	30486000	30949000	89990000	84030000	90250000	1.19416	2.88615	1.52914	up
mws0147	C5H10O3	3-Hydroxy-3-methyl butyric acid	Organic acids	Organic acids	625-08-1	A	33815	29836	36876	52057	44052	42800	1.05318	1.38181	0.466557	insig
mws0230	C4H9NO3	L-(-)-Threonine	Amino acids and derivatives	Amino acids and derivatives	72-19-5	B	720770	843690	752570	686730	641220	747520	0.774055	0.895746	-0.158839	insig
mws0671	C4H9NO3	L-Homoserine	Organic acids	Organic acids	672-15-1	B	695550	751170	908150	602010	688620	607360	0.906302	0.805985	-0.311175	insig
pmp001287	C8H9N	N-Benzylmethylene isomethylamine	Alkaloids	Alkaloids	-	A	1134300	1080300	1421200	1017000	1011000	1064900	0.798569	0.850679	-0.233313	insig
mws0491	C8H11N	Phenethylamine	Others	Others	64-04-0	B	1492000	1453300	1471900	1230100	1211200	993010	1.05119	0.777486	-0.363112	insig
mws0628	C7H6O2	4-Hydroxybenzaldehyde	Phenolic acids	Phenolic acids	123-08-0	A	729980	674180	687660	832260	947160	848890	1.10575	1.25647	0.329377	insig
pme0241	C7H6O2	Benzoic acid	Phenolic acids	Phenolic acids	65-85-0	B	16494	9746.5	7581.4	12376	5148.8	24507	0.0940115	1.24274	0.313524	insig
mws0133	C6H6N2O	Nicotinamide	Others	Vitamin	98-92-0	B	607740	512060	555540	726740	711600	818740	1.09231	1.34724	0.430004	insig
pme0490	C6H5NO2	Nicotinic acid	Others	Vitamin	59-67-6	B	19373	22862	24629	36807	28041	41566	1.02621	1.5915	0.670386	insig
mws0572	C5H7N3O	5-Methylcytosine	Nucleotides and derivatives	Nucleotides and derivatives	554-01-8	B	6403.9	8169.7	5571.8	16628	19527	21502	1.15883	2.86204	1.51705	up
pmb0302	C2H8NO3P	2-Aminoethylphosphonate	Lipids	Glycerol ester	2041-14-7	B	22757	16967	28947	20179	15660	15119	0.741962	0.74206	-0.430392	insig
pmp001086	C6H6O3	5-Hydroxymethylfurfural	Phenolic acids	Phenolic acids	67-47-0	B	1470400	1418800	1321100	1019800	1038600	1113800	1.14798	0.753438	-0.408439	insig
mws0251	C5H6N2O2	Thymine	Nucleotides and derivatives	Nucleotides and derivatives	65-71-4	A	9	9	9	5908.5	6365.3	5962.9	1.19551	675.433	9.39967	up
Rfmb319	C6H11NO2	Pipecolic acid	Amino acids and derivatives	Amino acids and derivatives	4043-87-2	A	17098000	18217000	19706000	10628000	10132000	12067000	1.15793	0.596627	-0.745099	insig
mws0425	C5H6O4	Citraconic acid	Organic acids	Organic acids	498-23-7	B	57300	65206	53731	70747	60466	68394	0.770787	1.13261	0.179645	insig
pme2693	C6H14N2O	N-Acetylputrescine	Alkaloids	Phenolamine	18233-70-0	B	1764100	1802200	1853300	1042900	1012200	1127100	1.18535	0.587165	-0.768162	insig
pmb0501	C5H14N4	Agmatine	Alkaloids	Phenolamine	306-60-5	B	1805400	1890900	1856900	1032000	1020800	1129700	1.18629	0.573093	-0.803159	insig
mws1570	C5H9NO3	Cis-4-Hydroxy-D-proline	Amino acids and derivatives	Amino acids and derivatives	2584-71-6	B	366490	397600	534730	100760	87599	140400	1.15642	0.253121	-1.9821	down
mws0258	C6H13NO2	L-Isoleucine*	Amino acids and derivatives	Amino acids and derivatives	73-32-5	A	5505100	5879500	6943100	2927200	2787400	3231100	1.16528	0.488097	-1.03476	down
pme0274	C6H13NO2	6-Aminocaproic acid	Organic acids	Organic acids	60-32-2	B	1880000	1752000	2369600	962190	960630	1021100	1.15539	0.490523	-1.02761	down
mws0227	C6H13NO2	L-Leucine*	Amino acids and derivatives	Amino acids and derivatives	61-90-5	A	3855900	4010000	4958800	2082900	1971300	2579700	1.13059	0.517275	-0.950996	insig
mws0473	C5H8O4	2-Methylsuccinic acid	Organic acids	Organic acids	498-21-5	A	1435600	1439600	1470700	1248200	1443700	1500000	0.389585	0.964564	-0.0520507	insig
mws0001	C4H8N2O3	L-Asparagine	Amino acids and derivatives	Amino acids and derivatives	70-47-3	A	8900000	13340000	14828000	2455200	3366300	3212500	1.15521	0.243714	-2.03674	down
mws0219	C4H7NO4	L-AsparticAcid	Amino acids and derivatives	Amino acids and derivatives	56-84-8	B	1204100	1279100	1348600	2006300	1921100	2073000	1.17765	1.56595	0.647036	insig
mws0275	C4H6O5	L-(-)-Malic acid	Organic acids	Organic acids	636-61-3	A	1232600	1238100	1198700	369200	413950	426220	1.19155	0.329582	-1.60129	down
pmb0374	C5H5N5	Aminopurine	Alkaloids	Alkaloids	452-06-2	A	25777	24636	20351	12039	12282	15399	1.12181	0.561302	-0.83315	insig
pme0040	C5H5N5	Adenine	Nucleotides and derivatives	Nucleotides and derivatives	73-24-5	A	11726000	11352000	11611000	4551300	3581800	4423600	1.18287	0.361979	-1.46602	down
pme0033	C5H4N4O	Hypoxanthine	Nucleotides and derivatives	Nucleotides and derivatives	68-94-0	B	63211	51807	63419	24885	15336	21503	1.1479	0.345915	-1.53151	down
pme0489	C7H8N2O	N-Methylnicotinamide	Alkaloids	Alkaloids	114-33-0	B	4685.5	2967.9	4470.4	3608.1	4493.9	4079.9	0.077393	1.00479	0.00689721	insig
mws1336	C7H7NO2	4-Aminobenzoic acid	Phenolic acids	Phenolic acids	150-13-0	B	1073400	1052300	1172900	31735	24979	24387	1.19415	0.0245865	-5.34599	down
pme2268	C7H7NO2	Trigonelline	Alkaloids	Alkaloids	535-83-1	A	471290	424910	530520	31992000	31065000	29232000	1.19486	64.6861	6.01538	up
pme1738	C7H9N2O	3-Carbamyl-1-methylpyridinium(1-Methylnicotinamide)	Others	Others	1005-24-9	A	9	9	9	48525	37087	40289	1.19526	4663	12.187	up
pme1002	C8H11NO	L-Tyramine	Amino acids and derivatives	Amino acids and derivatives	51-67-2	B	77590	84020	74702	126410	115280	128210	1.16866	1.5653	0.646442	insig
mws0749	C7H6O3	4-Hydroxybenzoic acid	Phenolic acids	Phenolic acids	99-96-7	B	211150	216580	174120	234020	291670	266230	0.987524	1.31581	0.395951	insig
pme2482	C7H6O3	Protocatechuic aldehyde	Phenolic acids	Phenolic acids	139-85-5	B	11144	9774.5	7718.4	37111	24395	21521	1.1184	2.8993	1.53571	up
Lmgn001670	C7H6O3	Salicylic acid	Phenolic acids	Phenolic acids	69-72-7	A	28811	32301	20370	111180	65297	64047	1.09875	2.95187	1.56163	up
mws2368	C8H10O2	Tyrosol	Phenolic acids	Phenolic acids	501-94-0	B	6157.8	4625.2	4623	14440	9608.6	12279	1.1248	2.35802	1.23757	up
pme1137	C6H5NO3	6-Hydroxynicotinic acid	Alkaloids	Alkaloids	5006-66-6	B	12933	13215	12312	5273.6	7982.6	9347.4	1.01765	0.587717	-0.766806	insig
pmb0764	C6H9NOS	4-Methyl-5-thiazoleethanol	Others	Others	137-00-8	A	4943.3	5781.7	8390.5	10807	13008	10671	1.04699	1.80409	0.851268	insig
Rfmb320	C7H13NO2	1,2-N-Methylpipecolic acid	Amino acids and derivatives	Amino acids and derivatives	7730-87-2	B	783510	631110	677200	1688800	1846500	1478500	1.17042	2.39686	1.26115	up
mws0103	C9H7NO	Indole-3-carboxaldehyde	Alkaloids	Plumerane	487-89-8	B	35230	34314	38090	21807	18781	24011	1.14455	0.600173	-0.73655	insig
pme0295	C6H11NO3	4-Acetamidobutyric acid	Organic acids	Organic acids	3025-96-5	B	89736	88390	87370	136410	114630	128450	1.14711	1.42936	0.515372	insig
mws0567	C5H11N3O2	4-Guanidinobutyric acid	Organic acids	Organic acids	463-00-3	B	2021600	1716800	2018900	1275500	1185700	1260900	1.15452	0.646501	-0.629276	insig
mws0924	C6H10O4	2-Methylglutaric acid	Organic acids	Organic acids	617-62-9	B	148580	137560	128470	118530	139150	169420	0.109948	1.03012	0.042819	insig
pme0193	C5H10N2O3	L-Glutamine	Amino acids and derivatives	Amino acids and derivatives	56-85-9	B	788090	709690	951670	1102200	993350	1077800	0.98406	1.29554	0.373549	insig
pme0026	C6H14N2O2	L-(+)-Lysine	Amino acids and derivatives	Amino acids and derivatives	56-87-1	B	869460	789040	1015900	1146300	1052900	1097600	0.967758	1.23273	0.301851	insig
pme1691	C7H16NO2	Acetylcholine	Alkaloids	Alkaloids	60-31-1	B	3072800	2817700	2924400	3631900	3328500	3533600	1.10369	1.19048	0.251549	insig
pme0014	C5H9NO4	L-Glutamic acid	Amino acids and derivatives	Amino acids and derivatives	56-86-0	B	11650000	10609000	8717800	19004000	21358000	19580000	1.15176	1.93506	0.952379	insig
mws1050	C5H9NO4	O-Acetylserine	Amino acids and derivatives	Amino acids and derivatives	5147-00-2	B	623860	599180	589410	484250	502750	535580	1.11518	0.840067	-0.251423	insig
pmp001285	C8H4O3	Phthalic anhydride	Phenolic acids	Phenolic acids	85-44-9	A	1054800	1431800	1269500	976020	1253100	1320500	0.256164	0.945028	-0.0815709	insig
pme3154	C6H12O4	(Rs)-Mevalonic acid	Organic acids	Organic acids	150-97-0	B	417630	489570	400260	333820	108200	170990	0.947267	0.468856	-1.09278	insig
pme1210	C5H11NO2S	L-Methionine	Amino acids and derivatives	Amino acids and derivatives	63-68-3	B	521780	505150	628560	504780	495060	541800	0.497511	0.931229	-0.102792	insig
mws0847	C6H7N5	1-Methyladenine	Nucleotides and derivatives	Nucleotides and derivatives	5142-22-3	A	209330	162510	221710	184330	188420	227630	0.0790601	1.01151	0.0165064	insig
mws0262	C4H6O6	L-(+)-Tartaric acid	Organic acids	Organic acids	87-69-4	B	45319	72206	80392	159770	142850	155490	1.10592	2.31466	1.2108	up
mws1499	C5H10O5	D-(-)-Arabinose	Others	Saccharides and Alcohols	10323-20-3	A	384970	366340	382650	469890	454010	459840	1.17476	1.22027	0.287203	insig
pme1109	C5H5N5O	Guanine	Nucleotides and derivatives	Nucleotides and derivatives	73-40-5	A	251850	230710	273770	753530	710970	970320	1.17536	3.21926	1.68673	up
pme0183	C5H5N5O	2-Hydroxy-6-aminopurine	Nucleotides and derivatives	Nucleotides and derivatives	3373-53-3	B	79465	65826	87187	162620	147550	156310	1.15982	2.00656	1.00472	up
pme0256	C5H4N4O2	Xanthine	Nucleotides and derivatives	Nucleotides and derivatives	69-89-6	B	21064	9822.7	20994	9	9	9	1.1929	0.000520425	-10.908	down
mws0182	C8H8O3	p-Hydroxyphenyl acetic acid	Phenolic acids	Phenolic acids	156-38-7	B	14465	17411	12167	21329	19924	23930	1.03264	1.47999	0.565583	insig
mws0458	C8H8O3	Vanillin	Phenolic acids	Phenolic acids	121-33-5	A	876130	818890	875030	1111900	1112300	987600	1.10632	1.2497	0.321586	insig
mws0145	C8H8O3	2-Methoxybenzoic acid	Phenolic acids	Phenolic acids	529-75-9	B	19950	19762	19223	32504	25712	37891	1.07869	1.63073	0.705517	insig
mws0437	C5H12O5	D-Arabitol	Others	Saccharides and Alcohols	488-82-4	B	2963.1	3977.4	4510.9	9869.7	8401	5616	1.03625	2.08592	1.06068	up
mws4002	C8H11NO2	Dopamine hydrochloride	Alkaloids	Alkaloids	62-31-7	B	2570.4	18299	4920.6	7494.4	3820.8	6514.4	0.0687063	0.691338	-0.532537	insig
mws0639	C7H6O4	2,3-Dihydroxybenzoic Acid*	Organic acids	Organic acids	303-38-8	B	85931	82086	81043	168900	160230	162480	1.19235	1.97386	0.981021	insig
mws0183	C7H6O4	Protocatechuic acid*	Phenolic acids	Phenolic acids	99-50-3	B	85945	91007	96652	178240	163110	185220	1.18145	1.92457	0.944536	insig
mws0180	C7H6O4	2,5-Dihydroxybenzoic acid	Phenolic acids	Phenolic acids	490-79-9	B	16179	24747	36802	53987	54470	44001	0.988844	1.96143	0.971906	insig
pmb3099	C4H11O4P	Diethyl phosphate	Organic acids	Organic acids	598-02-7	B	522790	315810	164940	445850	159820	202060	0.274485	0.804881	-0.313153	insig
mws0254	C6H9N3O2	L-Histidine	Amino acids and derivatives	Amino acids and derivatives	71-00-1	A	72844	84489	126290	141060	209370	224330	1.02066	2.02649	1.01899	up
pme0128	C6H12N2O3	D-Alanyl-D-Alanine	Amino acids and derivatives	Amino acids and derivatives	923-16-0	B	11749	15462	23073	12565	11558	14970	0.550364	0.777444	-0.363189	insig
mws0005	C10H12N2	Tryptamine	Alkaloids	Plumerane	61-54-1	B	9429.5	11531	23724	31027	39343	34935	1.0189	2.35663	1.23673	up
mws0102	C9H7NO2	Indole-5-carboxylic acid	Alkaloids	Plumerane	1670-81-1	B	10843	10929	12226	14578	11848	9871.6	0.265638	1.06764	0.0944243	insig
mws1417	C9H7NO2	Indole-3-carboxylic acid	Alkaloids	Plumerane	771-50-6	B	17479	12823	18173	16720	18826	16948	0.430129	1.08291	0.114912	insig
mws1346	C6H11NO4	DL-2-Aminoadipic acid	Alkaloids	Alkaloids	542-32-5	B	346650	285590	340880	479280	498420	438890	1.11592	1.45572	0.541733	insig
pme3382	C6H11NO4	N-Acetylthreonine	Amino acids and derivatives	Amino acids and derivatives	17093-74-2	B	89243	100460	86963	116320	127390	116910	1.11063	1.30345	0.382334	insig
pmf0440	C10H10O2	4-MethoxycinnaMaldehyde	Phenolic acids	Phenolic acids	1963-36-6	B	203700	148040	107360	175480	92738	129710	0.318534	0.866757	-0.206301	insig
pme2758	C5H9NO5	4-Hydroxy-L-glutamic acid	Amino acids and derivatives	Amino acids and derivatives	3913-68-6	B	1427.6	1648.9	1592.7	2416.5	3477.2	2638	1.11201	1.82723	0.869658	insig
pme1419	C6H13NO2S	Methionine methyl ester	Amino acids and derivatives	Amino acids and derivatives	10332-17-9	A	1996700	1897500	2118300	250780	296950	319730	1.19153	0.144276	-2.7931	down
Lmlp002133	C9H8O3	Trans-p-Hydroxycinnamic acid	Phenolic acids	Phenolic acids	-	B	11482	9943.5	9894.1	14588	17543	17299	1.13262	1.57824	0.658321	insig
pmb0142	C9H8O3	Caffeic aldehyde	Phenolic acids	Phenolic acids	141632-15-7	B	172030	166270	159920	57609	47328	54918	1.18868	0.320852	-1.64002	down
pme1439	C9H8O3	p-Coumaric acid	Phenolic acids	Phenolic acids	501-98-4	A	134220	129050	136640	252520	232000	204540	1.16376	1.72304	0.784954	insig
pme2617	C5H11NO3S	Methionine sulfoxide	Amino acids and derivatives	Amino acids and derivatives	62697-73-8	B	12052000	11932000	11547000	15390000	14423000	15322000	1.17029	1.2703	0.345168	insig
pme3968	C6H7N5O	7-Methylguanine	Nucleotides and derivatives	Nucleotides and derivatives	578-76-7	B	8663.7	8091.5	8200.4	16604	12781	13336	1.13942	1.71188	0.775582	insig
pme0021	C9H11NO2	L-Phenylalanine	Amino acids and derivatives	Amino acids and derivatives	63-91-2	A	3189000	3319900	4038200	2825000	2806000	2927400	0.965736	0.811446	-0.301433	insig
pme0281	C8H6O4	Terephthalic acid*	Phenolic acids	Phenolic acids	100-21-0	A	630710	589360	401060	324410	563310	430800	0.534332	0.813334	-0.29808	insig
pme0282	C8H6O4	Phthalic acid*	Organic acids	Organic acids	88-99-3	A	85731	84368	88954	133460	121940	145780	1.16002	1.54864	0.631002	insig
mws0344	C5H10O6	D-Xylonic acid	Organic acids	Organic acids	526-91-0	A	12523000	10756000	12262000	19781000	19550000	20833000	1.17305	1.69281	0.759416	insig
mws0467	C9H10O3	3-(4-Hydroxyphenyl)-propionic acid	Phenolic acids	Phenolic acids	501-97-3	B	15881	10339	15043	19141	19514	20577	0.968031	1.43547	0.521528	insig
Hmbp001276	C8H8O4	Gallacetophenone	Others	Others	528-21-2	B	355930	381420	357580	330450	431590	321460	0.114585	0.989561	-0.0151395	insig
mws0028	C8H8O4	Vanillic acid	Phenolic acids	Phenolic acids	121-34-6	B	26583	28955	32609	44659	47421	43256	1.14552	1.53534	0.618562	insig
pme1383	C8H11NO3	Pyridoxine	Others	Vitamin	65-23-6	B	271930	267840	261270	274530	252870	281890	0.155978	1.0103	0.0147825	insig
pme0181	C7H11N3O2	1-Methylhistidine	Amino acids and derivatives	Amino acids and derivatives	368-16-1	B	203010	145770	241420	158380	193620	178970	0.317982	0.899644	-0.152574	insig
pme0124	C7H12N2O3	Glycyl-L-proline	Amino acids and derivatives	Amino acids and derivatives	704-15-4	B	6945.4	10087	12288	10261	11582	12318	0.540487	1.16509	0.220445	insig
mws1401	C7H14N2O3	L-theanine	Amino acids and derivatives	Amino acids and derivatives	3081-61-6	B	11083	17469	8075.1	24847	8768	12677	0.289089	1.26387	0.337851	insig
mws0260	C6H14N4O2	L-(+)-Arginine	Amino acids and derivatives	Amino acids and derivatives	74-79-3	A	957960	1026800	1369800	283780	352230	561600	1.09682	0.35701	-1.48597	down
pme2559	C6H9NO5	N-Acetylaspartate	Amino acids and derivatives	Amino acids and derivatives	997-55-7	B	76658	59584	72147	78532	90477	85054	0.908792	1.21918	0.285907	insig
pme0008	C6H13N3O3	L-Citrulline	Amino acids and derivatives	Amino acids and derivatives	372-75-8	B	807600	1050700	1393400	131330	152500	188920	1.17231	0.145385	-2.78204	down
Hmfn00531	C6H8O6	L-Ascorbic acid	Others	Vitamin	50-81-7	A	12026000	10295000	11500000	20685000	20900000	19706000	1.17903	1.81222	0.857756	insig
mws1500	C11H12O2	Ethyl cinnamate	Phenolic acids	Phenolic acids	103-36-6	B	4424.9	8716.1	10435	8765.3	10024	9391.7	0.496552	1.19533	0.257404	insig
pme2024	C10H12N2O	Serotonin	Alkaloids	Plumerane	50-67-9	A	871420	754230	599020	511460	546860	724960	0.702695	0.801593	-0.319058	insig
mws1013	C9H6O4	Esculetin	Lignans and Coumarins	Coumarins	305-01-1	B	81923	97564	82390	132920	139740	108290	1.06158	1.45469	0.540712	insig
mws1074	C9H6O4	Daphnetin	Lignans and Coumarins	Coumarins	486-35-1	B	9	9	9	39175	7899.8	9085.1	1.18384	2080	11.0224	up
mws0875	C5H10N2O3S	Cys-Gly	Amino acids and derivatives	Amino acids and derivatives	19246-18-5	B	36925	44094	35807	87883	74762	84235	1.16848	2.11323	1.07945	up
pme2253	C6H10O6	L-Gulonic-γ-lactone	Others	Saccharides and Alcohols	1128-23-0	B	20160	21587	22591	55771	57128	54221	1.19233	2.59753	1.37714	up
mws1195	C10H10O3	Methyl p-coumarate	Phenolic acids	Phenolic acids	3943-97-3	B	44787	39342	46091	159870	137970	103070	1.16022	3.07871	1.62233	up
mws1200	C10H10O3	Trans-4-Hydroxycinnamic Acid Methyl Ester	Phenolic acids	Phenolic acids	19367-38-5	B	26878	22826	30809	85633	69810	56716	1.14309	2.63509	1.39785	up
mws0981	C6H5N5O2	Isoxanthopterin	Nucleotides and derivatives	Nucleotides and derivatives	529-69-1	B	9815.9	8260.6	10624	5167.6	3707.7	6014.9	1.0787	0.518813	-0.946713	insig
mws2212	C9H8O4	Caffeic acid	Phenolic acids	Phenolic acids	331-39-5	A	140530	122710	124570	10731000	3662100	1346700	1.12586	40.5864	5.34292	up
mws4170	C6H12O6	D-Glucose	Others	Saccharides and Alcohols	14431-43-7	A	22660000	21704000	21799000	15508000	16308000	16100000	1.18616	0.724211	-0.465517	insig
pme0516	C6H12O6	Inositol	Others	Saccharides and Alcohols	87-89-8	B	390160	365460	381610	306490	328750	323920	1.13294	0.843418	-0.245681	insig
mws0250	C9H11NO3	L-(-)-Tyrosine	Amino acids and derivatives	Amino acids and derivatives	60-18-4	B	2956800	3185600	3690900	1958700	2082300	2348700	1.11243	0.649802	-0.621927	insig
mws1350	C9H10O4	Syringic Aldehyde	Phenolic acids	Phenolic acids	134-96-3	A	206650	217010	229070	267380	291570	254370	1.09006	1.24603	0.317337	insig
mws0214	C6H14O6	D-Sorbitol	Others	Saccharides and Alcohols	50-70-4	B	119810	125790	121920	93946	98140	98948	1.17526	0.791886	-0.336635	insig
pme2237	C6H14O6	Dulcitol	Others	Saccharides and Alcohols	608-66-2	B	19789	21482	18059	31898	36030	30684	1.1534	1.66209	0.733001	insig
mws1155	C6H14O6	Mannitol	Others	Saccharides and Alcohols	69-65-8	B	6114.9	4654.3	3258	6797.5	8079.7	5513.4	0.8111	1.45365	0.539677	insig
pme2596	C8H9NO4	4-Pyridoxic acid	Others	Vitamin	82-82-6	A	440800	468910	429520	565510	553070	542130	1.15531	1.24005	0.310396	insig
mws0752	C11H22O2	Undecylic Acid	Lipids	Free fatty acids	112-37-8	A	645100	512990	478970	587570	463330	533510	0.156183	0.967839	-0.0471615	insig
pme0137	C7H12N2O4	N-α-Acetyl-L-glutamine	Amino acids and derivatives	Amino acids and derivatives	2490-97-3	B	1570700	1745000	1772900	4251600	4536800	4410500	1.19116	2.59382	1.37508	up
mws0237	C9H16O4	Anchoic Acid	Organic acids	Organic acids	123-99-9	A	539440	539470	574460	565300	579420	567700	0.746087	1.03571	0.050627	insig
mws0736	C8H16N2O3	N-Glycyl-L-leucine	Amino acids and derivatives	Amino acids and derivatives	869-19-2	B	165400	149700	176360	136700	131580	147790	0.975889	0.8466	-0.240248	insig
pme0122	C8H16N2O3	N6-Acetyl-L-lysine	Amino acids and derivatives	Amino acids and derivatives	692-04-6	B	194350	183910	240360	63792	64000	71136	1.18081	0.321567	-1.63681	down
pme3388	C7H16N4O2	H-HomoArg-OH	Amino acids and derivatives	Amino acids and derivatives	156-86-5	B	92675	79238	125240	88584	109290	121550	0.292526	1.07495	0.104267	insig
pme2244	C11H11NO2	3-Indolepropionic acid	Alkaloids	Plumerane	830-96-6	B	9689.8	10341	12197	23426	29024	33685	1.15824	2.67269	1.41829	up
mws0193	C7H15N3O3	L-Homocitrulline	Amino acids and derivatives	Amino acids and derivatives	1190-49-4	B	68117	83992	103000	53632	63024	62492	0.948776	0.702241	-0.509962	insig
pme0278	C7H14N2O4	2,6-Diaminooimelic acid	Amino acids and derivatives	Amino acids and derivatives	583-93-7	B	96116	125020	134060	75564	76406	89200	1.02266	0.678977	-0.558565	insig
mws0281	C6H8O7	Citric Acid	Organic acids	Organic acids	77-92-9	A	7171200	6570600	6943400	8539900	8227900	8909100	1.13847	1.24132	0.311872	insig
Hmjp002337	C10H8O4	Isoscopoletin (6-Hydroxy-7-Methoxycoumarin)	Lignans and Coumarins	Coumarins	776-86-3	B	132740	120790	112980	80887	121390	102360	0.731608	0.831183	-0.266761	insig
mws0277	C7H12O6	Quinic Acid	Organic acids	Organic acids	77-95-2	B	1450800	1328500	1346700	1483600	1339400	1299100	0.0250816	0.999055	-0.00136432	insig
pme2743	C10H11NO3	N-Phenylacetylglycine	Amino acids and derivatives	Amino acids and derivatives	500-98-1	B	92565	105230	64718	89878	94929	68148	0.090143	0.96359	-0.0535081	insig
mws1189	C6H10O7	D-Galacturonic acid(Gal A)	Organic acids	Organic acids	685-73-4	B	25981	16800	20635	31747	34499	27893	0.98344	1.48447	0.569946	insig
pme3705	C6H10O7	D-Glucoronic acid	Others	Saccharides and Alcohols	6556-12-3	B	21384	21995	22677	30849	29748	30098	1.1862	1.373	0.457333	insig
mws0014	C10H10O4	Ferulic acid	Phenolic acids	Phenolic acids	537-98-4	A	123060	151040	167050	457220	418850	391700	1.1751	2.87378	1.52295	up
mws2218	C8H10N4O2	Caffeine	Alkaloids	Alkaloids	58-08-2	A	2170.5	2178.6	2672.7	4843.6	7776.2	5322	1.13019	2.55516	1.35341	up
pme0534	C6H12O7	Gluconic acid	Others	Saccharides and Alcohols	526-95-4	A	691900	675310	644870	1297500	1385200	1384100	1.19118	2.02119	1.01521	up
mws0027	C9H10O5	Syringic acid	Phenolic acids	Phenolic acids	530-57-4	B	20843	24883	28958	25745	37331	27826	0.655281	1.21715	0.283513	insig
mws0923	C9H10ClNO2	L-2-chlorophenylalanine	Amino acids and derivatives	Amino acids and derivatives	103616-89-3	A	3136300	2979600	3061700	2886700	2881000	2689200	0.992442	0.921472	-0.117988	insig
pmb2640	C12H24O2	Lauric acid	Lipids	Free fatty acids	143-07-7	A	22143	18845	19216	18760	21715	17675	0.263232	0.965883	-0.0500802	insig
mws0018	C10H26N4	Spermine	Alkaloids	Phenolamine	71-44-3	B	27811000	26493000	25700000	34244000	33037000	33250000	1.16612	1.25657	0.329496	insig
mws0282	C11H12N2O2	L-Tryptophan	Amino acids and derivatives	Amino acids and derivatives	73-22-3	A	4128300	4087100	4349600	9234700	9395300	11784000	1.17565	2.42053	1.27532	up
mws2125	C3H4KO6P	Phosphoenolpyruvic acid	Organic acids	Organic acids	4265-07-0	B	9638.3	9105	10071	483940	573920	477360	1.19493	53.2798	5.73552	up
pmb1587	C13H18O2	4-Hydroxy-3,5-diisopropylbenzaldehyde	Phenolic acids	Phenolic acids	10537-86-7	B	18895	16101	16244	4259	3649.3	4539.6	1.18782	0.242933	-2.04137	down
mws1212	C11H12O4	Methyl ferulate	Phenolic acids	Phenolic acids	2309-07-1	B	84562	84613	98212	275270	269000	245730	1.18828	2.95452	1.56292	up
pme3443	C11H12O4	Sinapinaldehyde	Phenolic acids	Phenolic acids	4206-58-0	B	204640	194270	230750	303040	424870	303490	1.06581	1.63803	0.711959	insig
pmb2620	C11H12O4	3,4-Dimethoxycinnamic acid	Phenolic acids	Phenolic acids	14737-89-4	B	19394	19112	24757	63906	55973	57900	1.17692	2.81016	1.49065	up
pme0170	C8H16N4O3	N-α-Acetyl-L-arginine	Amino acids and derivatives	Amino acids and derivatives	155-84-0	B	428310	427840	437030	17836	18670	28069	1.19015	0.049935	-4.3238	down
pme2566	C8H14N2O5	(5-L-Glutamyl)-L-amino acid	Amino acids and derivatives	Amino acids and derivatives	5875-41-2	B	11355	14698	15403	12059	17129	16959	0.393416	1.11316	0.154656	insig
mws0677	C12H14N2O2	N-Acetyl-5-hydroxytryptamine	Alkaloids	Alkaloids	1210-83-9	A	374620	450380	439470	136870	148730	171380	1.17794	0.3614	-1.46833	down
mws1337	C9H17NO5	D-Pantothenic Acid	Others	Vitamin	79-83-4	A	1266100	1331200	1193300	1807800	1929400	2131800	1.15607	1.5483	0.630688	insig
pme1228	C11H12N2O3	5-Hydroxy-L-tryptophan	Amino acids and derivatives	Amino acids and derivatives	56-69-9	B	69451	64469	63320	203880	188820	209550	1.19184	3.05339	1.61041	up
mws5042	C11H14N2O3	Glycylphenylalanine	Amino acids and derivatives	Amino acids and derivatives	721-66-4	B	290690	268240	314590	156750	135570	153080	1.17463	0.509891	-0.971739	insig
mws0520	C11H13NO4	N-Acetyl-L-tyrosine	Amino acids and derivatives	Amino acids and derivatives	537-55-3	B	24604	16848	21794	27190	28088	28279	0.944496	1.32114	0.401786	insig
mws4085	C11H12O5	Sinapic acid	Phenolic acids	Phenolic acids	530-59-6	B	191920	188820	202590	192850	194590	168250	0.521978	0.952617	-0.070032	insig
pme1194	C9H13N3O4	Deoxycytidine	Nucleotides and derivatives	Nucleotides and derivatives	951-77-9	B	84938	56175	65858	131010	148000	147660	1.12952	2.0615	1.04369	up
mws0119	C14H28O2	Myristic Acid	Lipids	Free fatty acids	544-63-8	A	15706000	10186000	12340000	13343000	11430000	14172000	0.124043	1.01865	0.0266574	insig
pmb0490	C13H18N2O2	p-Coumaroylputrescine	Alkaloids	Phenolamine	34136-53-3	A	992650	969490	926230	1105300	1236300	1105300	1.07675	1.19337	0.255044	insig
pmn001669	C12H14O5	Methyl sinapate	Phenolic acids	Phenolic acids	20733-94-2	B	28087	35878	45215	41426	39669	43199	0.561238	1.13843	0.187048	insig
pmn001320	C12H14O5	1-O-p-Cumaroylglycerol	Phenolic acids	Phenolic acids	106055-11-2	A	79945	72290	73377	265490	194310	161290	1.14475	2.75291	1.46096	up
mws0221	C6H12N2O4S2	L-(-)-Cystine	Amino acids and derivatives	Amino acids and derivatives	56-89-3	B	32379	32295	32823	47408	46270	49412	1.18903	1.46763	0.553493	insig
mws1383	C12H10N4O2	Lumichrome	Alkaloids	Alkaloids	1086-80-2	B	3545.3	2659.6	2784.1	4138.6	4335.3	4925.8	1.06359	1.49068	0.575968	insig
pme0264	C10H14N2O5	Thymidine	Nucleotides and derivatives	Nucleotides and derivatives	50-89-5	B	23639	21351	23222	17418	21236	17964	0.964461	0.83003	-0.268765	insig
mws0359	C15H30O2	Pentadecanoic Acid	Lipids	Free fatty acids	1002-84-2	A	71909	63294	60489	87774	77274	101060	1.01751	1.35983	0.443427	insig
pme3732	C9H13N3O5	Cytidine	Nucleotides and derivatives	Nucleotides and derivatives	65-46-3	B	510740	333910	391820	756440	813880	775840	1.11533	1.89747	0.924074	insig
mws0248	C9H12N2O6	Uridine	Nucleotides and derivatives	Nucleotides and derivatives	58-96-8	A	73724	70342	83476	62007	49664	62933	0.986263	0.767348	-0.382046	insig
mws0976	C9H12N2O6	β-Pseudouridine	Nucleotides and derivatives	Nucleotides and derivatives	1445-07-4	B	9474.5	7925.5	5348.4	7599.3	4769.4	6578	0.44607	0.832881	-0.263818	insig
pmb2591	C13H14N2O3	Acetyltryptophan	Amino acids and derivatives	Amino acids and derivatives	2280-01-5	A	20994	15375	19877	139350	142120	126700	1.1891	7.25687	2.85935	up
pme2563	C8H14N2O5S	γ-Glu-Cys	Amino acids and derivatives	Amino acids and derivatives	636-58-8	B	6114.1	6129.2	4613.7	6316.2	6948.6	5256.1	0.429334	1.09871	0.135806	insig
pme3961	C10H13N5O3	Deoxyadenosine	Nucleotides and derivatives	Nucleotides and derivatives	958-09-8	B	32649	24650	22689	37927	43494	36827	1.02141	1.47832	0.56396	insig
Cmbn004091	C12H14O6	1-O-Caffeoylglycerol	Lipids	Glycerol ester	-	A	186820	167430	163900	10009000	5818800	3093000	1.17309	36.5161	5.19046	up
mws0361	C16H30O2	Palmitoleic Acid	Lipids	Free fatty acids	373-49-9	A	3939.7	3394	3678.3	3465.2	2930.5	5964.8	0.185418	1.12246	0.166661	insig
pmn001578	C16H32O2	Palmitic acid	Lipids	Free fatty acids	57-10-3	A	9239700	8779600	8512800	10462000	10707000	9408100	0.998015	1.15246	0.204713	insig
mws0120	C8H20NO6P	Choline alfoscerate	Lipids	PC	28319-77-9	B	186120	133460	115130	742880	808700	906660	1.17712	5.6549	2.4995	up
mws1090	C6H13O9P	Glucose-1-phosphate*	Others	Saccharides and Alcohols	59-56-3	A	493680	501640	492580	1251200	1273400	1317600	1.19483	2.5823	1.36866	up
mws0866	C6H13O9P	D-Glucose 6-phosphate*	Others	Saccharides and Alcohols	56-73-5	A	500890	507700	497230	1390000	1342700	1392000	1.19505	2.73917	1.45374	up
pmb0896	C14H20N2O3	N-Feruloylputrescine	Alkaloids	Phenolamine	501-13-3	A	10378000	10929000	9386600	18294000	18996000	20273000	1.17838	1.87541	0.907204	insig
Hmsn000210	C17H30O2	Methyl 7,10-hexadecadienoate	Lipids	Free fatty acids	-	B	4447800	4595600	4256600	2379800	2370400	2396000	1.19245	0.537308	-0.896178	insig
pme0230	C10H13N5O4	Adenosine	Nucleotides and derivatives	Nucleotides and derivatives	58-61-7	A	21222000	16244000	19072000	10005000	11170000	11494000	1.13746	0.577824	-0.791299	insig
pme1184	C10H13N5O4	Deoxyguanosine	Nucleotides and derivatives	Nucleotides and derivatives	961-07-9	B	61584	54327	56980	70888	59598	61134	0.730035	1.10833	0.148385	insig
pme2890	C8H16N2O4S2	L-Homocystine	Amino acids and derivatives	Amino acids and derivatives	626-72-2	B	99917	96298	105670	36278	39366	42848	1.18726	0.392507	-1.34921	down
pmp000086	C13H16O6	1-Feruloyl-sn-glycerol	Phenolic acids	Phenolic acids	-	A	2062600	1864500	1545700	9928900	12869000	7864600	1.17386	5.60271	2.48612	up
mws0383	C17H32O2	Cis-10-Heptadecenoic Acid	Lipids	Free fatty acids	29743-97-3	B	25063	41435	35883	54349	80970	85005	1.05528	2.152	1.10568	up
pmp000571	C15H10O5	Apigenin	Flavonoids	Flavonoid	520-36-5	A	17321	8635.4	15309	8005.7	9343.3	4332.7	0.856007	0.525421	-0.928455	insig
mws0914	C15H12O5	Pinobanksin*	Flavonoids	Dihydroflavonol	548-82-3	A	586400	468770	525650	745840	700800	469620	0.580903	1.21219	0.27762	insig
pme0376	C15H12O5	Naringenin*	Flavonoids	Dihydroflavone	480-41-1	A	588950	426190	539780	747620	664140	445110	0.483084	1.19419	0.256032	insig
pme2960	C15H12O5	Naringenin chalcone*	Flavonoids	Chalcones	73692-50-9	A	1246600	832930	1150800	1777800	1751400	1053600	0.743939	1.41868	0.504548	insig
pme3475	C15H12O5	Butin*	Flavonoids	Dihydroflavone	492-14-8	A	133270	117300	114680	83952	90551	80668	1.13798	0.69862	-0.51742	insig
pme3472	C12H16O7	Arbutin	Others	Others	497-76-7	B	2014600	1760700	1913600	3330900	3635300	3103400	1.16968	1.77004	0.823785	insig
pmb0508	C14H20N4O2	p-Coumaroylagmatine	Alkaloids	Phenolamine	7295-86-5	B	37247	39179	43429	30983	41629	35005	0.599598	0.897893	-0.155384	insig
mws1038	C11H22N2O4S	(R)-Pantetheine	Others	Others	496-65-1	B	16328	15933	12054	5216.8	8610.6	7490.7	1.07777	0.481058	-1.05572	down
pmb1650	C18H30O2	Octadeca-11E,13E,15Z-trienoic acid	Lipids	Glycerol ester	25575-00-2	B	13294000	18254000	15055000	11902000	15250000	16890000	0.243772	0.945046	-0.0815428	insig
pmb0889	C18H30O2	Punicic acid	Lipids	Free fatty acids	544-72-9	B	213940	188850	190270	201920	196930	182290	0.228662	0.979901	-0.0292923	insig
mws0367	C18H30O2	α-Linolenic Acid	Lipids	Free fatty acids	463-40-1	A	20189000	19131000	21547000	32369000	37164000	38294000	1.16836	1.77152	0.824986	insig
mws0366	C18H30O2	γ-Linolenic Acid	Lipids	Free fatty acids	506-26-3	A	19966000	19207000	21939000	33103000	37349000	37925000	1.17172	1.77342	0.826531	insig
Lmhn002926	C13H12O7	p-coumaroylmalic acid	Phenolic acids	Phenolic acids	-	B	11718	8515	7922.1	14474	11622	18458	0.936682	1.58245	0.662159	insig
YC512118	C18H35NO	Octadecenoic amide	Others	Others	-	A	42092	38338	43415	57751	39902	76631	0.745051	1.40728	0.492905	insig
mws2623	C18H34O2	11-Octadecanoic acid(Vaccenic acid)	Lipids	Free fatty acids	506-17-2	A	505620	436680	518050	605090	831160	873780	1.04108	1.58183	0.661597	insig
mws0396	C18H34O2	Elaidic Acid	Lipids	Free fatty acids	112-79-8	A	1462400	1274800	1755500	1841300	2534100	2614500	0.997144	1.55584	0.637689	insig
pme1178	C10H13N5O5	Guanosine	Nucleotides and derivatives	Nucleotides and derivatives	118-00-3	A	2296000	1821300	2144100	1488800	1298700	1264800	1.11332	0.647188	-0.627744	insig
mws0668	C10H12N4O6	Xanthosine	Nucleotides and derivatives	Nucleotides and derivatives	146-80-5	B	26854	17532	22409	23992	23307	27394	0.502943	1.11824	0.161233	insig
pme0088	C15H10O6	Luteolin	Flavonoids	Flavonoid	491-70-3	A	268670	132830	220340	253310	225990	137310	0.00161561	0.991589	-0.0121851	insig
mws1521	C13H18O7	Salicin	Phenolic acids	Phenolic acids	138-52-3	B	36929	42423	29230	33954	38092	32301	0.151656	0.960997	-0.0573958	insig
pmp000727	C15H17N3O3	Feruloylhistamine	Alkaloids	Phenolamine	94848-18-7	B	21693	31878	38188	44898	48168	34667	0.799377	1.39205	0.47721	insig
mws0064	C15H12O6	Eriodictyol	Flavonoids	Dihydroflavone	552-58-9	A	885640	757050	811030	624170	682900	500460	0.997786	0.736649	-0.440951	insig
pmn001686	C16H32O4	10,16-Dihydroxy-palmitic acid	Lipids	Free fatty acids	3233-90-7	B	6182.8	6692.6	6487.9	7485.2	7960.5	7235.6	1.0881	1.17136	0.228178	insig
pmb3081	C6H11PO11	Glucarate O-Phosphoric acid	Others	Saccharides and Alcohols	-	B	7355900	7408600	8528800	10031000	11236000	9396900	1.06302	1.31643	0.396626	insig
pmb0885	C18H26O3	4-oxo-9Z,11Z,13E,15E-octadecatetraenoic acid	Lipids	Glycerol ester	-	B	27129	24432	26228	1855.7	1084.9	1164	1.18792	0.0527658	-4.24425	down
pma3606	C18H30O3	9-Hydroxy-10,12,15-octadecatrienoic acid	Lipids	Glycerol ester	-	B	175460	173490	162200	174630	194050	201030	0.883683	1.11457	0.156481	insig
pmb2786	C18H30O3	9-HOTrE	Lipids	Free fatty acids	89886-42-0	B	5853.8	6196.3	5489.1	7548.3	7063.3	7545.6	1.12684	1.2633	0.337193	insig
pmb2792	C18H30O3	13-HOTrE(r)	Lipids	Free fatty acids	74784-20-6	B	43476	37654	40458	42364	42539	54869	0.68564	1.14955	0.201075	insig
Rfmb091	C18H32O3	9-Hydroxy-10,12-octadecadienoic acid	Lipids	Free fatty acids	15514-85-9	A	63984	66959	59170	70482	63737	65471	0.555857	1.05038	0.0709049	insig
pmn001688	C18H32O3	9S-Hyroxy-10E,12E-octadecadienoic acid	Lipids	Free fatty acids	-	A	73667	75494	67178	74093	72687	72383	0.228095	1.01305	0.0187105	insig
pmb2778	C18H32O3	9,10-EODE	Lipids	Free fatty acids	65167-83-1	A	130010	132450	127360	147470	143230	136850	1.05508	1.09679	0.133285	insig
pmb2799	C18H32O3	12,13-EODE	Lipids	Free fatty acids	6799-85-5	B	6026.2	5451.8	5450.3	8272.9	4661.6	5646.1	0.219983	1.09761	0.13436	insig
pme1474	C11H15N5O3S	5'-Deoxy-5'-(methylthio)adenosine	Nucleotides and derivatives	Nucleotides and derivatives	2457-80-9	A	3888200	2978700	3166600	2249700	2834900	2876700	0.854021	0.793472	-0.333749	insig
pmf0297	C20H42O	1-Eicosanol	Lipids	Glycerol ester	629-96-9	B	4365.4	5060	5078.4	6727.9	6145.1	7205	1.10373	1.38433	0.469185	insig
mws0724	C10H13N5O6	8-Hydroxyguanosine	Nucleotides and derivatives	Nucleotides and derivatives	3868-31-3	B	6509.3	6193.4	4071.2	17016	14221	21071	1.13551	3.11842	1.64081	up
pmp001127	C16H12O6	Chrysoeriol*	Flavonoids	Flavonoid	491-71-4	A	9	9	9	18959	15515	9553.8	1.1937	1630.66	10.6712	up
mws0058	C16H12O6	Diosmetin	Flavonoids	Flavonoid	520-34-3	A	1104700	813280	915880	434710	443370	350250	1.15154	0.433448	-1.20607	down
Zmhp003514	C16H12O6	6,7,8-Tetrahydroxy-5-methoxyflavone*	Flavonoids	Flavonoid	-	A	1951400	1511400	1578600	776840	786100	595490	1.15072	0.428141	-1.22384	down
Zmhn001926	C13H16O8	Salicylic acid O-glycoside*	Phenolic acids	Phenolic acids	-	A	266520	239690	292340	214310	248080	209590	0.884655	0.8415	-0.248964	insig
Zmxn001997	C13H16O8	Isosalicylic acid O-glycoside*	Phenolic acids	Phenolic acids	-	A	412100	441900	433740	971450	1035300	946100	1.19184	2.29305	1.19727	up
pmb3079	C8H16NO9P	N-Acetyl-D-glucosamine 1-phosphate	Others	Others	-	B	9	9	9	16128	23963	18811	1.19506	2181.56	11.0911	up
mws0463	C16H14O6	Hesperetin	Flavonoids	Dihydroflavone	520-33-2	B	7895.8	6840.6	10775	4313.7	4402.2	3714.4	1.10555	0.487245	-1.03728	down
mws0044	C15H12O7	Dihydroquercetin(Taxifolin)	Flavonoids	Dihydroflavonol	480-18-2	A	24402	21436	18829	24758	34557	28649	0.932078	1.36026	0.443884	insig
pmb0496	C15H22N4O3	N-Feruloylagmatine	Alkaloids	Phenolamine	-	A	7455.6	12205	5356	9	9	9	1.19252	0.00107928	-9.85571	down
pme1373	C9H14N3O7P	2'-Deoxycytidine-5'-monophosphate	Nucleotides and derivatives	Nucleotides and derivatives	1032-65-1	B	8631.1	14751	10313	19012	16321	15926	0.954611	1.52126	0.605267	insig
pme1086	C10H17N3O6S	Glutathione reduced form	Amino acids and derivatives	Amino acids and derivatives	70-18-8	A	273010	287110	234690	362340	361430	359060	1.11439	1.36238	0.446125	insig
pmb2791	C18H30O4	9-HpOTrE	Lipids	Glycerol ester	111004-08-1	B	7211	6686.4	7516.7	6129.3	6544.8	8132.9	0.224006	0.97165	-0.0414921	insig
pmn001606	C20H38O2	Eicosenoic acid	Lipids	Free fatty acids	26764-41-0	B	128100	86218	94866	80392	132390	150220	0.356569	1.17406	0.231512	insig
pme3967	C12H17N5O5	2-(Dimethylamino)guanosine	Nucleotides and derivatives	Nucleotides and derivatives	2140-67-2	A	54902	56989	60939	109820	105030	99876	1.18469	1.82101	0.864743	insig
pmb2804	C18H32O4	13-HPODE	Lipids	Glycerol ester	33964-75-9	B	5769.9	6920.8	6055.4	12137	7600.5	7347.7	0.84715	1.44484	0.530914	insig
mws0636	C18H20N2O3	Phe-Phe	Amino acids and derivatives	Amino acids and derivatives	2577-40-4	A	24759	33279	42401	19669	27648	32691	0.550844	0.796583	-0.328103	insig
Rfmb087	C18H32O4	13-Oxo-9-hydroxy-10-octadecenoic acid	Lipids	Free fatty acids	-	B	6879.6	6847.4	7889.8	16380	12297	11557	1.1163	1.86124	0.896262	insig
mws1433	C18H19NO4	Feruloyltyramine	Alkaloids	Phenolamine	66648-43-9	B	2969.8	4626.1	5284.1	7316.3	6809.3	5794.7	0.928859	1.54661	0.629107	insig
Rfmb089	C18H34O4	9,10-Dihydroxy-12-octadecenoic acid	Lipids	Free fatty acids	263399-34-4	B	20122	20469	22321	32057	36989	28020	1.10971	1.54289	0.625631	insig
Lmdp003808	C16H12O7	Azaleatin (5-O-Methylquercetin)	Flavonoids	Flavonols	529-51-1	A	116670	155160	103990	316210	186200	235230	1.03201	1.96275	0.972875	insig
pmn001367	C13H16O9	Protocatechuic acid-4-glucoside	Phenolic acids	Phenolic acids	-	B	358730	322310	452400	1266700	1129300	979130	1.16576	2.97778	1.57424	up
pme3459	C20H28O3	Caffeyl alcohol	Phenolic acids	Phenolic acids	469-83-0	B	39042	45141	25547	13198	14263	12237	1.12635	0.361779	-1.46682	down
mws0582	C11H19N3O6S	S-(methyl)glutathione	Amino acids and derivatives	Amino acids and derivatives	2922-56-7	B	679350	827990	759000	611980	862400	803960	0.0071852	1.00529	0.00761875	insig
pme3174	C9H14N3O8P	Cytidine 5'-monophosphate(Cytidylic acid)	Nucleotides and derivatives	Nucleotides and derivatives	63-37-6	B	13205	9624	5800.8	50500	59690	42232	1.14394	5.32389	2.41248	up
pme3188	C9H13N2O9P	Uridine 5'-monophosphate	Nucleotides and derivatives	Nucleotides and derivatives	58-97-9	B	9	9	9	17616	14800	9538.9	1.19404	1553.89	10.6017	up
pmf0359	C15H16O8	Skimmin	Lignans and Coumarins	Coumarins	93-39-0	B	291210	260260	292050	499970	421640	444570	1.15577	1.61962	0.695653	insig
mws0983	C20H39NO2	N-Oleoylethanolamine	Others	Others	111-58-0	B	1556600	1452800	1773300	124270	115170	102480	1.19325	0.071491	-3.80609	down
pmn001419	C15H18O8	1-O-[(E)-p-Cumaroyl]-β-D-glucopyranose	Phenolic acids	Phenolic acids	-	A	5446000	5050200	4600000	3970300	4086600	3656900	1.08325	0.775944	-0.365976	insig
pmp000107	C18H16O6	Monohydroxy-trimethoxyflavone	Flavonoids	Other Flavonoids	-	B	28440	22669	19208	8982.7	9809.1	8063.1	1.15554	0.381912	-1.38869	down
pmn001691	C18H32O5	9,12,13-Trihyroxy-10,15-octadecadienoic acid	Lipids	Free fatty acids	-	B	2973.7	1661.6	1628.4	4727.9	2948	3118.5	0.895185	1.72333	0.785196	insig
Lmzp004885	C17H14O7	Tricin	Flavonoids	Flavonoid	520-32-1	A	1324600	1166500	1363700	1720800	1895100	1532500	1.05182	1.33558	0.417468	insig
mws0917	C17H14O7	3,7-Di-O-methylquercetin	Flavonoids	Flavonols	2068-02-2	B	7753.5	9179.5	5168.5	34600	42957	24648	1.1433	4.62435	2.20925	up
HmLn002358	C14H18O9	Vanillic acid-glucoside	Phenolic acids	Phenolic acids	-	A	393320	336490	348050	289260	322230	309530	0.966425	0.854489	-0.226865	insig
pmn001694	C18H34O5	9,10,13-Trihyroxy-11-octadecadienoic acid	Lipids	Free fatty acids	-	B	37741	30470	37852	72205	45452	48079	0.951613	1.56262	0.643966	insig
pmp001284	C19H38O4	Monopalmitin	Lipids	Glycerol ester	542-44-9	A	88912	38924	30347	57346	27361	44272	0.211555	0.815378	-0.294458	insig
pme3184	C10H14N5O6P	2'-Deoxyadenosine-5'-monophosphate	Nucleotides and derivatives	Nucleotides and derivatives	653-63-4	B	288680	288040	263170	309670	302220	358660	0.903756	1.15557	0.208602	insig
pmn001518	C13H16O10	1-O-Galloyl-β-D-glucose	Phenolic acids	Phenolic acids	58511-73-2	B	590230	617960	579650	823530	862310	795840	1.1763	1.38809	0.473099	insig
mws0675	C11H15N2O8P	β-Nicotinamide mononucleotide	Nucleotides and derivatives	Nucleotides and derivatives	1094-61-7	B	512470	545520	457700	216710	239090	256560	1.17491	0.469991	-1.0893	down
pmb0382	C19H14O6	O-Feruloyl 4-hydroxylcoumarin	Lignans and Coumarins	Coumarins	-	A	866800	864980	808190	1001400	1322500	1152000	1.05168	1.36848	0.452575	insig
pmb3068	C16H18O8	1-O-p-Coumaroyl quinic acid	Phenolic acids	Phenolic acids	-	B	20157	16576	20601	79842	81371	80192	1.18992	4.2105	2.07399	up
pmb3074	C16H18O8	3-O-p-Coumaroyl quinic acid	Phenolic acids	Phenolic acids	1899-30-5	A	364450	389790	351600	1062500	1164900	1030000	1.19107	2.94563	1.55858	up
mws1015	C15H16O9	Esculin(6,7-DihydroxyCoumarin-6-glucoside)	Lignans and Coumarins	Coumarins	531-75-9	A	301090	285330	298730	968580	875260	688590	1.17296	2.86102	1.51653	up
pmn001420	C15H18O9	1-O-[(E)-Caffeoyl]-β-D-glucopyranose	Phenolic acids	Phenolic acids	-	A	252530	319710	234060	781960	738990	762520	1.17637	2.83204	1.50184	up
mws1333	C12H22O11	Melibiose	Others	Saccharides and Alcohols	585-99-9	A	633420	703060	615280	638640	632490	640970	0.269611	0.97968	-0.0296177	insig
mws1080	C12H22O11	Galactinol	Others	Saccharides and Alcohols	3687-64-7	A	5249300	3625100	4368800	5693900	5365900	4815000	0.749935	1.19871	0.261487	insig
mws0264	C12H22O11	D-(+)-TrehaloseAnhydrous*	Others	Saccharides and Alcohols	99-20-7	A	455680	454090	495660	537370	686190	560150	0.984654	1.26916	0.343869	insig
pme0519	C12H22O11	D-(+)-Sucrose*	Others	Saccharides and Alcohols	57-50-1	A	1863800	2029300	2381200	2744600	2468200	2646900	0.988291	1.25268	0.32502	insig
mws5038	C12H22O11	Isomaltulose	Others	Saccharides and Alcohols	13718-94-0	A	803060	714890	825860	903880	1018700	1103300	1.037	1.29101	0.368499	insig
mws0906	C16H22O8	Coniferin	Phenolic acids	Phenolic acids	531-29-3	B	1211400	1187700	1100600	2457100	2903600	2432400	1.18045	2.22679	1.15497	up
pmb2211	C19H38N2O3	Cocamidopropyl betaine	Alkaloids	Alkaloids	4292-10-8	A	20558	17970	19000	23950	14971	21961	0.148689	1.0583	0.0817514	insig
pmp000006	C18H16O7	Eupatilin	Flavonoids	Flavonoid	22368-21-4	A	536000	538470	443490	182860	196420	178020	1.18388	0.367137	-1.44561	down
mws0609	C10H12N5O7P	Guanosine 3',5'-cyclic monophosphate	Nucleotides and derivatives	Nucleotides and derivatives	7665-99-8	B	31382	34237	35421	143590	137650	150630	1.19336	4.27425	2.09567	up
pmb0801	C14H19NO9	4-Pyridoxic acid O-hexoside	Others	Vitamin	-	A	1307900	1292500	1332500	1239500	1284300	1412500	0.00898386	1.00086	0.00124667	insig
mws1002	C17H14O8	Syringetin	Flavonoids	Flavonols	4423-37-4	A	6766.7	3146.4	3536.8	6022.9	3983.3	7049.2	0.496682	1.26807	0.342633	insig
pmb0981	C10H14N5O7P	Adenosine 5'-monophosphate	Nucleotides and derivatives	Nucleotides and derivatives	61-19-8	B	209200	255960	218190	370770	370860	389610	1.16007	1.65543	0.727208	insig
Lmhp011388	C21H36O4	2-γ-Linolenoyl-glycerol	Lipids	Glycerol ester	-	B	275920	269360	314730	1070800	1603800	1410100	1.17973	4.7496	2.2478	up
Lmhp011562	C21H36O4	1-α-Linolenoyl-glycerol	Lipids	Glycerol ester	-	B	353760	285890	369510	451510	558350	525660	1.07779	1.52158	0.605572	insig
mws0748	C16H18O9	1-Caffeoylquinic acid	Phenolic acids	Phenolic acids	1241-87-8	A	17539	20135	21087	118750	137140	117930	1.19202	6.3617	2.66941	up
mws0178	C16H18O9	Chlorogenic acid	Phenolic acids	Phenolic acids	327-97-9	A	1217500	1305100	1327200	3765400	4466100	3885000	1.18965	3.14731	1.65412	up
pmp000545	C16H18O9	4-Caffeoylquinic acid	Phenolic acids	Phenolic acids	905-99-7	A	223420	204670	228830	749070	858550	769940	1.19148	3.61925	1.85569	up
Hmsn001008	C21H38O4	2-Monolinolein	Others	Others	-	B	336760	337810	330590	485530	494820	428580	1.15401	1.4017	0.487175	insig
pmp001283	C21H38O4	Glyceryl linoleate	Lipids	Glycerol ester	26545-74-4	A	84695	100950	113770	46792	44967	52480	1.15412	0.481736	-1.05369	down
pmb0890	C21H38O4	MAG(18:2)	Lipids	Glycerol ester	-	A	1503400	1453200	1740900	1605300	2198800	2092300	0.840519	1.25522	0.327941	insig
Lmhp112042	C21H38O4	1-Linoleoylglycerol	Lipids	Glycerol ester	2277-28-3	B	118590	93655	111970	84634	113860	113560	0.206584	0.962491	-0.0551551	insig
Zmhn002422	C16H20O9	Feruloyl glucose	Phenolic acids	Phenolic acids	-	A	1681500	1442000	1654300	1088700	1181000	1127500	1.1391	0.711039	-0.492	insig
Cmbn003496	C16H20O9	5-O-feruloyl-L-arabinose	Others	Saccharides and Alcohols	-	A	2033700	1991000	1869400	1562300	1668000	1610900	1.13823	0.821364	-0.283907	insig
pmp000110	C19H18O7	7-Hydroxy-3,5,6,8-tetramethoxyflavone	Flavonoids	Flavonoid	-	B	6742.9	7332	5746.4	6641.5	9323.5	6118.5	0.371808	1.11413	0.155917	insig
pmb3107	C15H20O10	Glucosyringic Acid	Phenolic acids	Phenolic acids	-	B	1123000	1157300	1179200	2558200	2665400	2273200	1.18597	2.16702	1.11571	up
pmb0998	C10H14N5O8P	Guanosine 5'-monophosphate	Nucleotides and derivatives	Nucleotides and derivatives	85-32-5	B	3182.7	8711.7	5487.8	9087.5	11664	9371.8	0.863049	1.733	0.793269	insig
mws5040	C12H21O11Na	Turanose	Others	Saccharides and Alcohols	547-25-1	A	1044900	1036100	941010	1571400	1574800	1248300	1.08831	1.45416	0.540191	insig
mws0179	C17H20O9	Chlorogenic acid methyl ester	Phenolic acids	Phenolic acids	29708-87-0	B	144570	169350	130470	361350	512420	397550	1.16133	2.86082	1.51643	up
pmb0752	C17H20O9	3-O-Feruloyl quinic acid	Phenolic acids	Phenolic acids	1899-29-2	B	72516	85135	85820	403010	495730	418460	1.19002	5.41009	2.43565	up
pmn001695	C16H20O10	Trihydroxycinnamoylquinic acid	Phenolic acids	Phenolic acids	-	A	4821200	5392700	5038900	5170700	4958000	5129000	0.0221791	1.00032	0.000463395	insig
mws0232	C17H20N4O6	Riboflavin	Others	Vitamin	83-88-5	B	1256700	1089400	969960	311660	356790	425830	1.17003	0.329994	-1.59949	down
pme3337	C14H17N5O8	N6-Succinyl Adenosine	Nucleotides and derivatives	Nucleotides and derivatives	4542-23-8	B	81411	80765	85470	150070	138190	154220	1.18547	1.78674	0.837333	insig
pmn001318	C21H20O7	1,3-O-Di-p-Coumaroyl glycerol	Phenolic acids	Phenolic acids	-	A	219430	240670	198540	1428700	1026100	632490	1.13681	4.68737	2.22878	up
pme1286	C14H20N6O5S	S-(5'-Adenosy)-L-homocysteine	Amino acids and derivatives	Amino acids and derivatives	979-92-0	A	31543	32791	31685	36962	33310	39036	0.953541	1.1384	0.187007	insig
Zmhn002227	C17H22O10	Sinapic acid-glycoside	Phenolic acids	Phenolic acids	-	B	510590	851400	582250	3933500	3591900	3420100	1.17667	5.62971	2.49306	up
pmb0489	C19H28N2O7	N-hexosyl-p-coumaroyl putrescine	Alkaloids	Phenolamine	-	B	10322	9369.8	8826.6	15239	16457	14190	1.15608	1.609	0.686161	insig
Lmhn002573	C17H20O11	sinapoylglucuronic acid	Phenolic acids	Phenolic acids	-	A	97150	119940	114930	220100	276790	260010	1.16641	2.27968	1.18883	up
pmb3031	C20H20O9	Tricin O-glycerol	Flavonoids	Flavonoid	-	B	93602	100800	102560	69125	77370	70662	1.14908	0.731262	-0.45154	insig
pmd0153	C19H39O7P	LysoPA 16:0	Lipids	Glycerol ester	22002-85-3	B	22347	13332	12814	30409	28573	32516	1.04653	1.88683	0.915964	insig
Hmcp006520	C25H48O4	1,3-Dihydroxypropan-2-yl 12-methyl-6-(6-methylheptyl)tridec-12-enoate	Others	Others	-	A	11375	9217.8	8393.1	23104	28890	20618	1.14755	2.50508	1.32486	up
pmn001319	C22H22O8	1-O-Feruloyl-3-O-p-Coumaroyl glycerol	Phenolic acids	Phenolic acids	-	A	96457	89522	72106	959240	924050	662700	1.18572	9.86493	3.30231	up
mws0071	C21H20O9	Apigenin 4-O-rhamnoside	Flavonoids	Flavonoid	133538-77-9	B	9	9	9	14957	16043	9978.6	1.19459	1517.73	10.5677	up
pmn001668	C21H20O9	Apigenin-3-O-rhamnoside	Flavonoids	Flavonoid	-	B	1062800	956570	741620	2968700	2607300	2178400	1.1539	2.80856	1.48983	up
mws2523	C12H23O14P	Trehalose 6-phosphate	Others	Saccharides and Alcohols	4484-88-2	B	51305	52039	67314	56277	58705	59806	0.208281	1.0242	0.0344981	insig
pmb0864	C19H40NO7P	LysoPE 14:0	Lipids	LPE	-	A	20345	17177	13969	46904	47013	59952	1.16	2.98827	1.57931	up
Lmhn004093	C21H18O10	benzoylferuloyltartaric acid	Phenolic acids	Phenolic acids	-	B	9	9	9	43499	47948	29299	1.1948	4472.07	12.1267	up
Cmbn007148	C22H22O9	1-O-Feruloyl-3-O-caffeoylglycerol	Lipids	Glycerol ester	-	A	1909000	1801200	1623800	12569000	13547000	8014600	1.17542	6.39869	2.67778	up
mws0048	C21H20O10	Apigenin-8-C-Glucoside (Vitexin)*	Flavonoids	Flavonoid carbonoside	3681-93-4	A	11683000	9831100	7573400	4547500	4732300	4595800	1.12938	0.47703	-1.06785	down
mws1434	C21H20O10	Apigenin-6-C-glucoside (Isovitexin)*	Flavonoids	Flavonoid carbonoside	29702-25-8	A	13326000	11847000	9989900	5253400	5648000	5713300	1.16404	0.472507	-1.08159	down
Lmtn002324	C19H28O11	Benzyl-β-D-glucopyranosyl (1-6)-β-D-glucopyranoside	Others	Others	-	B	56146	59755	56727	41595	50436	35910	1.00153	0.741137	-0.432188	insig
Lmdp003509	C20H18O11	Quercetin 3-O-β-D-xylopyranoside	Flavonoids	Flavonols	549-32-6	B	109080	95755	91557	182240	176090	181760	1.17639	1.82222	0.865693	insig
mws4183	C20H18O11	Quercetin-3-O-α-L-arabinopyranoside(guaijaverin)	Flavonoids	Flavonols	22255-13-6	B	95291	93298	80642	153890	151370	115710	1.07705	1.5636	0.644873	insig
pmb0744	C24H18O8	Tricin O-phenylformic acid	Flavonoids	Flavonoid	-	B	69046	66950	71339	72769	86644	72002	0.775568	1.11614	0.158519	insig
mws1179	C21H22O10	Naringenin-7-O-glucoside	Flavonoids	Dihydroflavone	529-55-5	B	111210	106410	89823	154380	165410	164160	1.14464	1.57411	0.654539	insig
mws2118	C21H24O10	Phlorizin	Flavonoids	Chalcones	60-81-1	B	7827.2	21192	10376	18509	9326.5	24598	0.409164	1.33096	0.412469	insig
mws1397	C22H18O10	Epicatechin gallate	Flavonoids	Flavanols	1257-08-5	B	694.67	2072.3	3094.9	1378.5	5894.4	5189.3	0.6038	2.12598	1.08813	insig
pmp000091	C23H24O9	Glyceryl 1,3-diferulate	Phenolic acids	Phenolic acids	83008-46-2	A	1374200	1011800	1020900	5089500	4786200	2366600	1.0981	3.59338	1.84534	up
Hmpp003270	C21H20O11	Luteolin-4'-O-β-D-glucoside*	Flavonoids	Flavonoid	6920-38-3	A	556850	400940	347620	439170	402720	443150	0.0102823	0.984396	-0.0226897	insig
Lmbp003393	C21H20O11	Quercetin-3-O-α-L-rhamnopyranoside	Flavonoids	Flavonoid	-	B	676660	463300	411040	353990	518180	354150	0.600641	0.790664	-0.338863	insig
Lmlp003531	C21H20O11	Luteolin 3'-O-β-D-glucoside*	Flavonoids	Flavonoid	5154-41-6	A	688840	520000	532060	588050	517490	569310	0.195259	0.96206	-0.0558014	insig
mws2209	C21H20O11	Kaempferol-3-O-glucoside (Astragalin)	Flavonoids	Flavonols	480-10-4	A	654940	527060	414510	405310	337150	580850	0.514566	0.828877	-0.270771	insig
mws0089	C21H20O11	Kaempferol-7-O-glucoside	Flavonoids	Flavonols	16290-07-6	A	369560	288920	290320	316520	258240	276390	0.557062	0.897081	-0.156691	insig
mws1299	C21H20O11	Luteolin-8-C-Glucoside (Orientin)	Flavonoids	Flavonoid carbonoside	28608-75-5	A	1766000	1470400	1342600	1094500	1100700	945340	1.0667	0.685857	-0.54402	insig
pme2459	C21H20O11	Luteolin-7-O-glucoside(Cynaroside)	Flavonoids	Flavonoid	5373-11-5	A	264490	276830	296910	639090	584260	725370	1.17866	2.3248	1.21711	up
mws0045	C21H20O11	Quercetin-3-O-α-L-rhamnoside(Quercitrin )	Flavonoids	Flavonols	522-12-3	B	8821.3	14018	11039	6343.5	10873	10264	0.535656	0.811153	-0.301953	insig
pme1777	C27H31O16+	Cyanidin-3,5-O-diglucoside (Cyanin)	Flavonoids	Anthocyanins	2611-67-8	A	33130000	36664000	34168000	153980000	158990000	154430000	1.19458	4.49587	2.1686	up
pmf0027	C21H21O11+	Cyanidin-3-O-galactoside*	Flavonoids	Anthocyanins	142506-26-1	A	300460	257370	327170	329200	710680	341250	0.710281	1.5606	0.6421	insig
mws0057	C21H22O11	Eriodictyol 7-O-glucoside	Flavonoids	Dihydroflavone	38965-51-4	B	126320	122180	110650	108580	107800	117360	0.72097	0.92925	-0.105862	insig
Li512113	C20H20O12	Maleoyl-caffeoylquinic acid	Phenolic acids	Phenolic acids	-	B	33108	35594	25761	15554	16106	16430	1.14593	0.509088	-0.974012	insig
pmb0876	C21H44NO7P	LysoPE 16:0	Lipids	LPE	53862-35-4	A	3279400	2519800	2109300	9374700	9924700	11141000	1.17121	3.84907	1.94451	up
mws2220	C22H18O11	Gallocatechin 3-O-gallate	Flavonoids	Flavanols	5127-64-0	B	8338.7	3166.3	3297.7	10183	16263	7521.7	0.899237	2.2947	1.1983	insig
Lmmp002795	C22H22O11	Pratensein 7-O-glucopyranoside	Flavonoids	Flavonoid	36191-03-4	A	16198	16122	10214	33836	33956	44167	1.12438	2.63222	1.39628	up
pmb3012	C22H22O11	Chrysoeriol-7-O-glucoside	Flavonoids	Flavonoid	-	A	1071000	1000600	841470	807960	850690	812620	0.8799	0.848339	-0.237288	insig
pmp000579	C22H22O11	Diosmetin-7-O-galactoside	Flavonoids	Flavonoid	-	A	11888000	10781000	9378600	11781000	12167000	12633000	0.822947	1.14146	0.190878	insig
pmb2999	C22H22O11	Chrysoeriol-5-O-hexoside	Flavonoids	Flavonoid	-	B	1070500	735760	794930	1237000	1544600	1114100	0.963787	1.49766	0.582711	insig
pmp000120	C22H22O11	Diosmetin-6-C-glucoside	Flavonoids	Flavonoid	-	B	141450	105580	90406	105270	88948	92553	0.558812	0.849853	-0.234715	insig
mws0061	C21H20O12	Quercetin-3-O-β-D-Galactoside (Hyperin)*	Flavonoids	Flavonols	482-36-0	A	4842200	4693200	4663800	9812700	9516600	8738700	1.18859	1.97673	0.983117	insig
mws1329	C21H20O12	Quercetin-7-O-Glucoside	Flavonoids	Flavonols	491-50-9	A	2160500	2171900	2076400	3758700	4408600	4027500	1.18249	1.90282	0.92814	insig
mws0091	C21H20O12	Quercetin-3-O-β-D-glucoside(Isoquercitrin)*	Flavonoids	Flavonols	482-35-9	A	3217300	2576400	2767800	5938800	5936100	5179100	1.1645	1.99194	0.994175	insig
Hmcn001884	C21H20O12	6-Hydroxyluteolin 5-glucoside	Flavonoids	Flavonoid	-	B	526220	474290	363380	199310	182930	236680	1.13236	0.45379	-1.1399	down
pmp001309	C21H20O12	6-Hydroxykaempferol-7-O-glucoside	Flavonoids	Flavonols	-	A	1514700	1303900	1224800	2493300	2216700	3104200	1.12433	1.93258	0.950529	insig
pme1598	C22H24O11	Hesperetin 5-O-glucoside	Flavonoids	Dihydroflavonol	69651-80-5	B	2682500	1931000	2413800	5117700	4938700	4075900	1.13096	2.01106	1.00795	up
pmb0550	C21H21O11+	Cyanidin-3-O-glucoside (Kuromanin)*	Flavonoids	Anthocyanins	47705-70-4	A	80378	153570	147220	337960	208890	182380	0.907414	1.91315	0.935947	insig
Hmmp002121	C23H16O11	Isorhamnetin-O-gallate	Flavonoids	Flavonols	-	B	11711	11144	11246	16134	18794	17281	1.16786	1.53101	0.614484	insig
mws1610	C30H48O4	Maslinic acid	Terpenoids	Triterpene	4373-41-5	B	7675.5	5585.2	2788.2	5041.2	7566.4	4846.7	0.255362	1.08757	0.121108	insig
pmb1912	C20H23N7O7	10-Formyl-THF	Alkaloids	Alkaloids	2800-34-2	B	266990	233290	221860	663900	754520	745650	1.18612	2.99675	1.5834	up
pmp000172	C23H24O11	5,2'-Dihydroxy-7,8-dimethoxyflavone glycosides	Flavonoids	Flavonoid	-	A	299040	286890	330390	126410	130010	135810	1.18821	0.428049	-1.22415	down
pmb0881	C23H44NO7P	LysoPE 18:2	Lipids	LPE	-	B	2514400	1944100	1901800	4573900	4756500	5432200	1.16061	2.32105	1.21478	up
Hmpp003242	C22H22O12	Isorhamnetin-3-O-glucoside*	Flavonoids	Flavonols	-	A	8208600	7821700	7992700	13451000	14931000	13710000	1.18645	1.75215	0.80913	insig
Hmcp002207	C22H22O12	Isorhamnetin-7-O-glucoside*	Flavonoids	Flavonols	-	A	9775300	9031800	9940900	18414000	18939000	16884000	1.18347	1.88664	0.915816	insig
mws1454	C23H26O11	Persicoside	Flavonoids	Dihydroflavone	28978-03-2	B	76081	57825	56516	65682	55736	63654	0.122993	0.971905	-0.0411135	insig
mws0289	C23H46NO7P	LysoPE 18:1	Lipids	LPE	89576-29-4	A	125310	101560	109130	220520	230380	268880	1.16557	2.1422	1.09909	up
pmb2260	C23H46NO7P	LysoPC 15:1	Lipids	LPC	-	A	12239	9087.7	12765	28335	34550	44267	1.14676	3.14305	1.65217	up
pmb2319	C23H48NO7P	LysoPC 15:0	Lipids	LPC	-	A	37316	26474	25937	103210	124550	135960	1.17109	4.05363	2.01921	up
pmb3066	C22H26O12	5-O-p-Coumaroyl shikimic acid O-hexoside	Phenolic acids	Phenolic acids	-	B	175170	179260	170550	146350	141130	132400	1.14785	0.799802	-0.322285	insig
pmb3072	C22H26O12	3-O-p-coumaroyl shikimic acid O-hexoside	Phenolic acids	Phenolic acids	-	B	41026	48129	32235	22156	29470	29264	0.957651	0.666365	-0.585616	insig
Zmhn003565	C23H22O12	Kaempferol-3-O-(6''-acetyl)-glucoside	Flavonoids	Flavonols	-	B	69148	51538	63112	76737	101560	95882	1.02101	1.49174	0.576997	insig
Hmcp002268	C23H24O12	Limocitrin 3-rhamnoside*	Flavonoids	Flavonoid	-	A	4379600	4988800	4473100	9559100	8254900	8895100	1.17693	1.92964	0.948331	insig
pmb0736	C23H24O12	Tricin 7-O-Glucoside*	Flavonoids	Flavonoid	32769-01-0	A	15251000	12799000	12468000	3814200	3572000	4070000	1.18787	0.282743	-1.82243	down
pmb0790	C20H31NO13	Pyridoxine di-O-hexoside	Others	Vitamin	-	B	9261.8	10461	9553.5	9244.3	6396.1	10136	0.535025	0.880453	-0.183682	insig
pmb0855	C24H50NO7P	LysoPC 16:0	Lipids	LPC	17364-16-8	A	15666000	11960000	10648000	25533000	27984000	30829000	1.13907	2.20374	1.13995	up
pmb0745	C26H24O10	Tricin 4'-O-syringyl alcohol	Flavonoids	Flavonoid	-	A	1018600	973170	1061100	832790	920670	788010	1.0412	0.832485	-0.264503	insig
mad2394	C24H22O12	Sinapoyl-p-coumaroyltartaric acid	Phenolic acids	Phenolic acids	-	B	5407.8	4758.6	3777.1	5242.6	5031.1	3384.3	0.0976972	0.979525	-0.0298465	insig
pmb3000	C24H24O12	Chrysoeriol-O-acetylhexoside	Flavonoids	Flavonoid	-	B	35017	33890	25871	52317	31677	33160	0.549127	1.23609	0.305782	insig
pme0500	C18H32O16	D-(+)-Melezitose	Others	Saccharides and Alcohols	597-12-6	B	10632	11233	12200	15541	14233	16086	1.12367	1.34625	0.428946	insig
mws1589	C18H32O16	Panose	Others	Saccharides and Alcohols	33401-87-5	B	22341	27226	25475	26878	29148	39136	0.794532	1.26812	0.342687	insig
Hmln002199	C23H22O13	Quercetin-3-O-(6''-O-acetyl)-galactoside	Flavonoids	Flavonols	-	B	208610	221690	189750	245570	238370	270250	1.02413	1.21634	0.282543	insig
pmp000013	C24H26O12	Eupatilin 3-glucoside	Flavonoids	Flavonoid	-	A	7763000	7135900	6527600	3355400	3252400	3689500	1.1788	0.480587	-1.05713	down
pmb0565	C23H24O13	Syringetin 3-O-hexoside	Flavonoids	Flavonols	-	B	112100	89874	109450	40251	25178	35583	1.15348	0.324355	-1.62435	down
Hmcp002187	C23H24O13	Limocitrin 3-galactoside	Flavonoids	Flavonoid	-	A	1182000	1083100	1194500	1735400	1705200	1616900	1.17261	1.46187	0.547819	insig
Hmcp002399	C23H24O13	Limocitrin 3-glucoside	Flavonoids	Flavonoid	-	A	253830	185820	206960	179140	145610	173340	0.903801	0.77031	-0.376489	insig
Hmcp001636	C23H24O13	Limocitrin 7-glucoside	Flavonoids	Flavonoid	-	A	82637	78240	82588	33598	31273	34526	1.19218	0.40826	-1.29244	down
pmb2406	C25H52NO7P	LysoPC 17:0	Lipids	LPC	50930-23-9	A	20479	16474	4541.1	63773	78927	97527	1.06633	5.78943	2.53342	up
Lmhp009526	C27H46O9	2-γ-Linolenoyl-glycerol-glucoside	Lipids	Glycerol ester	-	B	311660	304260	285920	209010	198530	184950	1.17074	0.656979	-0.606081	insig
Hmqp006235	C21H46N3O9P	LysoPC 18:4	Lipids	LPC	-	B	5559.8	4663.7	4278.9	22282	23536	24383	1.18898	4.84065	2.2752	up
Li512115	C25H24O12	3,4-Dicaffeoylquinic acid	Phenolic acids	Phenolic acids	14534-61-3	B	21417	24321	21338	41798	48997	72980	1.11184	2.44163	1.28785	up
pmn001384	C25H24O12	Isochlorogenic acid C	Phenolic acids	Phenolic acids	57378-72-0	B	23380	17604	23081	30139	42201	27442	0.962458	1.55751	0.639243	insig
mws1584	C25H24O12	Cynarin	Phenolic acids	Phenolic acids	30964-13-7	B	68748	74744	71994	51646	51663	74696	0.75981	0.826063	-0.275676	insig
Lmhp010573	C27H48O9	1-Linoleoylglycerol-glucoside	Lipids	Glycerol ester	-	B	11424	11631	12017	4581.2	4642.9	6320.1	1.15792	0.443208	-1.17394	down
pmb0854	C26H48NO7P	LysoPC 18:3	Lipids	LPC	-	A	1242900	965590	690490	5354000	4143000	5947600	1.16219	5.3276	2.41349	up
pmp001273	C26H50NO7P	LysoPC 18:2	Lipids	LPC	-	A	1307800	1033900	961090	1402000	1435400	1708100	0.982382	1.37626	0.460754	insig
pmn001644	C23H20O14	Quercetin-3-O-(2''-acetyl)-β-D-glucuronide	Flavonoids	Flavonols	-	B	228370	222700	263790	333730	459320	331260	1.05297	1.57277	0.653307	insig
pmb3013	C24H24O13	Isorhamnetin-O-acetyl-hexoside	Flavonoids	Flavonols	-	B	833690	729490	816030	974290	1117600	883300	0.968991	1.25049	0.322499	insig
pmn001378	C26H32O11	Terpineol monO-glucoside	Lignans and Coumarins	Lignans	-	A	378590	362270	410710	738830	812410	676480	1.17366	1.93451	0.951966	insig
pmp001281	C26H52NO7P	LysoPC 18:1	Lipids	LPC	-	A	945960	751190	839360	1537100	1609300	1718400	1.16556	1.91791	0.939536	insig
pmb3041	C23H22O14	Tricin O-saccharic acid	Flavonoids	Flavonoid	-	B	38323	42223	56545	68942	72501	56542	0.961822	1.44419	0.530257	insig
pmn001710	C24H26O13	Rosmarinyl Glucoside	Phenolic acids	Phenolic acids	-	B	108780	118740	91856	89774	97480	126800	0.103951	0.983336	-0.0242433	insig
mws0126	C26H54NO7P	LysoPC 18:0	Lipids	LPC	19420-57-6	B	533540	343690	309820	1872400	1648900	1884600	1.16603	4.55406	2.18715	up
pmb3053	C27H24O11	Tricin O-eudesmic acid	Flavonoids	Flavonoid	-	A	72466	60800	77501	55051	55883	51341	1.02592	0.769926	-0.377208	insig
pmb0746	C27H26O11	Tricin 4'-O-β-guaiacylglycerol	Flavonoids	Flavonoid	-	A	2185400	2411000	2578600	2223200	2823100	2432100	0.270877	1.04229	0.0597508	insig
pmb2554	C23H30O14	5-O-Feruloyl quinic acid glucoside	Phenolic acids	Phenolic acids	-	B	5424.2	3031.3	4290.3	15374	15056	16366	1.15712	3.67148	1.87636	up
Lmhn003801	C25H24O13	feruloylsinapoyltartaric acid	Phenolic acids	Phenolic acids	-	B	183610	154910	147860	293450	308620	278720	1.1617	1.81091	0.856714	insig
pmp000588	C25H24O14	Diosmetin-7-O-(6'-O-malonyl)-β-D-glucoside	Flavonoids	Flavonoid	-	A	27161	23188	23631	40748	43497	53005	1.14316	1.85523	0.891599	insig
pmb0608	C25H24O14	Chrysoeriol-O-malonylhexoside	Flavonoids	Flavonoid	-	A	496070	474270	443210	623560	636300	732310	1.12684	1.40934	0.495018	insig
pmn001671	C23H32O15	β-D-Furanofructosyl-α-D-(6-mustard acyl)glucoside	Phenolic acids	Phenolic acids	-	B	202760	169510	190780	115090	119250	137030	1.1257	0.659568	-0.600406	insig
pme1773	C27H31O15+	Cyanidin-3-O-rutinoside (Keracyanin)	Flavonoids	Anthocyanins	28338-59-2	A	179340	170430	196640	1839400	1680800	1680400	1.19424	9.51776	3.25062	up
Hmln002189	C24H22O15	Quercetin-3-O-(6''-O-malonyl)-galactoside	Flavonoids	Flavonols	-	A	413660	361650	372840	576250	580600	557040	1.16901	1.49274	0.577963	insig
pmp000589	C24H22O15	Quercetin-7-O-(6'-O-malonyl)-β-D-glucoside	Flavonoids	Flavonols	-	A	574470	576100	554990	792750	810240	707480	1.14857	1.35467	0.437941	insig
mws1138	C24H26N2O13	Betanin	Alkaloids	Alkaloids	7659-95-2	B	116590	98944	90108	62958	50061	66425	1.09974	0.587105	-0.768309	insig
Hmln002355	C27H34O12	5'-Methoxymatairesinoside	Lignans and Coumarins	Lignans	1691201-82-7	B	709260	733980	702550	432940	476090	487840	1.17631	0.650982	-0.619311	insig
pmb3032	C26H26O14	Tricin O-malonyl rhamnoside	Flavonoids	Flavonoid	-	B	41448	49950	55395	37084	43980	33499	0.868383	0.780439	-0.357642	insig
Rfmb25702	C28H34O12	Pinoresinol-acetylglucose	Lignans and Coumarins	Lignans	-	A	144970	90110	110810	116250	208100	117090	0.51087	1.27624	0.351904	insig
Li512112	C25H24O15	Isorhamnetin-hexose-malonate	Flavonoids	Flavonols	-	B	375850	306740	379530	426730	527980	516230	1.02784	1.38491	0.469792	insig
pmb2922	C15H24N2O17P2	Uridine 5'-diphospho-D-glucose	Nucleotides and derivatives	Nucleotides and derivatives	133-89-1	A	813860	742680	689330	736960	759170	644310	0.392312	0.953056	-0.069367	insig
pmb0720	C26H26O15	Tricin 7-O-(6''-O-Malonyl)-Beta-D-Glucoside	Flavonoids	Flavonoid	-	B	7644600	7065700	6845000	7243800	6951100	7979200	0.302361	1.02871	0.0408329	insig
pme2493	C27H30O14	Kaempferol-3,7-O-dirhamnoside(Kaempferitrin)	Flavonoids	Flavonols	482-38-2	B	6677.7	11167	7164.5	9	9	9	1.19409	0.0010796	-9.85528	down
pme0368	C27H30O14	Apigenin 7-rutinoside(Isorhoifolin)	Flavonoids	Flavonoid	552-57-8	A	801460	707920	656580	943140	908570	819050	0.98719	1.23306	0.302244	insig
Hmcp002029	C26H28O15	Kaempferol-O-Pentoside-O-hexoside	Flavonoids	Flavonols	-	B	25723	28917	28405	23793	29777	26642	0.289659	0.965886	-0.0500752	insig
pmb0647	C26H28O15	8-C-Hexosyl-luteolin O-pentoside	Flavonoids	Flavonoid carbonoside	-	B	80017	97651	100040	353940	317460	285880	1.18232	3.44707	1.78537	up
mws1066	C27H32O14	Naringenin-7-O-Rutinoside(Narirutin)	Flavonoids	Dihydroflavone	14259-46-2	B	79587	84214	72387	230640	214430	225940	1.19012	2.841	1.5064	up
Rfmb26203	C28H36O13	Syringaresinol-Hex	Lignans and Coumarins	Lignans	-	A	2795300	2629300	2745700	3626200	3896800	3618800	1.17333	1.3637	0.447521	insig
pmb0492	C34H37N3O6	N',N'',N'''-p-Coumaroyl-cinnamoyl-caffeoyl spermidine	Alkaloids	Phenolamine	-	B	2888.9	2721	2135.9	14266	13500	17454	1.18414	5.838	2.54547	up
pmp000591	C28H32O14	Acacetin-7-O-rutinoside	Flavonoids	Flavonoid	480-36-4	B	19639	15564	16310	39337	47790	46750	1.17288	2.5989	1.3779	up
pmb2936	C28H32O14	Disinapoyl hexoside	Phenolic acids	Phenolic acids	-	B	1399100	1244800	1290900	631480	629510	612510	1.19021	0.476136	-1.07055	down
pmp001106	C27H30O15	Vitexin-2-O-D-glucopyranoside	Flavonoids	Flavonoid carbonoside	-	A	6259000	6224500	5812000	5994800	6237000	6499300	0.397166	1.02381	0.0339468	insig
pme0369	C27H30O15	Kaempferol-3-O-rutinoside(Nicotiflorin)	Flavonoids	Flavonols	17650-84-9	A	585090	522960	397760	334890	389890	405970	0.876768	0.750925	-0.41326	insig
mws1073	C27H30O15	Apigenin 6,8-C-diglucoside	Flavonoids	Flavonoid	23666-13-9	A	27349000	27719000	25389000	27928000	27610000	28187000	0.700325	1.04062	0.0574405	insig
pme1665	C27H30O15	Isovitexin 7-O-glucoside(Saponarin)	Flavonoids	Flavonoid carbonoside	20310-89-8	B	262210	229170	196990	193390	212030	190520	0.73479	0.865726	-0.208017	insig
Lnrp002296	C27H30O15	Kaempferol glc-rha*	Flavonoids	Flavonols	-	A	5441900	5871300	6225700	7394900	8042600	7016500	1.0914	1.28024	0.356414	insig
pmn001713	C27H30O15	Luteolin-7-O-rutinoside	Flavonoids	Flavonoid	3563-98-2	A	5176200	4667700	4655800	4376400	4467600	4211200	0.957977	0.900377	-0.151398	insig
Lmbp003230	C27H30O15	Kaempferol-3-O-neohesperidoside*	Flavonoids	Flavonoid	32602-81-6	A	5449100	5294700	5932800	6774300	7897200	6922200	1.08819	1.29485	0.372785	insig
pme1605	C27H30O15	Kaempferol-3-O-robinobioside(Biorobin)	Flavonoids	Flavonols	17297-56-2	B	610010	531660	495970	356470	374490	417390	1.0978	0.701222	-0.512056	insig
pmp001066	C28H34O14	6'-O-Sinapoylgeniposide	Terpenoids	Monoterpenoids	1012306-66-9	A	1386000	1274600	1446700	1676500	1476800	1690400	0.978874	1.17929	0.237919	insig
pmf0116	C27H31O17+	Delphinidin-3,5-O-diglucoside	Flavonoids	Anthocyanins	17670-06-3	B	166230	164740	191320	752400	912450	907210	1.18979	4.92458	2.3	up
pme1398	C21H21O12+	Delphinidin-3-O-glucoside (Mirtillin)	Flavonoids	Anthocyanins	50986-17-9	B	481120	570240	441980	2305800	3260000	2579100	1.18271	5.45415	2.44735	up
pmb3002	C28H32O15	Chrysoeriol-7-O-rutinoside	Flavonoids	Flavonoid	-	A	2160800	1913100	1753500	1760800	1788800	1789500	0.680852	0.916206	-0.126256	insig
pmp000594	C28H32O15	Diosmetin-7-O-rutinoside	Flavonoids	Flavonoid	-	A	3224700	2843000	2958500	3213500	3483600	3381300	0.936254	1.11657	0.159076	insig
pmp001080	C28H32O15	Neodiosmin (Diosmetin-7-O-Neohesperidoside)	Flavonoids	Flavonoid	38665-01-9	A	3418600	3048600	2611000	3099700	3333500	3226100	0.459662	1.06401	0.0895124	insig
mws1661	C28H32O15	Diosmin	Flavonoids	Flavonoid	520-27-4	A	6898600	6173900	5820600	6710900	7357100	6592900	0.718172	1.09357	0.129044	insig
Hmmp002336	C30H26O14	Quercetin-O-feruloyl-Pentoside	Flavonoids	Flavonols	-	A	17184000	15302000	15165000	24218000	24581000	24020000	1.17363	1.52817	0.611808	insig
pmb0624	C27H30O16	6-C-Hexosyl-luteolin O-hexoside	Flavonoids	Flavonoid carbonoside	-	B	124050	121520	94457	78977	80315	80760	1.06328	0.705979	-0.502302	insig
pmn001583	C27H30O16	Quercetin-3-O-robinobioside	Flavonoids	Flavonols	52525-35-6	A	11893000	10944000	9126800	16114000	14417000	16777000	1.08633	1.48005	0.565645	insig
pmp000126	C27H30O16	Luteolin-6,8-di-C-glucoside	Flavonoids	Flavonoid	29428-58-8	A	1957700	2115900	1788400	2418800	2201600	2283400	0.990054	1.17772	0.235998	insig
pmb0588	C27H30O16	Luteolin-3',7-di-O-glucoside	Flavonoids	Flavonoid	52187-80-1	B	231760	261070	205510	145100	158410	139330	1.12857	0.634132	-0.657144	insig
Li512117	C27H30O16	Quercetin-3-O-neohesperidoside	Flavonoids	Flavonols	117611-67-3	B	148130	138280	141070	162320	207300	185180	1.03738	1.29784	0.376111	insig
mws0059	C27H30O16	Quercetin-3-O-rutinoside (Rutin)	Flavonoids	Flavonols	153-18-4	A	9054700	8160200	8586000	12782000	12986000	13197000	1.18156	1.51022	0.594757	insig
Lmmp003091	C27H30O16	Quercetin glu-rha	Flavonoids	Flavonols	-	B	20776000	20443000	18927000	31055000	31659000	30711000	1.18438	1.5533	0.63534	insig
pmb0665	C27H30O16	Luteolin-8-C-hexosyl-O-hexoside	Flavonoids	Flavonoid	-	B	719250	599040	631310	1184100	1093800	1035400	1.15871	1.69948	0.765091	insig
mws0036	C28H34O15	Hesperidin	Flavonoids	Dihydroflavone	520-26-3	B	14121	27136	13235	19066	15912	18846	0.101245	0.987741	-0.0177948	insig
pme3256	C27H31O16+	Delphinidin-3-O-rutinoside	Flavonoids	Anthocyanins	15674-58-5	B	11746	11811	16872	14474	10848	6205.1	0.558672	0.779814	-0.358798	insig
pme1786	C29H35O17+	Malvidin-3,5-O-diglucoside (Malvin)	Flavonoids	Anthocyanins	-	B	13538	11202	13002	27005	23424	26555	1.17063	2.03974	1.02839	up
mws4134	C20H32N6O12S2	Oxidized Glutathione	Amino acids and derivatives	Amino acids and derivatives	121-24-4	A	34812	31633	27139	638100	694270	623210	1.19382	20.8965	4.38519	up
Rfmb26201	C30H38O14	Syringaresinol-aceGlu	Lignans and Coumarins	Lignans	-	B	1639100	1656600	1578800	3031100	3343200	3218900	1.19034	1.96804	0.976758	insig
pmp000241	C27H28O17	Luteolin-6-C-2-glucuronylglucoside	Flavonoids	Flavonoid	-	B	846510	758920	643040	924810	893270	801350	0.780748	1.16498	0.220309	insig
Hmjp002999	C28H32O16	Isorhamnetin-3-O-rutinoside (Narcissin)	Flavonoids	Flavonoid	604-80-8	B	945050	854100	968420	1228800	1371500	1168100	1.11181	1.36163	0.445332	insig
Zmxp002867	C28H32O16	Chrysoeriol-di-O-glucoside	Flavonoids	Flavonoid	-	B	258970	207230	271640	658740	656880	547680	1.16692	2.52534	1.33648	up
Lmmp002963	C28H32O16	methylquercetin glu-rha	Flavonoids	Flavonols	-	A	1898700	1875200	1778400	2443900	2379800	2276400	1.1636	1.27877	0.354754	insig
Lmhp003217	C28H32O16	2'-Hydoxy,5-methoxy Genistein-O-rhamnosyl-glucoside	Flavonoids	Isoflavones	-	A	942560	967510	1032600	1287200	1377100	1243300	1.15048	1.32791	0.409157	insig
pmb0603	C28H32O16	Chrysoeriol-O-hexosyl-O-hexoside	Flavonoids	Flavonoid	-	B	62909	58052	70397	91919	97403	93462	1.14619	1.47777	0.563426	insig
pmb0623	C28H32O16	6-C-Hexosyl chrysoeriol O-hexoside	Flavonoids	Flavonoid carbonoside	-	B	390460	438930	359060	535030	517900	563800	1.10696	1.36037	0.443998	insig
pme1540	C28H32O16	Isorhamnetin-3-O-neohesperidoside	Flavonoids	Flavonols	55033-90-4	A	12314000	10201000	8473400	7552600	8872800	9444400	0.67588	0.834822	-0.260459	insig
pmb2968	C28H32O16	Chrysoeriol-C-hexosyl-O-hexoside	Flavonoids	Flavonoid	-	B	16760	17583	23942	7653.9	9633.2	8397.4	1.13741	0.440671	-1.18223	down
pmp000127	C28H32O16	Chrysoeriol-6,8-di-C-glucoside	Flavonoids	Flavonoid carbonoside	-	A	2717800	2708600	2863400	3460200	3183100	3717900	1.09499	1.24987	0.321782	insig
Hmcp001859	C28H32O16	Isorhamnetin-O-rutinoside	Flavonoids	Flavonols	-	A	692620	538380	496840	310190	187580	314680	1.066	0.470211	-1.08862	down
pmp001311	C27H30O17	6-Hydroxykaempferol-7,6-O-Diglucoside	Flavonoids	Flavonols	-	A	546420	448700	493440	2251400	1903000	1945800	1.188	4.09805	2.03494	up
pmp001310	C27H30O17	6-Hydroxykaempferol-3,6-O-Diglucoside	Flavonoids	Flavonols	-	A	67374	68994	58752	408240	531060	337590	1.18238	6.54413	2.7102	up
pmb0645	C28H34O16	6-C-Hexosyl-hesperetin O-hexoside	Flavonoids	Flavonoid carbonoside	-	B	89848	60405	50307	392080	271560	327540	1.15915	4.94206	2.30511	up
pme1793	C27H31O15+	Pelargonidin-3,5-diglucoside	Flavonoids	Anthocyanins	17334-58-6	B	185710	194000	199370	1082700	1281900	1113500	1.19339	6.00625	2.58646	up
Hmyp007792	C32H62NO9P	PE(oxo-11:0/16:0)	Lipids	Glycerol ester	-	B	159480	87467	49818	65756	67124	55888	0.542259	0.636086	-0.652707	insig
Hmgp003086	C29H34O16	Tricin-O-rutinoside	Flavonoids	Flavonoid	-	B	14277000	11348000	11852000	6331800	6114900	7300200	1.15263	0.526907	-0.924379	insig
pmp000128	C29H32O17	Limocitrin-3-O-(3-hydroxy-3-methylglutarate)-glucoside	Flavonoids	Flavonols	-	B	31768	37243	47073	40524	45034	39682	0.410387	1.07887	0.109526	insig
pmb0578	C32H30O15	Luteolin-O-sinapoylhexoside	Flavonoids	Flavonoid	-	B	212810	138980	133430	162350	185350	142570	0.097262	1.01041	0.0149375	insig
pmb0716	C29H34O17	Tricin di-O-hexoside	Flavonoids	Flavonoid	-	B	67329	58128	57191	49450	40249	54593	0.908292	0.79	-0.340075	insig
pmb2961	C25H25O14+	Peonidin-3-O-(6''-malonylglucoside)	Flavonoids	Anthocyanins	-	B	24978	29772	29904	23725	22335	29733	0.57183	0.895327	-0.159514	insig
pmb0719	C32H34O15	Tricin 4'-O-(syringyl alcohol)ether 5-O-hexoside	Flavonoids	Flavonoid	-	B	463620	444330	490140	480510	543520	571180	0.888147	1.14099	0.190289	insig
pmb0739	C32H34O15	Tricin O-hexosyl-O-syringin alcohol	Flavonoids	Flavonoid	-	B	23328	17817	24344	14391	13729	15840	1.05102	0.671258	-0.575061	insig
pmb0530	C21H27N7O14P2	Nicotinic acid adenine dinucleotide	Nucleotides and derivatives	Nucleotides and derivatives	53-84-9	B	426600	412410	412600	563520	524110	715950	1.05436	1.44101	0.527078	insig
pmb0725	C33H32O15	Tricin 7-O-feruloylhexoside	Flavonoids	Flavonoid	-	A	73860	46025	80574	129600	79958	73658	0.677261	1.41284	0.498596	insig
pmb0579	C33H32O15	Chrysoeriol-O-sinapoylhexoside	Flavonoids	Flavonoid	-	B	441870	374100	378340	76492	78545	86727	1.19168	0.20243	-2.30451	down
pmb0475	C29H34O18	Gallic acid O-feruloyl-O-hexosyl-O-hexoside	Tannins	Tannin	-	B	42744	33458	36742	43299	43828	57541	0.86058	1.28088	0.357138	insig
pmp001275	C31H61O14N	3-Hydroxypropyl palmitate glc-glucosamine	Alkaloids	Alkaloids	-	A	5897800	7146200	8123000	1940000	1961800	2228100	1.17877	0.289597	-1.78788	down
Lmhp008744	C33H56O14	1-α-Linolenoyl-glycerol-diglucoside	Lipids	Glycerol ester	-	B	82266	108910	145420	40422	38102	40876	1.13508	0.354728	-1.49522	down
Lmhp008513	C33H56O14	2-γ-Linolenoyl-glycerol-diglucoside	Lipids	Glycerol ester	-	B	553630	484590	577930	612070	447910	440460	0.395579	0.928404	-0.107175	insig
Lmhp009190	C33H58O14	2-Linoleoylglycerol-diglucoside	Lipids	Glycerol ester	-	B	529870	504190	446960	197310	194830	238170	1.17444	0.425592	-1.23246	down
Lmhp009384	C33H58O14	1-Linoleoylglycerol-diglucoside	Lipids	Glycerol ester	-	B	53500	66966	110030	30168	42047	22691	1.00675	0.411747	-1.28017	down
pmb1312	C33H36O16	Tricin 4'-O-(β-guaiacylglyceryl)ether 7-O-glucoside	Flavonoids	Flavonoid	-	A	756300	940030	1058100	1224200	1330200	1121400	0.961165	1.3345	0.416304	insig
pmb0738	C34H34O16	Tricin 7-O-[sinapoyl]-glucoside	Flavonoids	Flavonoid	-	B	4038000	2662700	3283800	3917800	3976100	2759800	0.226225	1.06702	0.0935925	insig
Hmyp007396	C37H68NO9P	PC(oxo-11:0/18:2)	Lipids	PC	-	A	56815	37918	27105	19699	16534	18088	1.03798	0.445846	-1.16538	down
pmb3039	C35H28O16	Tricin O-oxalic acid O-coumaroyl shikimic acid	Flavonoids	Flavonoid	-	B	73324	63809	70994	50285	55701	51012	1.11928	0.754337	-0.406718	insig
mws1035	C33H40O19	Robinin(Kaempferol-3-O-gal-rham-7-O-rham)	Flavonoids	Flavonols	301-19-9	B	39669	45850	37130	43303	61937	58507	0.887347	1.33509	0.416933	insig
Hmqp002870	C32H38O20	Luteolin-O-Hexoside-O-Hexoside-O-Pentoside	Flavonoids	Flavonoid	-	B	9718.3	8981.3	8012.8	15859	21389	17121	1.14542	2.03535	1.02527	up
Lmzn001875	C33H42O19	Narirutin 4'-glucoside	Flavonoids	Flavonoid	-	B	60814	58982	73925	34391	29945	39543	1.13123	0.53623	-0.899076	insig
pmp001105	C33H40O20	Kaempferol-3-O-neohesperidoside-7-glucoside	Flavonoids	Flavonols	-	A	107830	102560	86307	86237	94416	99392	0.393539	0.943875	-0.0833317	insig
pmp001107	C33H40O20	Kaempferol-3-O-rutinoside-7-glucoside	Flavonoids	Flavonols	-	A	102950	111960	89914	122240	93547	119240	0.469145	1.09908	0.136301	insig
Hmyp008441	C39H72NO11P	PE(16:0/18:3+O3)	Lipids	Glycerol ester	-	B	8816.2	9624.8	8736.5	5947	3889.8	5311.1	1.09675	0.557369	-0.843295	insig
pmn001505	C41H64O13	Oleanolic acid-3-O-β-D-pyran xylose(1→3)-β-D-pyran glucuronide	Terpenoids	Triterpene Saponin	-	B	67935	78409	101030	55482	50670	54190	1.03933	0.648176	-0.625542	insig
Hmmp002187	C34H42O20	Isorhamnetin-O-Hexoside-O-rhamnoside-O-rhamnoside	Flavonoids	Flavonols	-	A	30120	35338	35590	96255	82583	68749	1.15995	2.45019	1.29289	up
pmb0672	C37H38O18	6-C-Hexosyl-apigenin O-feruloylhexoside	Flavonoids	Flavonoid carbonoside	-	B	9273.6	5568.4	3393.8	10179	16640	12675	0.944702	2.16574	1.11486	insig
pmb0592	C34H42O20	Chrysoeriol-O-hexosyl-O-rutinoside	Flavonoids	Flavonoid	-	B	64117	69144	54441	96615	118280	124790	1.12678	1.8097	0.855753	insig
GQ512001	C33H40O21	Quercetin-O-rutinoside-hexose	Flavonoids	Flavonols	-	B	444790	400470	384870	1052200	974000	983690	1.1879	2.44681	1.2909	up
Lmmp002334	C33H40O21	Quercetin-glucoside-glucoside-rhamnoside	Flavonoids	Flavonols	-	A	1167100	1216000	1015900	3636200	3891000	4027500	1.18939	3.39944	1.7653	up
pmp001314	C33H40O21	6-Hydroxykaempferol-3-O-rutin-6-O-glucoside	Flavonoids	Flavonols	-	B	29365	30144	24690	96646	74378	94009	1.17571	3.1477	1.6543	up
Hmmp004534	C47H76O18	Hederagenin-O-Hexoside-O-Hexoside-O-Pentoside	Terpenoids	Triterpene Saponin	-	B	4716.4	6128.9	10312	16881	30701	27154	1.08873	3.5324	1.82065	up
Hmmp004765	C53H84O22	Oleanolic acid-O-Hexoside-O-Pentoside-O-Hexoside-O-Hexoside	Terpenoids	Triterpene Saponin	-	B	9197.3	8835.9	7373.5	8376.3	10024	9192.3	0.528944	1.08604	0.119072	insig
