# Supplementary material for: Metabolome and transcriptome profiling reveals anthocyanin contents and anthocyanin-related genes of chimeric leaves in Ananas comosus var. bracteatus
Source: BMC Genomics. 2021 May 7;22:331. doi: 10.1186/s12864-021-07642-x (PMC8105979; doi:10.1186/s12864-021-07642-x)
Supplement: Supplementary file 4 — Additional file 4: Table S2: Numbers of Annotated metabolites and DPMs distributing in KEGG classification. [file 12864_2021_7642_MOESM4_ESM.xlsx]

## Sheet: Table S2
#KEGG_n	67	KEGG_N	192
#Pathway	ko_ID	Unique compound	compound	Uni_all	compound_all
Glycolysis / Gluconeogenesis	ko00010	1	4	67	192	mws1090	C00103
Citrate cycle (TCA cycle)	ko00020	2	3	67	192	mws0192;mws0376	C00042+C00122
Pentose phosphate pathway	ko00030	1	2	67	192	pme0534	C00257
Pentose and glucuronate interconversions	ko00040	2	6	67	192	mws1090;mws0437	C00103+C01904
Galactose metabolism	ko00052	1	8	67	192	mws1090	C00103
Ascorbate and aldarate metabolism	ko00053	1	6	67	192	pme2253	C01040
Oxidative phosphorylation	ko00190	2	3	67	192	mws0376;mws0192	C00122+C00042
Arginine biosynthesis	ko00220	3	6	67	192	mws0376;pme0008;mws0260	C00122+C00327+C00062
Purine metabolism	ko00230	5	14	67	192	mws0609;pme0040;pme0256;pme1109;pme0033	C00942+C00147+C00385+C00242+C00262
Caffeine metabolism	ko00232	2	3	67	192	pme0256;mws2218	C00385+C07481
Pyrimidine metabolism	ko00240	6	15	67	192	pme1194;pme3174;mws0572;mws0251;mws0470;pme3188	C00881+C00055+C02376+C00178+C02170+C00105
Alanine, aspartate and glutamate metabolism	ko00250	3	9	67	192	mws0376;mws0192;mws0001	C00122+C00042+C00152
Glycine, serine and threonine metabolism	ko00260	2	8	67	192	mws0191;mws0282	C00719+C00078
Monobactam biosynthesis	ko00261	1	4	67	192	mws0260	C00062
Cysteine and methionine metabolism	ko00270	1	9	67	192	pme2890	C01817
Valine, leucine and isoleucine degradation	ko00280	3	4	67	192	mws0256;mws0470;mws0258	C00183+C02170+C00407
Valine, leucine and isoleucine biosynthesis	ko00290	2	5	67	192	mws0258;mws0256	C00407+C00183
Lysine degradation	ko00310	2	5	67	192	pme0122;mws0192	C02727+C00042
Arginine and proline metabolism	ko00330	3	15	67	192	mws0260;pmb0496;mws1570	C00062+C18325+C03440
Carbapenem biosynthesis	ko00332	1	3	67	192	mws1038	C00831
Histidine metabolism	ko00340	1	5	67	192	mws0254	C00135
Tyrosine metabolism	ko00350	3	8	67	192	mws0192;mws0376;mws2368	C00042+C00122+C06044
Phenylalanine metabolism	ko00360	3	9	67	192	Lmgn001670;mws0192;mws0376	C00805+C00042+C00122
Tryptophan metabolism	ko00380	5	6	67	192	pme1228;pmb1096;mws0282;mws0005;mws0677	C00643+C00463+C00078+C00398+C00978
Phenylalanine, tyrosine and tryptophan biosynthesis	ko00400	2	6	67	192	mws0282;pmb1096	C00078+C00463
Benzoxazinoid biosynthesis	ko00402	1	1	67	192	pmb1096	C00463
beta-Alanine metabolism	ko00410	1	6	67	192	mws0254	C00135
Cyanoamino acid metabolism	ko00460	3	6	67	192	mws0001;mws0258;mws0256	C00152+C00407+C00183
D-Arginine and D-ornithine metabolism	ko00472	1	1	67	192	mws0260	C00062
Glutathione metabolism	ko00480	1	7	67	192	mws0875	C01419
Starch and sucrose metabolism	ko00500	2	7	67	192	mws1090;mws0866	C00103+C00092
Amino sugar and nucleotide sugar metabolism	ko00520	1	5	67	192	mws1090	C00103
Glycerolipid metabolism	ko00561	1	2	67	192	mws1090	C00103
Inositol phosphate metabolism	ko00562	1	3	67	192	mws0866	C00092
Glycerophospholipid metabolism	ko00564	1	2	67	192	mws0120	C00670
Ether lipid metabolism	ko00565	1	1	67	192	mws0120	C00670
Pyruvate metabolism	ko00620	2	2	67	192	mws0376;mws0192	C00122+C00042
Glyoxylate and dicarboxylate metabolism	ko00630	2	5	67	192	mws0262;mws0192	C00898+C00042
Propanoate metabolism	ko00640	2	2	67	192	mws0470;mws0192	C02170+C00042
Butanoate metabolism	ko00650	3	5	67	192	mws0376;mws0275;mws0192	C00122+C00497+C00042
One carbon pool by folate	ko00670	1	1	67	192	pmb1912	C00234
Riboflavin metabolism	ko00740	1	2	67	192	mws0232	C00255
Nicotinate and nicotinamide metabolism	ko00760	5	11	67	192	mws0192;mws0376;pme2268;pme1738;mws0675	C00042+C00122+C01004+C02918+C00455
Pantothenate and CoA biosynthesis	ko00770	2	5	67	192	mws1038;mws0256	C00831+C00183
Folate biosynthesis	ko00790	1	2	67	192	mws1336	C00568
Indole alkaloid biosynthesis	ko00901	2	3	67	192	mws0005;mws0282	C00398+C00078
Zeatin biosynthesis	ko00908	1	5	67	192	pme0040	C00147
Sulfur metabolism	ko00920	1	3	67	192	mws0192	C00042
Phenylpropanoid biosynthesis	ko00940	6	11	67	192	pmb3074;mws2212;mws0014;pmb0142;mws0178;mws0906	C12208+C01197+C01494+C10945+C00852+C00761
Flavonoid biosynthesis	ko00941	4	13	67	192	pmb3074;mws0178;mws0463;mws0048	C12208+C00852+C01709+C01460
Anthocyanin biosynthesis	ko00942	5	7	67	192	pmf0116;pme1398;pme1773;pme1793;pme1777	C16312+C12138+C08620+C08725+C08639
Flavone and flavonol biosynthesis	ko00944	5	13	67	192	mws0917;mws1434;pmp001127;mws0048;pme2459	C01265+C01714+C04293+C01460+C03951
Stilbenoid, diarylheptanoid and gingerol biosynthesis	ko00945	2	2	67	192	mws0178;pmb3074	C00852+C12208
Isoquinoline alkaloid biosynthesis	ko00950	1	4	67	192	pme2482	C16700
Tropane, piperidine and pyridine alkaloid biosynthesis	ko00960	1	4	67	192	mws0258	C00407
Glucosinolate biosynthesis	ko00966	3	7	67	192	mws0256;mws0282;mws0258	C00183+C00078+C00407
Aminoacyl-tRNA biosynthesis	ko00970	7	17	67	192	mws0260;mws0254;mws0282;mws0256;mws0258;mws0001;pmb1912	C00062+C00135+C00078+C00183+C00407+C00152+C00234
Biosynthesis of secondary metabolites - other antibiotics	ko00998	2	4	67	192	mws0260;mws0866	C00062+C00092
Metabolic pathways	ko01100	47	154	67	192	pme0274;mws0609;pme1738;mws0275;pme3188;pme3174;mws2212;mws0256;mws1090;mws0262;mws0232;mws0675;pme2253;mws0376;pme0033;mws1336;mws0258;mws0251;pme0008;pmb0496;mws0470;mws0014;Lmgn001670;mws0677;mws0254;mws2218;mws0005;pme0040;pme0256;pme1194;mws0192;mws0866;pme1228;mws0572;pme1109;pme0122;mws0875;pmb1912;mws0437;pmb1096;mws1570;mws0001;mws0282;mws2368;mws0191;mws0260;pme0534	C02378+C00942+C02918+C00497+C00105+C00055+C01197+C00183+C00103+C00898+C00255+C00455+C01040+C00122+C00262+C00568+C00407+C00178+C00327+C18325+C02170+C01494+C00805+C00978+C00135+C07481+C00398+C00147+C00385+C00881+C00042+C00092+C00643+C02376+C00242+C02727+C01419+C00234+C01904+C00463+C03440+C00152+C00078+C06044+C00719+C00062+C00257
Biosynthesis of secondary metabolites	ko01110	22	66	67	192	pme0008;mws0258;mws0376;mws0260;mws0005;pme0534;mws2218;mws0254;mws0282;Lmgn001670;mws0001;pmb1096;pmb0142;mws0014;pme0256;pmb3074;mws0232;mws1090;mws0256;mws0178;mws0192;mws2212	C00327+C00407+C00122+C00062+C00398+C00257+C07481+C00135+C00078+C00805+C00152+C00463+C10945+C01494+C00385+C12208+C00255+C00103+C00183+C00852+C00042+C01197
Carbon metabolism	ko01200	4	8	67	192	pmb1912;mws0376;mws0192;pme0534	C00234+C00122+C00042+C00257
2-Oxocarboxylic acid metabolism	ko01210	3	13	67	192	mws0282;mws0256;mws0258	C00078+C00183+C00407
Biosynthesis of amino acids	ko01230	7	23	67	192	mws0260;pme0008;mws0254;mws0258;mws0001;mws0256;mws0282	C00062+C00327+C00135+C00407+C00152+C00183+C00078
ABC transporters	ko02010	7	35	67	192	mws0256;mws0258;mws0254;mws0232;mws0260;mws0191;pme1194	C00183+C00407+C00135+C00255+C00062+C00719+C00881
Plant hormone signal transduction	ko04075	1	1	67	192	Lmgn001670	C00805
