# Supplementary material for: Metabolome and transcriptome profiling reveals anthocyanin contents and anthocyanin-related genes of chimeric leaves in Ananas comosus var. bracteatus
Source: BMC Genomics. 2021 May 7;22:331. doi: 10.1186/s12864-021-07642-x (PMC8105979; doi:10.1186/s12864-021-07642-x)
Supplement: Supplementary file 5 — Additional file 5: Table S3: Characteristics of all genes in GR and RE samples of Ananas comosus var. bracteatus chimeric leaves. [file 12864_2021_7642_MOESM5_ESM.xlsx]

## Sheet: Sheet1
ID	Gr1_fpkm	Gr2_fpkm	Gr3_fpkm	Re1_fpkm	Re2_fpkm	Re3_fpkm	Gr1_count	Gr2_count	Gr3_count	Re1_count	Re2_count	Re3_count	FoldChange	log2FoldChange	pvalue	padj	regulated	chr	start	end	strand	gene_name	gene_description	KEGG	NR	Swissprot	Tremble	KOG	GO	Pfam
gene:Aco000001.1.path1	289.95	286.1	297.67	298.32	293	614.01	2282	2165	2577	2693	2392	4635	1.288	0.365	0.270729	0.547283	false	contig17	6447353	6449150	+	--	--	K02921 large subunit ribosomal protein L37Ae | (RefSeq) 60S ribosomal protein L37a-1-like isoform X1 (A)	60S ribosomal protein L37a [Apostasia shenzhenica]	RecName: Full=60S ribosomal protein L37a-2;	SubName: Full=Uncharacterized protein {ECO:0000313|EnsemblPlants:GSMUA_Achr1P04860_001};	60S ribosomal protein L37	GO:0005840,ribosome; GO:0046872,metal ion binding; GO:0003735,structural constituent of ribosome; GO:0006412,translation	Ribosomal L37ae protein family
gene:Aco000002.1.path1	144.27	145.56	134.57	213.35	228.51	260.57	2271	2203	2330	3852	3731	3934	1.532	0.616	0.000111637	0.00181413	false	contig17	6466889	6477806	-	--	--	K19730 autophagy-related protein 101 | (RefSeq) autophagy-related protein 101 (A)	autophagy-related protein 101-like [Ananas comosus]	RecName: Full=Autophagy-related protein 101 {ECO:0000303|PubMed:24563201};	SubName: Full=Uncharacterized protein {ECO:0000313|EMBL:PKA55545.1};	Uncharacterized conserved protein	GO:0005776,autophagosome; GO:0031410,cytoplasmic vesicle; GO:0006914,autophagy; GO:0015031,protein transport	Autophagy-related protein 101
gene:Aco000003.1.path1	3.97	3.8	4.09	7.95	8.9	8.15	165	152	187	379	384	325	1.944	0.959	1.92841e-08	8.03894e-07	false	contig17	6501784	6550368	+	--	--	K06692 26S proteasome non-ATPase regulatory subunit 5 | (RefSeq) uncharacterized LOC103715588 (A)	uncharacterized protein LOC109721880 isoform X1 [Ananas comosus]	--	SubName: Full=uncharacterized protein LOC103715588 isoform X1 {ECO:0000313|RefSeq:XP_008801496.1};	26S proteasome regulatory complex, subunit PSMD5	--	non-SMC mitotic condensation complex subunit 1
gene:Aco000007.1.path1	12.33	12.29	12.81	15.37	16.12	14.64	244	234	279	349	331	278	1.136	0.184	0.242336	0.517945	false	contig17	6569019	6572728	+	--	--	K04683 transcription factor Dp-1 | (RefSeq) transcription factor-like protein DPB (A)	transcription factor-like protein DPB isoform X1 [Ananas comosus]	RecName: Full=Transcription factor-like protein DPB; AltName: Full=DP-like protein B; Short=AtDPbB; AltName: Full=E2F dimerization partner protein B;	SubName: Full=transcription factor-like protein DPB isoform X2 {ECO:0000313|RefSeq:XP_008793113.1, ECO:0000313|RefSeq:XP_008793114.1};	E2F-like protein	GO:0005737,cytoplasm; GO:0005634,nucleus; GO:0005667,transcription factor complex; GO:0003677,DNA binding; GO:0046982,protein heterodimerization activity; GO:0000981,DNA-binding transcription factor activity, RNA polymerase II-specific; GO:0042023,DNA endoreduplication; GO:0000082,G1/S transition of mitotic cell cycle; GO:0006357,regulation of transcription by RNA polymerase II; GO:0006351,transc…	E2F/DP family winged-helix DNA-binding domain
gene:Aco000009.1.path1	0.08	0.89	0.28	0.14	0.3	0.49	1	11	4	2	4	6	0.681	-0.554	0.627493	0.820101	false	contig17	6585186	6585717	-	--	--	--	--	--	--	--	--	--
gene:Aco000011.1.path1	1.2	1.52	1.06	0.74	1.86	0.55	41	50	40	29	66	18	0.763	-0.391	0.448891	0.700895	false	contig17	6597028	6604801	+	--	--	K16812 targeting protein for Xklp2 | (RefSeq) protein TPX2 (A)	protein TPX2-like [Ananas comosus]	RecName: Full=Protein TPX2; Short=AtTPX2; AltName: Full=Targeting protein for XKLP2;	SubName: Full=protein TPX2 isoform X2 {ECO:0000313|RefSeq:XP_017696594.1};	--	GO:0009941,chloroplast envelope; GO:0005874,microtubule; GO:0005654,nucleoplasm; GO:0005634,nucleus; GO:0009524,phragmoplast; GO:0005819,spindle; GO:0008017,microtubule binding; GO:0032147,activation of protein kinase activity; GO:0051301,cell division; GO:0000278,mitotic cell cycle; GO:0090307,mitotic spindle assembly; GO:0060236,regulation of mitotic spindle organization; GO:0051225,spindle ass…	Cell cycle regulated microtubule associated protein
gene:Aco000012.1.path1	38.33	35.53	36.19	52.58	53.33	34.57	1868	1665	1940	2939	2696	1616	1.173	0.23	0.237231	0.51291	false	contig17	6625259	6631763	-	--	--	K01183 chitinase [EC:3.2.1.14] | (RefSeq) class III chitinase (A)	MACPF domain-containing protein NSL1-like [Ananas comosus]	RecName: Full=MACPF domain-containing protein NSL1; AltName: Full=Protein NECROTIC SPOTTED LESIONS 1; Short=Protein NSL1;	SubName: Full=MACPF domain-containing protein NSL1 {ECO:0000313|EMBL:OAY65861.1};	--	GO:0008219,cell death; GO:0052542,defense response by callose deposition; GO:0006955,immune response; GO:0009626,plant-type hypersensitive response; GO:0010337,regulation of salicylic acid metabolic process; GO:0009651,response to salt stress	MAC/Perforin domain
gene:Aco000013.1.path1	0	0.13	0	0.05	0	0	0	2	0	1	0	0	0.458	-1.126	0.763406	NA	false	contig17	6649524	6652179	-	--	--	K10579 ubiquitin-conjugating enzyme E2 M | (RefSeq) NEDD8-conjugating enzyme Ubc12 (A)	uncharacterized protein LOC109722088 [Ananas comosus]	RecName: Full=NEDD8-conjugating enzyme Ubc12; EC=2.3.2.-; AltName: Full=RUB1 carrier protein 1; AltName: Full=RUB1-conjugating enzyme 1;	SubName: Full=NEDD8-conjugating enzyme Ubc12 {ECO:0000313|EMBL:OAY79477.1};	Ubiquitin-protein ligase	GO:0005737,cytoplasm; GO:0005524,ATP binding; GO:0016874,ligase activity; GO:0019788,NEDD8 transferase activity; GO:0045116,protein neddylation; GO:0009733,response to auxin	Ubiquitin-conjugating enzyme
gene:Aco000014.1.path1	10.01	8.43	9.03	5.27	5.5	2.76	121	98	120	73	69	32	0.454	-1.14	0.00028	0.00396218	down	contig17	6668282	6669417	+	--	--	--	uncharacterized protein LOC109721869 [Ananas comosus]	RecName: Full=MLP-like protein 423;	SubName: Full=MLP-like protein 423 {ECO:0000313|EMBL:OAY66554.1};	--	GO:0016020,membrane; GO:0006952,defense response; GO:0009607,response to biotic stimulus	Polyketide cyclase / dehydrase and lipid transport
gene:Aco000015.1.path1	10.82	9.59	11.29	9.95	11.1	5.71	789	672	905	832	839	399	0.774	-0.37	0.153876	0.413328	false	contig17	6682952	6685702	-	--	--	K10581 ubiquitin-conjugating enzyme E2 O [EC:2.3.2.24] | (RefSeq) uncharacterized LOC105047412 (A)	hypothetical protein ACMD2_10453 [Ananas comosus]	--	SubName: Full=Uncharacterized protein {ECO:0000313|EMBL:OAY66553.1};	--	GO:0016021,integral component of membrane	Protein of unknown function (DUF2921)
gene:Aco000017.1.path1	16.36	16.2	16.51	20.2	22.1	18.44	519	494	576	735	727	561	1.141	0.19	0.172822	0.438313	false	contig17	6705017	6715654	-	--	--	K10581 ubiquitin-conjugating enzyme E2 O [EC:2.3.2.24] | (RefSeq) putative ubiquitin-conjugating enzyme E2 38 isoform X1 (A)	putative ubiquitin-conjugating enzyme E2 25 [Ananas comosus]	RecName: Full=Probable ubiquitin-conjugating enzyme E2 25; EC=2.3.2.23; AltName: Full=E2 ubiquitin-conjugating enzyme 25; AltName: Full=Ubiquitin carrier protein 25;	SubName: Full=Putative ubiquitin-conjugating enzyme E2 25 {ECO:0000313|EMBL:OAY66558.1};	Ubiquitin-conjugating enzyme	GO:0005737,cytoplasm; GO:0005524,ATP binding; GO:0061630,ubiquitin protein ligase activity; GO:0031625,ubiquitin protein ligase binding	Ubiquitin-conjugating enzyme
gene:Aco000018.1.path1	14.65	14.29	12.8	13.97	15.35	4.78	2227	2089	2140	2436	2420	697	0.746	-0.423	0.263487	0.540915	false	contig17	6726060	6746713	+	--	--	K20178 vacuolar protein sorting-associated protein 8 | (RefSeq) vacuolar protein sorting-associated protein 8 homolog (A)	vacuolar protein sorting-associated protein 8 homolog [Ananas comosus]	--	SubName: Full=Vacuolar protein sorting-associated protein {ECO:0000313|EMBL:OAY66557.1}; Flags: Fragment;	Vacuolar assembly/sorting protein VPS8	--	WD domain, G-beta repeat
gene:Aco000020.1.path1	0.83	1.04	0.76	1.16	0.48	0	5	6	5	8	3	0	0.58	-0.787	0.492804	0.733992	false	contig17	6762079	6763326	-	--	--	--	--	--	--	--	--	--
gene:Aco000023.1.path1	91.42	82.54	79.37	88.17	90.59	57.47	6752	5861	6448	7469	6940	4071	0.857	-0.223	0.265321	0.542529	false	contig17	6796280	6804042	-	--	--	K10581 ubiquitin-conjugating enzyme E2 O [EC:2.3.2.24] | (RefSeq) probable ubiquitin-conjugating enzyme E2 24 (A)	putative ubiquitin-conjugating enzyme E2 24 [Ananas comosus]	RecName: Full=Probable ubiquitin-conjugating enzyme E2 24 {ECO:0000303|PubMed:16339806}; EC=2.3.2.23 {ECO:0000305}; AltName: Full=AtPHO2 {ECO:0000303|PubMed:16679424}; AltName: Full=E2 ubiquitin-conjugating enzyme 24 {ECO:0000303|PubMed:16339806}; AltName: Full=Ubiquitin carrier protein 24 {ECO:0000303|PubMed:16339806}; AltName: Full=Ubiquitin-protein ligase 24 {ECO:0000303|PubMed:16339806};	SubName: Full=Putative ubiquitin-conjugating enzyme E2 24 {ECO:0000313|EMBL:OAY64108.1};	Ubiquitin-conjugating enzyme	GO:0005783,endoplasmic reticulum; GO:0005789,endoplasmic reticulum membrane; GO:0005794,Golgi apparatus; GO:0000139,Golgi membrane; GO:0005524,ATP binding; GO:0016874,ligase activity; GO:0061630,ubiquitin protein ligase activity; GO:0031625,ubiquitin protein ligase binding; GO:0044257,cellular protein catabolic process; GO:0016036,cellular response to phosphate starvation; GO:0055062,phosphate io…	Ubiquitin-conjugating enzyme
gene:Aco000024.1.path1	0.13	0.13	0	0.36	0.4	0.27	4	4	0	13	13	8	3.716	1.894	0.0496371	0.213167	false	contig17	6845791	6850688	+	--	--	--	uncharacterized protein LOC109722022 isoform X2 [Ananas comosus]	--	SubName: Full=Uncharacterized protein {ECO:0000313|EMBL:OAY64109.1};	--	GO:0016021,integral component of membrane	Lung seven transmembrane receptor
gene:Aco000025.1.path1	28.79	27.01	27.73	29.88	28.38	37.47	1023	923	1084	1218	1046	1277	1.062	0.087	0.644594	0.83155	false	contig17	6856118	6859085	-	--	--	K14775 ribosome biogenesis protein UTP30 | (RefSeq) LOC109755919; ribosomal L1 domain-containing protein 1-like (A)	Ribosomal L1 domain-containing protein 1 [Ananas comosus]	--	SubName: Full=Ribosomal L1 domain-containing protein 1 {ECO:0000313|EMBL:OAY64111.1};	Uncharacterized conserved protein	--	Ribosomal protein L1p/L10e family
gene:Aco000026.1.path1	20.72	19.95	23.44	26.6	22.21	30.1	430	398	535	633	478	599	1.138	0.187	0.364358	0.633751	false	contig17	6872482	6877761	+	--	--	K18183 cytochrome c oxidase assembly protein subunit 19 | (RefSeq) cytochrome c oxidase assembly protein COX19-like (A)	cytochrome c oxidase assembly protein COX19-like [Ananas comosus]	--	SubName: Full=Cytochrome c oxidase assembly protein COX19 {ECO:0000313|EMBL:OAY72011.1};	Putative cytochrome c oxidase, subunit COX19	--	CHCH domain
gene:Aco000027.1.path1	23.55	26.92	24.14	29.74	32.74	33.08	455	500	513	659	656	613	1.183	0.242	0.131352	0.37959	false	contig17	6881314	6889383	-	--	--	K11600 exosome complex component RRP41 | (RefSeq) exosome complex component RRP41 homolog (A)	exosome complex component RRP41 homolog [Ananas comosus]	RecName: Full=Exosome complex component RRP41 homolog {ECO:0000305}; AltName: Full=Ribosomal RNA-processing protein 41 {ECO:0000305}; Short=AtRRP41 {ECO:0000303|PubMed:10930416}; Short=AtRrp41p {ECO:0000303|PubMed:10930416};	SubName: Full=Exosome complex component RRP41 {ECO:0000313|EMBL:OAY72012.1};	Exosomal 3'-5' exoribonuclease complex, subunit Rrp41 and related exoribonucleases	GO:0000177,cytoplasmic exosome (RNase complex); GO:0005829,cytosol; GO:0000176,nuclear exosome (RNase complex); GO:0005730,nucleolus; GO:0003723,RNA binding; GO:0071028,nuclear mRNA surveillance; GO:0034427,nuclear-transcribed mRNA catabolic process, exonucleolytic, 3'-5'; GO:0071051,polyadenylation-dependent snoRNA 3'-end processing; GO:0031125,rRNA 3'-end processing; GO:0016075,rRNA catabolic p…	3' exoribonuclease family, domain 2
gene:Aco000030.1.path1	27.34	29.92	24.78	22.45	29.51	17.31	326	343	325	307	365	198	0.777	-0.365	0.12173	0.36276	false	contig17	6928571	6929020	+	--	--	--	transmembrane protein 234 homolog [Ananas comosus]	--	SubName: Full=Transmembrane protein 2 {ECO:0000313|EMBL:OAY78790.1};	Unnamed protein	GO:0016021,integral component of membrane	Putative transmembrane family 234
gene:Aco000031.1.path1	14.94	16.28	14.35	17.41	18.74	14.66	714	748	754	954	929	672	1.027	0.039	0.799123	0.912199	false	contig17	6930855	6936886	-	--	--	K20929 glyoxal/methylglyoxal oxidase [EC:1.2.3.15] | (RefSeq) uncharacterized protein LOC100384494 precursor (A)	aldehyde oxidase GLOX1 [Ananas comosus]	RecName: Full=Aldehyde oxidase GLOX1 {ECO:0000305}; EC=1.2.3.1 {ECO:0000305}; AltName: Full=Glyoxal oxidase 1 {ECO:0000305|PubMed:21673079}; Flags: Precursor;	SubName: Full=Galactose oxidase {ECO:0000313|EMBL:OAY78792.1};	--	GO:0005576,extracellular region; GO:0004031,aldehyde oxidase activity; GO:0102797,geranial:oxygen oxidoreductase activity; GO:0102798,heptaldehyde:oxygen oxidoreductase activity; GO:0007275,multicellular organism development	Galactose oxidase, central domain
gene:Aco000032.1.path1	175.29	198.63	211.3	152.58	164.21	103.05	2513	2738	3332	2509	2442	1417	0.658	-0.604	0.00424729	0.03588	false	contig17	6948303	6950194	+	--	--	--	uncharacterized protein LOC109722269 [Ananas comosus]	--	SubName: Full=Uncharacterized protein {ECO:0000313|EMBL:OAY78791.1}; Flags: Fragment;	--	--	--
gene:Aco000033.1.path1	44.98	46.68	43.3	53.45	50.55	45.98	1441	1438	1526	1964	1680	1413	1.025	0.036	0.770895	0.898169	false	contig17	6961292	6966784	+	--	--	K00145 N-acetyl-gamma-glutamyl-phosphate reductase [EC:1.2.1.38] | (RefSeq) probable N-acetyl-gamma-glutamyl-phosphate reductase, chloroplastic (A)	probable N-acetyl-gamma-glutamyl-phosphate reductase, chloroplastic isoform X1 [Ananas comosus]	RecName: Full=Probable N-acetyl-gamma-glutamyl-phosphate reductase, chloroplastic; Short=AGPR; EC=1.2.1.38; AltName: Full=N-acetyl-glutamate semialdehyde dehydrogenase; Short=NAGSA dehydrogenase; Flags: Precursor;	SubName: Full=Putative N-acetyl-gamma-glutamyl-phosphate reductase, chloroplastic {ECO:0000313|EMBL:OAY80386.1};	N-acetyl-gamma-glutamyl-phosphate reductase	GO:0009507,chloroplast; GO:0003942,N-acetyl-gamma-glutamyl-phosphate reductase activity; GO:0051287,NAD binding; GO:0046983,protein dimerization activity; GO:0006526,arginine biosynthetic process	Semialdehyde dehydrogenase, dimerisation domain
gene:Aco000034.1.path1	0.22	0.17	0.44	1.12	1.04	0.67	4	3	9	24	20	12	3.13	1.646	0.0158027	0.096596	false	contig17	6968937	6970297	+	--	--	--	hypothetical protein ACMD2_19113 [Ananas comosus]	--	SubName: Full=Uncharacterized protein {ECO:0000313|EMBL:OAY80385.1};	--	GO:0003677,DNA binding; GO:0006355,regulation of transcription, DNA-templated	Nuclear RNA-splicing-associated protein
gene:Aco000035.1.path1	2.57	1.76	1.22	3.83	2.37	5.37	44	29	23	75	42	88	1.943	0.958	0.0385331	0.181432	false	contig17	6970321	6970965	+	--	--	--	spidroin-1 [Ananas comosus]	--	SubName: Full=Uncharacterized protein {ECO:0000313|EMBL:OAY80385.1};	--	GO:0003677,DNA binding; GO:0006355,regulation of transcription, DNA-templated	--
gene:Aco000037.1.path1	16.83	17.8	17.13	19.83	17.86	14.38	594	604	665	803	654	487	0.927	-0.11	0.510509	0.746001	false	contig17	6983071	6988626	+	--	--	K20869 putative beta-1,4-xylosyltransferase IRX9 [EC:2.4.2.-] | (RefSeq) probable glucuronosyltransferase Os01g0675500 (A)	probable glucuronosyltransferase Os01g0675500 isoform X1 [Ananas comosus]	RecName: Full=Probable glucuronosyltransferase Os01g0675500; EC=2.4.-.-;	RecName: Full=Glycosyltransferases {ECO:0000256|RuleBase:RU363127}; EC=2.4.-.- {ECO:0000256|RuleBase:RU363127};	Beta-1,3-glucuronyltransferase B3GAT1/SQV-8	GO:0000139,Golgi membrane; GO:0016021,integral component of membrane; GO:0015018,galactosylgalactosylxylosylprotein 3-beta-glucuronosyltransferase activity; GO:0042285,xylosyltransferase activity; GO:0071555,cell wall organization; GO:0010417,glucuronoxylan biosynthetic process; GO:0009834,plant-type secondary cell wall biogenesis	Glycosyltransferase family 43
gene:Aco000039.1.path1	23.91	23.55	23.98	21.47	23.34	11.61	1844	1746	2034	1899	1867	859	0.724	-0.467	0.0735612	0.270309	false	contig17	7005366	7015938	-	--	--	K20286 TATA element modulatory factor | (RefSeq) golgin candidate 5 (A)	golgin candidate 5 [Ananas comosus]	RecName: Full=Golgin candidate 5; Short=AtGC5;	SubName: Full=Golgin candidate 5 {ECO:0000313|EMBL:OAY74917.1};	Transcription factor TMF, TATA element modulatory factor	GO:0005794,Golgi apparatus	TATA element modulatory factor 1 TATA binding
gene:Aco000040.1.path1	1.51	1.85	2.21	1.49	1.5	0.24	60	71	97	68	62	9	0.526	-0.926	0.115362	0.351811	false	contig17	7016112	7022701	+	--	--	--	Golgin candidate 5 [Ananas comosus]	--	SubName: Full=Golgin candidate 5 {ECO:0000313|EMBL:OAY74917.1};	--	--	--
gene:Aco000041.1.path1	44.03	44.01	41.04	65.44	68.81	84.94	1183	1137	1213	2017	1918	2189	1.574	0.654	0.000325425	0.00448202	false	contig13	5299364	5319101	-	--	--	K07199 5'-AMP-activated protein kinase, regulatory beta subunit | (RefSeq) 5-AMP-activated protein kinase, beta subunit,interaction domain (A)	Protein PTST, chloroplastic, partial [Ananas comosus]	RecName: Full=Protein PTST, chloroplastic {ECO:0000303|PubMed:25710501}; AltName: Full=PROTEIN TARGETING TO STARCH {ECO:0000303|PubMed:25710501}; Flags: Precursor;	SubName: Full=Protein PTST, chloroplastic {ECO:0000313|EMBL:OAY63307.1}; Flags: Fragment;	Protein involved in Snf1 protein kinase complex assembly	GO:0009507,chloroplast; GO:0009569,chloroplast starch grain; GO:0009570,chloroplast stroma; GO:0030247,polysaccharide binding; GO:2001070,starch binding; GO:0010581,regulation of starch biosynthetic process; GO:0019252,starch biosynthetic process	Starch/carbohydrate-binding module (family 53)
gene:Aco000043.1.path1	0	0.44	0.39	0	0	0.22	0	2	2	0	0	1	0.241	-2.051	0.423289	NA	false	contig13	5287931	5288149	+	--	--	--	--	--	--	--	--	--
gene:Aco000044.1.path1	10.77	10.53	8.85	9.51	10.49	4.03	1027	966	929	1041	1038	369	0.73	-0.455	0.172003	0.437352	false	contig13	5259133	5276020	+	--	--	K10747 DNA ligase 1 [EC:6.5.1.1 6.5.1.6 6.5.1.7] | (RefSeq) DNA ligase 6 (A)	DNA ligase 6 [Ananas comosus]	RecName: Full=DNA ligase 6 {ECO:0000303|PubMed:20584150}; Short=AtLIG6 {ECO:0000303|PubMed:20584150}; Short=DNA ligase VI {ECO:0000303|PubMed:25641249}; EC=6.5.1.1 {ECO:0000250|UniProtKB:P56709, ECO:0000255|PROSITE-ProRule:PRU10135}; AltName: Full=Ligase 1 {ECO:0000303|PubMed:15155891};	RecName: Full=DNA ligase {ECO:0000256|RuleBase:RU000617}; EC=6.5.1.1 {ECO:0000256|RuleBase:RU000617};	Predicted hydrolase involved in interstrand cross-link repair	GO:0005737,cytoplasm; GO:0005634,nucleus; GO:0005524,ATP binding; GO:0003677,DNA binding; GO:0003910,DNA ligase (ATP) activity; GO:0046872,metal ion binding; GO:0071897,DNA biosynthetic process; GO:0015074,DNA integration; GO:0051103,DNA ligation involved in DNA repair; GO:0006310,DNA recombination; GO:0006281,DNA repair; GO:0006303,double-strand break repair via nonhomologous end joining; GO:000…	Zn-dependent metallo-hydrolase RNA specificity domain
gene:Aco000045.1.path1	290.59	281.87	275.38	280.8	281.23	349.28	10881	10148	11342	12060	10923	12544	0.996	-0.006	0.973213	0.989379	false	contig13	5237446	5244590	+	--	--	K01845 glutamate-1-semialdehyde 2,1-aminomutase [EC:5.4.3.8] | (RefSeq) glutamate-1-semialdehyde 2,1-aminomutase, chloroplastic-like (A)	glutamate-1-semialdehyde 2,1-aminomutase, chloroplastic-like [Ananas comosus]	RecName: Full=Glutamate-1-semialdehyde 2,1-aminomutase, chloroplastic; Short=GSA; EC=5.4.3.8; AltName: Full=Glutamate-1-semialdehyde aminotransferase; Short=GSA-AT; Flags: Precursor;	SubName: Full=Glutamate-1-semialdehyde 2,1-aminomutase, chloroplastic {ECO:0000313|EMBL:OAY71616.1};	Acetylornithine aminotransferase	GO:0009507,chloroplast; GO:0042286,glutamate-1-semialdehyde 2,1-aminomutase activity; GO:0030170,pyridoxal phosphate binding; GO:0008483,transaminase activity; GO:0015995,chlorophyll biosynthetic process; GO:0006782,protoporphyrinogen IX biosynthetic process	Aminotransferase class-III
gene:Aco000046.1.path1	1.86	1.26	0.71	0.5	1.38	0	26	17	11	8	20	0	0.448	-1.16	0.252224	0.529359	false	contig13	5235906	5236433	-	--	--	K10268 F-box and leucine-rich repeat protein 2/20 | (RefSeq) uncharacterized LOC105051233 (A)	LOW QUALITY PROTEIN: uncharacterized protein LOC109718501 [Ananas comosus]	--	SubName: Full=Uncharacterized protein {ECO:0000313|EMBL:OAY77612.1};	--	--	F-box-like
gene:Aco000047.1.path1	0.15	0.13	0.34	0.02	0.14	0.03	6	5	15	1	6	1	0.281	-1.832	0.0862783	0.296221	false	contig13	5231543	5233138	-	--	--	K10268 F-box and leucine-rich repeat protein 2/20 | (RefSeq) uncharacterized LOC103697634 (A)	LOW QUALITY PROTEIN: uncharacterized protein LOC109718501 [Ananas comosus]	--	SubName: Full=Uncharacterized protein {ECO:0000313|EMBL:OAY77612.1};	Leucine rich repeat proteins, some proteins contain F-box	--	F-box domain
gene:Aco000049.1.path1	44.16	39.01	38.02	49.97	54.28	18.48	3266	2774	3093	4239	4164	1311	0.925	-0.112	0.754436	0.889758	false	contig13	5210483	5228317	-	--	--	--	--	--	--	--	--	--
gene:Aco000050.1.path1	13.05	15.32	11.5	20.47	18.81	24.55	194	219	188	349	290	350	1.483	0.569	0.0121141	0.0804772	false	contig13	5202089	5202957	-	--	--	--	SOSS complex subunit B homolog isoform X1 [Ananas comosus]	--	SubName: Full=SOSS complex subunit B {ECO:0000313|EMBL:OAY76561.1};	Predicted nucleic acid binding protein	--	--
gene:Aco000051.1.path1	0.64	0.17	0.29	0.09	0.05	0.78	12	3	6	2	1	14	0.794	-0.332	0.777984	0.901732	false	contig13	5187925	5192285	-	--	--	--	pathogen-related protein-like [Ananas comosus]	RecName: Full=Pathogen-related protein;	SubName: Full=Pathogen-related protein {ECO:0000313|EMBL:OAY76572.1};	--	GO:0006952,defense response; GO:0009607,response to biotic stimulus	SnoaL-like polyketide cyclase
gene:Aco000052.1.path1	241.37	302.12	373.85	165.75	170.76	236.39	9460	11385	16117	7451	6942	8886	0.578	-0.791	0.00235459	0.0226395	false	contig13	5176510	5177988	+	--	--	K10528 hydroperoxide lyase [EC:4.1.2.-] | (RefSeq) probable inactive linolenate hydroperoxide lyase (A)	probable inactive linolenate hydroperoxide lyase [Ananas comosus]	RecName: Full=Linolenate hydroperoxide lyase, chloroplastic {ECO:0000305|PubMed:9701595}; EC=4.2.99.- {ECO:0000305|PubMed:9701595}; AltName: Full=Cytochrome P450 74B2 {ECO:0000305}; AltName: Full=Hydroperoxide lyase 1 {ECO:0000303|PubMed:9701595}; Flags: Precursor;	SubName: Full=Linolenate hydroperoxide lyase, chloroplastic {ECO:0000313|EMBL:OAY67508.1};	--	GO:0009507,chloroplast; GO:0020037,heme binding; GO:0005506,iron ion binding; GO:0016829,lyase activity; GO:0004497,monooxygenase activity; GO:0016705,oxidoreductase activity, acting on paired donors, with incorporation or reduction of molecular oxygen; GO:0010597,green leaf volatile biosynthetic process	Cytochrome P450
gene:Aco000055.1.path1	13.45	8.71	9.74	12.27	11.38	10.13	432	269	344	452	379	312	0.978	-0.031	0.885165	0.952949	false	contig13	5138374	5142672	+	--	--	K12135 zinc finger protein CONSTANS | (RefSeq) zinc finger protein CONSTANS-LIKE 2-like (A)	putative zinc finger protein CONSTANS-LIKE 11 [Ananas comosus]	RecName: Full=Zinc finger protein CONSTANS-LIKE 10;	SubName: Full=Zinc finger protein CONSTANS-LIKE 12 {ECO:0000313|EMBL:OAY67506.1};	--	GO:0005634,nucleus; GO:0005886,plasma membrane; GO:0003700,DNA-binding transcription factor activity; GO:0008270,zinc ion binding	B-box zinc finger
gene:Aco000056.1.path1	1.15	1.85	1.69	1.1	1.72	3.59	29	45	47	32	45	87	1.271	0.346	0.509352	0.744676	false	contig13	5130174	5134212	+	--	--	K14775 ribosome biogenesis protein UTP30 | (RefSeq) ribosomal L1 domain-containing protein 1-like (A)	PREDICTED: LOW QUALITY PROTEIN: ribosomal L1 domain-containing protein 1-like [Elaeis guineensis]	--	SubName: Full=Uncharacterized protein {ECO:0000313|EnsemblPlants:TRIAE_CS42_5DL_TGACv1_434510_AA1437190.1};	--	--	Ribosomal protein L1p/L10e family
gene:Aco000057.1.path1	10.06	11.43	12.08	16.45	17.53	23.48	584	638	771	1095	1055	1307	1.585	0.665	0.00321768	0.0288407	false	contig13	5088940	5107333	-	--	--	K16040 trans-resveratrol di-O-methyltransferase [EC:2.1.1.240] | (RefSeq) trans-resveratrol di-O-methyltransferase-like (A)	trans-resveratrol di-O-methyltransferase-like [Ananas comosus]	RecName: Full=Probable O-methyltransferase 3 {ECO:0000303|PubMed:18223037}; Short=HlOMT3 {ECO:0000303|PubMed:18223037}; EC=2.1.1.- {ECO:0000305};	SubName: Full=Trans-resveratrol di-O-methyltransferase {ECO:0000313|EMBL:OAY67510.1};	Hydroxyindole-O-methyltransferase and related SAM-dependent methyltransferases	GO:0008171,O-methyltransferase activity; GO:0046983,protein dimerization activity	Catechol dioxygenase N terminus
gene:Aco000058.1.path1	29.46	24.56	26.23	31.1	29.75	34.39	484	388	474	586	507	542	1.098	0.135	0.429624	0.688007	false	contig13	5071480	5086556	+	--	--	K13121 protein FRA10AC1 | (RefSeq) protein FRA10AC1 (A)	protein FRA10AC1 [Ananas comosus]	--	SubName: Full=Uncharacterized protein {ECO:0000313|EMBL:EES08899.1};	Uncharacterized conserved protein	--	Folate-sensitive fragile site protein Fra10Ac1
gene:Aco000060.1.path1	0.7	0.52	0.73	0.87	1.35	0.21	7	5	8	10	14	2	1.142	0.192	0.820844	0.921346	false	contig13	5062649	5063494	-	--	--	K12864 beta-catenin-like protein 1 | (RefSeq) beta-catenin-like protein 1 (A)	rust resistance kinase Lr10-like [Ananas comosus]	--	SubName: Full=Beta-catenin-like protein 1 {ECO:0000313|EMBL:OAY83833.1};	Uncharacterized conserved protein	--	Catenin-beta-like, Arm-motif containing nuclear
gene:Aco000061.1.path1	78.91	74.95	77.54	88.05	97.81	109.59	2202	2011	2380	2818	2831	2933	1.182	0.241	0.135834	0.38608	false	contig13	5049202	5058507	+	--	--	K03231 elongation factor 1-alpha | (RefSeq) polyadenylate-binding protein RBP45A-like (A)	Polyadenylate-binding protein RBP47B' [Ananas comosus]	RecName: Full=Polyadenylate-binding protein RBP47B'; Short=Poly(A)-binding protein RBP47B'; AltName: Full=RNA-binding protein 47B'; Short=AtRBP47B prime; Short=AtRBP47B';	SubName: Full=Polyadenylate-binding protein RBP47B {ECO:0000313|EMBL:OAY79884.1};	FOG: RRM domain	GO:0010494,cytoplasmic stress granule; GO:0005634,nucleus; GO:0003729,mRNA binding; GO:0008143,poly(A) binding; GO:0034605,cellular response to heat; GO:0006397,mRNA processing	RNA recognition motif. (a.k.a. RRM, RBD, or RNP domain)
gene:Aco000062.1.path1	0	0.68	0	0	0	0	0	6	0	0	0	0	0.078	-3.681	0.336802	NA	false	contig13	5043234	5043578	-	--	--	K14488 SAUR family protein | (RefSeq) auxin-induced protein 15A-like (A)	hypothetical protein ACMD2_20693 [Ananas comosus]	--	SubName: Full=Uncharacterized protein {ECO:0000313|EMBL:OAY63234.1};	--	GO:0009733,response to auxin	Auxin responsive protein
gene:Aco000063.1.path1	56.46	52.3	51.57	67.59	72.21	42.52	3636	3238	3653	4992	4823	2626	1.044	0.062	0.772304	0.89903	false	contig13	5028257	5039428	-	--	--	K01874 methionyl-tRNA synthetase [EC:6.1.1.10] | (RefSeq) probable methionine--tRNA ligase (A)	probable methionine--tRNA ligase [Ananas comosus]	RecName: Full=Probable methionine--tRNA ligase; EC=6.1.1.10; AltName: Full=Methionyl-tRNA synthetase; Short=MetRS;	SubName: Full=Putative methionine--tRNA ligase {ECO:0000313|EMBL:OAY86138.1};	Methionyl-tRNA synthetase	GO:0005829,cytosol; GO:0005524,ATP binding; GO:0004825,methionine-tRNA ligase activity; GO:0000049,tRNA binding; GO:0006431,methionyl-tRNA aminoacylation; GO:0006418,tRNA aminoacylation for protein translation	tRNA synthetases class I (I, L, M and V)
gene:Aco000066.1.path1	45.08	45.01	45.82	42.94	46.11	37.65	2215	2126	2476	2420	2350	1774	0.859	-0.219	0.0821225	0.288098	false	contig13	5002698	5010995	+	--	--	K00602 phosphoribosylaminoimidazolecarboxamide formyltransferase / IMP cyclohydrolase [EC:2.1.2.3 3.5.4.10] | (RefSeq) bifunctional purine biosynthesis protein PurH (A)	uncharacterized protein LOC109718672 [Ananas comosus]	--	SubName: Full=Bifunctional purine biosynthesis protein PurH {ECO:0000313|EMBL:OAY72005.1};	AICAR transformylase/IMP cyclohydrolase/methylglyoxal synthase	GO:0003937,IMP cyclohydrolase activity; GO:0004643,phosphoribosylaminoimidazolecarboxamide formyltransferase activity; GO:0006164,purine nucleotide biosynthetic process	MGS-like domain
gene:Aco000067.1.path1	28.45	22.03	20.93	21.17	18.93	14.62	1284	956	1039	1096	886	633	0.707	-0.501	0.012984	0.0845308	false	contig13	4991357	4994879	+	--	--	K14411 RNA-binding protein Musashi | (RefSeq) heterogeneous nuclear ribonucleoprotein 1-like (A)	heterogeneous nuclear ribonucleoprotein 1-like [Ananas comosus]	RecName: Full=Heterogeneous nuclear ribonucleoprotein 1; Short=hnRNP1;	SubName: Full=heterogeneous nuclear ribonucleoprotein 1-like {ECO:0000313|RefSeq:XP_008798476.1, ECO:0000313|RefSeq:XP_008798477.1};	RNA-binding protein musashi/mRNA cleavage and polyadenylation factor I complex, subunit HRP1	GO:0005829,cytosol; GO:0005634,nucleus; GO:0005681,spliceosomal complex; GO:0003729,mRNA binding; GO:0006397,mRNA processing; GO:0051028,mRNA transport; GO:1901000,regulation of response to salt stress; GO:2000070,regulation of response to water deprivation; GO:0008380,RNA splicing; GO:0010228,vegetative to reproductive phase transition of meristem	Nup53/35/40-type RNA recognition motif
gene:Aco000068.1.path1	9.58	11.84	13.48	9.14	7.22	13.74	64	76	99	70	50	88	0.798	-0.326	0.367335	0.636253	false	contig13	4978301	4981753	+	--	--	--	putative yippee-like protein Os10g0369500 [Ananas comosus]	RecName: Full=Putative yippee-like protein Os10g0369500;	SubName: Full=Yippee-like protein {ECO:0000313|EMBL:PKA58209.1};	Predicted Yippee-type zinc-binding protein	GO:0046872,metal ion binding	C-terminal domain of RIG-I
gene:Aco000069.1.path1	40.62	40.11	40.97	41.84	44.34	21.41	2012	1910	2232	2377	2278	1017	0.81	-0.305	0.261381	0.538802	false	contig13	4961246	4971101	-	--	--	K18835 WRKY transcription factor 2 | (RefSeq) probable WRKY transcription factor 2 (A)	WRKY transcription factor SUSIBA2-like [Ananas comosus]	RecName: Full=WRKY transcription factor SUSIBA2 {ECO:0000305|PubMed:12953112}; AltName: Full=Sugar signaling in barley 2 {ECO:0000303|PubMed:12953112}; AltName: Full=WRKY transcription factor 46;	SubName: Full=WRKY transcription factor SUSIBA2 {ECO:0000313|EMBL:OAY79418.1};	--	GO:0005634,nucleus; GO:0003700,DNA-binding transcription factor activity; GO:0043565,sequence-specific DNA binding; GO:0045893,positive regulation of transcription, DNA-templated; GO:0009961,response to 1-aminocyclopropane-1-carboxylic acid; GO:0009611,response to wounding; GO:0006351,transcription, DNA-templated	WRKY DNA -binding domain
gene:Aco000070.1.path1	68.16	66.57	66.99	93.81	93.03	93.76	3197	3002	3456	5047	4526	4218	1.285	0.361	0.000945956	0.010875	false	contig13	4949221	4955126	-	--	--	--	OBERON-like protein [Ananas comosus]	RecName: Full=OBERON-like protein; AltName: Full=Potyvirus VPg-interacting protein; Short=PVIPnb;	SubName: Full=OBERON-like protein isoform X1 {ECO:0000313|RefSeq:XP_008776055.1, ECO:0000313|RefSeq:XP_008776056.1, ECO:0000313|RefSeq:XP_017695894.1};	--	GO:0005634,nucleus; GO:0046872,metal ion binding; GO:0007275,multicellular organism development; GO:0046740,transport of virus in host, cell to cell	PHD - plant homeodomain finger protein
gene:Aco000071.1.path1	6.29	3.98	3.81	3.66	3.15	3.86	102	62	68	68	53	60	0.702	-0.509	0.112543	0.346904	false	contig13	4938856	4941760	-	--	--	K02923 large subunit ribosomal protein L38e | (RefSeq) CASP-like protein 2U2 (A)	CASP-like protein 2B1 [Ananas comosus]	RecName: Full=CASP-like protein 2B1; Short=RcCASPL2B1;	RecName: Full=CASP-like protein {ECO:0000256|RuleBase:RU361233};	--	GO:0016021,integral component of membrane; GO:0005886,plasma membrane	Domain of unknown function (DUF588)
gene:Aco000072.1.path1	7.69	7.79	7.6	6.84	9.01	4.4	195	190	212	199	237	107	0.805	-0.312	0.266242	0.543261	false	contig13	4934199	4936846	+	--	--	K06889 uncharacterized protein | (RefSeq) putative uncharacterized protein YDL057W (A)	hypothetical protein ACMD2_13921 [Ananas comosus]	--	SubName: Full=Uncharacterized protein {ECO:0000313|EMBL:OAY66362.1};	Predicted esterase	--	Alpha/beta hydrolase of unknown function (DUF1057)
gene:Aco000073.1.path1	7.76	6.48	4.06	5.64	4.31	2.94	66	53	38	55	38	24	0.652	-0.616	0.128565	0.374918	false	contig13	4926754	4927190	+	--	--	--	hypothetical protein ACMD2_13908 [Ananas comosus]	--	SubName: Full=Uncharacterized protein {ECO:0000313|EMBL:OAY66355.1};	--	--	--
gene:Aco000074.1.path1	3.21	2.64	1.95	2.45	2.19	4.74	24	19	16	21	17	34	1.12	0.163	0.757855	0.891658	false	contig13	4914463	4918409	-	--	--	--	uncharacterized protein LOC109721554 [Ananas comosus]	--	SubName: Full=Uncharacterized protein {ECO:0000313|EMBL:OAY76495.1}; Flags: Fragment;	--	--	--
gene:Aco000075.1.path1	10.76	11.85	14.02	16.32	14.73	19.49	1711	1813	2453	2977	2430	2974	1.276	0.352	0.0932028	0.311302	false	contig13	4884349	4912001	+	--	--	K08150 MFS transporter, SP family, solute carrier family 2 (myo-inositol transporter), member 13 | (RefSeq) inositol transporter 1-like (A)	Polyol transporter 5 [Ananas comosus]	RecName: Full=Polyol transporter 5; AltName: Full=Protein POLYOL TRANSPORTER 5; Short=AtPLT5; AltName: Full=Sugar-proton symporter PLT5;	SubName: Full=Polyol transporter 5 {ECO:0000313|EMBL:OAY66371.1};	Predicted transporter (major facilitator superfamily)	GO:0016021,integral component of membrane; GO:0005886,plasma membrane; GO:0015591,D-ribose transmembrane transporter activity; GO:0015148,D-xylose transmembrane transporter activity; GO:0005354,galactose transmembrane transporter activity; GO:0005355,glucose transmembrane transporter activity; GO:0015168,glycerol transmembrane transporter activity; GO:0015575,mannitol transmembrane transporter ac…	Tetratricopeptide repeat
gene:Aco000076.1.path1	0.12	0.04	0.11	0.18	0.04	0.42	3	1	3	5	1	10	2.163	1.113	0.362149	0.632061	false	contig13	4896205	4902024	-	--	--	K08145 MFS transporter, SP family, solute carrier family 2 (facilitated glucose transporter), member 8 | (RefSeq) sugar transporter ERD6-like 6 isoform X1 (A)	polyol transporter 5-like [Ananas comosus]	RecName: Full=Polyol transporter 5; AltName: Full=Protein POLYOL TRANSPORTER 5; Short=AtPLT5; AltName: Full=Sugar-proton symporter PLT5;	SubName: Full=Polyol transporter 5 {ECO:0000313|EMBL:OAY66371.1};	Predicted transporter (major facilitator superfamily)	GO:0016021,integral component of membrane; GO:0005886,plasma membrane; GO:0015591,D-ribose transmembrane transporter activity; GO:0015148,D-xylose transmembrane transporter activity; GO:0005354,galactose transmembrane transporter activity; GO:0005355,glucose transmembrane transporter activity; GO:0015168,glycerol transmembrane transporter activity; GO:0015575,mannitol transmembrane transporter ac…	--
gene:Aco000080.1.path1	24.05	26.21	29.95	45.56	41.89	70.73	1065	1116	1459	2314	1924	3004	1.831	0.873	0.00124798	0.0136841	false	contig13	4870239	4872213	-	--	--	K08150 MFS transporter, SP family, solute carrier family 2 (myo-inositol transporter), member 13 | (RefSeq) inositol transporter 1-like (A)	polyol transporter 5-like [Ananas comosus]	RecName: Full=Polyol transporter 5; AltName: Full=Protein POLYOL TRANSPORTER 5; Short=AtPLT5; AltName: Full=Sugar-proton symporter PLT5;	SubName: Full=Polyol transporter 5 {ECO:0000313|EMBL:OAY66366.1};	Predicted transporter (major facilitator superfamily)	GO:0016021,integral component of membrane; GO:0005886,plasma membrane; GO:0015591,D-ribose transmembrane transporter activity; GO:0015148,D-xylose transmembrane transporter activity; GO:0005354,galactose transmembrane transporter activity; GO:0005355,glucose transmembrane transporter activity; GO:0015168,glycerol transmembrane transporter activity; GO:0015575,mannitol transmembrane transporter ac…	Sugar-tranasporters, 12 TM
gene:Aco000081.1.path1	255.19	243.88	230.32	284.84	279.24	258.23	11442	10514	11359	14649	12987	11105	1.041	0.057	0.584016	0.794995	false	contig13	4849127	4861804	-	--	--	K12837 splicing factor U2AF 65 kDa subunit | (RefSeq) splicing factor U2af large subunit B (A)	splicing factor U2af large subunit B isoform X1 [Ananas comosus]	RecName: Full=Splicing factor U2af large subunit B; AltName: Full=NpU2AF65b; AltName: Full=U2 auxiliary factor 65 kDa subunit B; AltName: Full=U2 small nuclear ribonucleoprotein auxiliary factor large subunit B; Short=U2 snRNP auxiliary factor large subunit B;	RecName: Full=U2 snRNP auxiliary factor large subunit {ECO:0000256|RuleBase:RU364135};	Splicing factor U2AF, large subunit (RRM superfamily)	GO:0005634,nucleus; GO:0003723,RNA binding; GO:0006397,mRNA processing; GO:0008380,RNA splicing	Occluded RNA-recognition motif
gene:Aco000082.1.path1	74.24	76.58	73.51	93.06	94.92	75.01	3307	3280	3602	4755	4386	3205	1.079	0.11	0.414616	0.676879	false	contig13	4836970	4843914	-	--	--	K18626 trichohyalin | (RefSeq) LOW QUALITY PROTEIN: golgin subfamily A member 6-like protein 22 (A)	J domain-containing protein required for chloroplast accumulation response 1 [Ananas comosus]	RecName: Full=J domain-containing protein required for chloroplast accumulation response 1;	SubName: Full=J domain-containing protein required for chloroplast accumulation response 1 {ECO:0000313|EMBL:OAY66364.1};	Auxilin-like protein and related proteins containing DnaJ domain	GO:0005737,cytoplasm; GO:0031982,vesicle; GO:0007015,actin filament organization; GO:0071483,cellular response to blue light; GO:0009904,chloroplast accumulation movement; GO:0009903,chloroplast avoidance movement; GO:0006898,receptor-mediated endocytosis	--
gene:Aco000083.1.path1	1.32	1.68	2.01	0.38	0.71	0.38	18	22	30	6	10	5	0.27	-1.889	0.00120228	0.0133172	down	contig13	4827972	4830533	-	--	--	--	uncharacterized protein LOC109718001 isoform X3 [Ananas comosus]	--	SubName: Full=uncharacterized protein LOC103711318 {ECO:0000313|RefSeq:XP_008795639.1};	--	--	Domain of unknown function (DUF4228)
gene:Aco000084.1.path1	13.03	12.17	12.84	13.23	13.61	13.81	431	387	467	502	467	438	0.987	-0.019	0.894667	0.957079	false	contig13	4823813	4825747	-	--	--	--	F-box protein At3g12350 isoform X1 [Ananas comosus]	RecName: Full=F-box protein At3g12350;	SubName: Full=F-box protein {ECO:0000313|EMBL:OAY79119.1};	--	--	F-box domain
gene:Aco000085.1.path1	60.94	59.99	76.14	75.12	79.42	124.83	935	885	1285	1322	1264	1837	1.316	0.397	0.14855	0.40504	false	contig13	4811091	4813651	+	--	--	K09377 cysteine and glycine-rich protein | (RefSeq) LIM domain-containing protein WLIM1-like (A)	LIM domain-containing protein WLIM1 [Ananas comosus]	RecName: Full=LIM domain-containing protein WLIM1 {ECO:0000305}; AltName: Full=Widely-expressed LIM protein 1 {ECO:0000303|PubMed:11085265}; Short=AtWLIM1;	SubName: Full=LIM domain-containing protein WLIM1 {ECO:0000313|EMBL:OAY79117.1};	Regulatory protein MLP and related LIM proteins	GO:0005737,cytoplasm; GO:0005856,cytoskeleton; GO:0005886,plasma membrane; GO:0051015,actin filament binding; GO:0046872,metal ion binding; GO:0003729,mRNA binding; GO:0051017,actin filament bundle assembly	LIM domain
gene:Aco000086.1.path1	0.49	0	0.49	0.33	0.1	0.45	9	0	10	7	2	8	0.839	-0.253	0.833653	0.927847	false	contig13	4801537	4802232	-	--	--	--	uncharacterized protein LOC109718956 [Ananas comosus]	--	SubName: Full=Uncharacterized protein {ECO:0000313|EMBL:OAY81321.1};	--	GO:0016021,integral component of membrane	--
gene:Aco000087.1.path1	34.91	32	31.86	32.15	37.7	31.46	766	675	769	809	858	662	0.946	-0.08	0.579162	0.791774	false	contig13	4795168	4799777	+	--	--	K15040 voltage-dependent anion channel protein 2 | (RefSeq) mitochondrial outer membrane protein porin 5 (A)	mitochondrial outer membrane protein porin 5-like [Ananas comosus]	RecName: Full=Mitochondrial outer membrane protein porin 5; AltName: Full=Voltage-dependent anion-selective channel protein 5; Short=OsVDAC5;	SubName: Full=Mitochondrial outer membrane protein porin 5 {ECO:0000313|EMBL:OAY81322.1};	Porin/voltage-dependent anion-selective channel protein	GO:0005741,mitochondrial outer membrane; GO:0046930,pore complex; GO:0015288,porin activity; GO:0008308,voltage-gated anion channel activity	Eukaryotic porin
gene:Aco000088.1.path1	38.57	35.1	35.3	37.83	39.77	34.62	1064	931	1071	1197	1138	916	0.95	-0.074	0.554119	0.774695	false	contig13	4786536	4791156	+	--	--	--	uncharacterized protein LOC109718330 [Ananas comosus]	--	SubName: Full=Uncharacterized protein {ECO:0000313|EMBL:OAY79122.1};	--	--	CASC3/Barentsz eIF4AIII binding
gene:Aco000089.1.path1	0.43	1	0.19	0.46	0.82	0.44	4	9	2	5	8	4	0.994	-0.009	0.992357	0.996288	false	contig13	4783861	4784810	+	--	--	--	uncharacterized protein LOC109718922 isoform X2 [Ananas comosus]	--	SubName: Full=Serine/threonine-protein phosphatase {ECO:0000313|EMBL:OAY64281.1};	--	--	--
gene:Aco000090.1.path1	46.12	42.79	40.53	49.93	49.56	25.31	2926	2610	2828	3633	3261	1540	0.884	-0.178	0.500974	0.739105	false	contig13	4769973	4776459	+	--	--	K18667 activating signal cointegrator complex subunit 2 | (RefSeq) activating signal cointegrator 1 complex subunit 2 (A)	Activating signal cointegrator 1 complex subunit 2 [Ananas comosus]	--	SubName: Full=Activating signal cointegrator 1 complex subunit 2 {ECO:0000313|EMBL:OAY81317.1};	Transcription coactivator complex, P100 component	--	CUE domain
gene:Aco000091.1.path1	16.45	16.44	21.41	23.76	20.99	27.07	102	98	146	169	135	161	1.22	0.287	0.258685	0.53597	false	contig13	4766878	4768682	+	--	--	--	hypothetical protein ACMD2_18301, partial [Ananas comosus]	--	SubName: Full=Uncharacterized protein {ECO:0000313|EMBL:OAY81318.1}; Flags: Fragment;	--	--	--
gene:Aco000092.1.path1	24.5	27.9	31.85	26.3	25.86	27.94	851	932	1217	1048	932	931	0.877	-0.189	0.290841	0.567969	false	contig13	4757538	4763135	+	--	--	--	zinc finger protein-like 1 homolog isoform X1 [Ananas comosus]	RecName: Full=Leucine-rich repeat extensin-like protein 7; Short=AtLRX7; Short=LRR/EXTENSIN7; AltName: Full=Cell wall hydroxyproline-rich glycoprotein; Flags: Precursor;	SubName: Full=Zinc finger protein-like {ECO:0000313|EMBL:OAY81319.1};	Predicted E3 ubiquitin ligase	GO:0005618,cell wall; GO:0005576,extracellular region; GO:0005199,structural constituent of cell wall; GO:0071555,cell wall organization	Ring finger domain
gene:Aco000093.1.path1	1.87	0.65	0.11	17.05	1.92	0.65	15	5	1	157	16	5	6.876	2.782	0.0163976	0.0991514	false	contig13	4753853	4755224	-	--	--	--	Zinc finger protein-like [Ananas comosus]	--	SubName: Full=Zinc finger protein-like {ECO:0000313|EMBL:OAY81319.1};	Predicted E3 ubiquitin ligase	GO:0016021,integral component of membrane; GO:0046872,metal ion binding	zinc-RING finger domain
gene:Aco000094.1.path1	0.24	0.2	0	0.03	0	0.04	6	5	0	1	0	1	0.16	-2.64	0.156134	0.41593	false	contig13	4742676	4750019	-	--	--	K02180 cell cycle arrest protein BUB3 | (RefSeq) mitotic checkpoint protein BUB3.1-like (A)	mitotic checkpoint protein BUB3.2-like [Ananas comosus]	RecName: Full=Mitotic checkpoint protein BUB3.2; AltName: Full=Protein BUDDING UNINHIBITED BY BENZYMIDAZOL 3.2;	SubName: Full=Mitotic checkpoint protein BUB3.1 {ECO:0000313|EMBL:OAY81323.1};	Mitotic spindle checkpoint protein BUB3, WD repeat superfamily	GO:1990298,bub1-bub3 complex; GO:0000777,condensed chromosome kinetochore; GO:0000776,kinetochore; GO:0033597,mitotic checkpoint complex; GO:0009524,phragmoplast; GO:0005819,spindle; GO:0043130,ubiquitin binding; GO:0051301,cell division; GO:0007059,chromosome segregation; GO:0051321,meiotic cell cycle; GO:0007094,mitotic spindle assembly checkpoint	Anaphase-promoting complex subunit 4 WD40 domain
gene:Aco000095.1.path1	79.88	83.84	88.48	113.63	117.5	155.13	1740	1756	2120	2839	2655	3241	1.419	0.505	0.012847	0.0839043	false	contig13	4737263	4740872	+	--	--	K13348 protein Mpv17 | (RefSeq) protein SYM1 (A)	PXMP2/4 family protein 4-like [Ananas comosus]	RecName: Full=Peroxisomal membrane protein PMP22; AltName: Full=22 kDa peroxisomal membrane protein;	SubName: Full=PXMP2/4 family protein 4 {ECO:0000313|EMBL:OAY81324.1};	Peroxisomal membrane protein MPV17 and related proteins	GO:0005779,integral component of peroxisomal membrane	Mpv17 / PMP22 family
gene:Aco000096.1.path1	0	0	0	0	0	0.37	0	0	0	0	0	4	7.354	2.879	0.467907	NA	false	contig13	4721078	4721503	-	--	--	--	myb-like protein W isoform X1 [Ananas comosus]	--	SubName: Full=Uncharacterized protein {ECO:0000313|EnsemblPlants:OPUNC12G11960.1};	--	GO:0006950,response to stress	Late embryogenesis abundant protein
gene:Aco000097.1.path1	83.47	91.97	86.47	62.28	64.23	44.44	3537	3747	4030	3027	2823	1806	0.6	-0.737	3.12689e-05	0.00061244	false	contig13	4712690	4716749	+	--	--	K21398 natural resistance-associated macrophage protein 2 | (RefSeq) metal transporter Nramp2 (A)	metal transporter Nramp2-like [Ananas comosus]	RecName: Full=Metal transporter Nramp2; Short=OsNramp2;	SubName: Full=Metal transporter Nramp2 {ECO:0000313|EMBL:OAY71443.1};	Mn2+ and Fe2+ transporters of the NRAMP family	GO:0016021,integral component of membrane; GO:0046873,metal ion transmembrane transporter activity; GO:0055072,iron ion homeostasis	Natural resistance-associated macrophage protein
gene:Aco000098.1.path1	1.41	1.32	1.93	1.11	0.55	0	10	9	15	9	4	0	0.328	-1.607	0.0934221	0.311615	false	contig13	4718774	4719394	-	--	--	K03860 phosphatidylinositol glycan, class Q | (RefSeq) N-acetylglucosaminyl-phosphatidylinositol biosynthetic protein gpi1-like (A)	Gibberellin-regulated protein 8 [Ananas comosus]	RecName: Full=Snakin-1; Flags: Precursor;	SubName: Full=Gibberellin-regulated protein 8 {ECO:0000313|EMBL:OAY71444.1};	--	GO:0005618,cell wall; GO:0005576,extracellular region; GO:0006952,defense response	Gibberellin regulated protein
gene:Aco000099.1.path1	0	0.22	0.38	0.04	0.16	0	0	5	10	1	4	0	0.297	-1.749	0.302488	0.578827	false	contig13	4712549	4714206	-	--	--	K21398 natural resistance-associated macrophage protein 2 | (RefSeq) metal transporter Nramp2-like (A)	Metal transporter Nramp2, partial [Ananas comosus]	RecName: Full=Metal transporter Nramp3; Short=AtNramp3;	SubName: Full=Metal transporter Nramp2 {ECO:0000313|EMBL:OAY80300.1}; Flags: Fragment;	Mn2+ and Fe2+ transporters of the NRAMP family	GO:0005794,Golgi apparatus; GO:0016021,integral component of membrane; GO:0009506,plasmodesma; GO:0005774,vacuolar membrane; GO:0005773,vacuole; GO:0046873,metal ion transmembrane transporter activity; GO:0042742,defense response to bacterium; GO:0055072,iron ion homeostasis; GO:0006828,manganese ion transport; GO:2000379,positive regulation of reactive oxygen species metabolic process; GO:000961…	--
gene:Aco000100.1.path1	0	0	0.11	0	0	0.09	0	0	3	0	0	2	0.702	-0.51	0.877076	NA	false	contig13	4705104	4706018	-	--	--	--	uncharacterized protein LOC109718124 [Ananas comosus]	--	SubName: Full=Uncharacterized protein {ECO:0000313|EMBL:OAY71451.1};	--	GO:0016021,integral component of membrane	--
gene:Aco000101.1.path1	10.18	9.04	10.62	7.83	7.31	9.22	466	398	535	411	347	405	0.755	-0.406	0.0360583	0.173082	false	contig13	4692953	4697738	-	--	--	--	uncharacterized protein LOC109718683 isoform X1 [Ananas comosus]	--	SubName: Full=uncharacterized protein LOC103705235 {ECO:0000313|RefSeq:XP_008787099.1, ECO:0000313|RefSeq:XP_017697796.1, ECO:0000313|RefSeq:XP_017697797.1};	--	--	Protein of unknown function (DUF1336)
gene:Aco000102.1.path1	4.8	4.28	3.88	5.32	5	13.11	63	54	56	80	68	165	1.691	0.758	0.0978306	0.320656	false	contig13	4687553	4688047	+	--	--	--	uncharacterized protein LOC109718021 isoform X2 [Ananas comosus]	--	--	--	--	--
gene:Aco000103.1.path1	75.55	68.35	72.63	74.97	77.1	71.3	991	862	1048	1128	1049	897	0.952	-0.071	0.563445	0.781477	false	contig13	4683134	4686876	+	--	--	K10597 ubiquitin conjugation factor E4 B [EC:2.3.2.27] | (RefSeq) probable ubiquitin conjugation factor E4 (A)	probable ubiquitin conjugation factor E4 [Ananas comosus]	RecName: Full=Probable ubiquitin conjugation factor E4; EC=2.3.2.27 {ECO:0000250|UniProtKB:P54860, ECO:0000250|UniProtKB:Q9ES00}; AltName: Full=Plant U-box protein 1; AltName: Full=RING-type E3 ubiquitin transferase E4; AltName: Full=U-box domain-containing protein 1; AltName: Full=Ubiquitin-fusion degradation protein 2-like; Short=UB fusion protein 2-like;	SubName: Full=Putative ubiquitin conjugation factor E4 {ECO:0000313|EMBL:OAY80595.1};	Ubiquitin fusion degradation protein-2	GO:0005829,cytosol; GO:0005634,nucleus; GO:0000151,ubiquitin ligase complex; GO:0034450,ubiquitin-ubiquitin ligase activity; GO:0000209,protein polyubiquitination; GO:0030433,ubiquitin-dependent ERAD pathway	U-box domain
gene:Aco000104.1.path1	107.64	100.88	98.01	117.43	120.45	80.75	9054	8158	9068	11329	10509	6514	0.956	-0.065	0.717594	0.871233	false	contig13	4663996	4670737	+	--	--	K03695 ATP-dependent Clp protease ATP-binding subunit ClpB | (RefSeq) chaperone protein ClpB3, chloroplastic (A)	Chaperone protein ClpB3, chloroplastic [Ananas comosus]	RecName: Full=Chaperone protein ClpB2, chloroplastic; AltName: Full=ATP-dependent Clp protease ATP-binding subunit ClpB homolog 2; AltName: Full=Casein lytic proteinase B2; Flags: Precursor;	SubName: Full=Chaperone protein ClpB3, chloroplastic {ECO:0000313|EMBL:OAY80594.1};	Chaperone HSP104 and related ATP-dependent Clp proteases	GO:0009507,chloroplast; GO:0005524,ATP binding; GO:0016485,protein processing; GO:0009408,response to heat	Type III restriction enzyme, res subunit
gene:Aco000105.1.path1	19.94	22.7	21.94	21.65	17.64	18.64	485	531	587	604	445	435	0.827	-0.273	0.106622	0.336811	false	contig13	4654662	4660020	+	--	--	K13420 LRR receptor-like serine/threonine-protein kinase FLS2 [EC:2.7.11.1] | (RefSeq) LRR receptor-like serine/threonine-protein kinase FLS2 (A)	probable leucine-rich repeat receptor-like protein kinase At1g35710 [Ananas comosus]	RecName: Full=Probable leucine-rich repeat receptor-like protein kinase At1g35710; EC=2.7.11.1; Flags: Precursor;	SubName: Full=Putative leucine-rich repeat receptor-like protein kinase {ECO:0000313|EMBL:OAY71449.1};	FOG: Leucine rich repeat	GO:0016021,integral component of membrane; GO:0005524,ATP binding; GO:0004674,protein serine/threonine kinase activity	Leucine-rich repeat
gene:Aco000106.1.path1	14.64	12.4	13.33	15.33	18.24	15.9	582	474	583	699	752	606	1.131	0.177	0.257521	0.535315	false	contig13	4637399	4651882	+	--	--	K19613 leucine-rich repeat protein SHOC2 | (RefSeq) plant intracellular Ras-group-related LRR protein 7-like (A)	plant intracellular Ras-group-related LRR protein 7 [Ananas comosus]	RecName: Full=Plant intracellular Ras-group-related LRR protein 7; AltName: Full=Intracellular Ras-group-related LRR protein 7; Short=OsIRL7;	SubName: Full=plant intracellular Ras-group-related LRR protein 7 {ECO:0000313|RefSeq:XP_008792736.1};	FOG: Leucine rich repeat	--	C2H2 type zinc-finger (2 copies)
gene:Aco000107.1.path1	1.37	0.99	0.58	0.46	0.61	2.09	13	9	6	5	6	19	1.009	0.013	0.987843	0.994343	false	contig13	4633331	4633687	+	--	--	K00345 NAD(P)H-quinone oxidoreductase subunit S, chloroplastic [EC:1.6.5.-] | (RefSeq) NAD(P)H-quinone oxidoreductase subunit S, chloroplastic (A)	NAD(P)H-quinone oxidoreductase subunit S, chloroplastic-like [Ananas comosus]	RecName: Full=NAD(P)H-quinone oxidoreductase subunit S, chloroplastic {ECO:0000305}; EC=1.6.5.- {ECO:0000305}; AltName: Full=NAD(P)H dehydrogenase subunit S {ECO:0000303|PubMed:21785130}; Short=NDH subunit S {ECO:0000305}; AltName: Full=NADH-plastoquinone oxidoreductase subunit S {ECO:0000305}; AltName: Full=Protein CHLORORESPIRATORY REDUCTION 31 {ECO:0000303|PubMed:21505067}; Flags: Precursor;	SubName: Full=NAD(P)H-quinone oxidoreductase subunit S, chloroplastic {ECO:0000313|EMBL:OAY77172.1};	--	GO:0009507,chloroplast; GO:0009534,chloroplast thylakoid; GO:0009535,chloroplast thylakoid membrane; GO:0010598,NAD(P)H dehydrogenase complex (plastoquinone); GO:0016491,oxidoreductase activity; GO:0048038,quinone binding; GO:0009767,photosynthetic electron transport chain	--
gene:Aco000108.1.path1	0.89	1.54	0.84	1	1.43	1.3	35	58	36	45	58	49	1.056	0.078	0.841352	0.93104	false	contig13	4625594	4630116	-	--	--	K16812 targeting protein for Xklp2 | (RefSeq) protein TPX2-like (A)	targeting protein for Xklp2-B-like [Ananas comosus]	RecName: Full=Protein TPX2; Short=AtTPX2; AltName: Full=Targeting protein for XKLP2;	SubName: Full=Protein TPX2 {ECO:0000313|EMBL:OAY82284.1};	--	GO:0009941,chloroplast envelope; GO:0005874,microtubule; GO:0005654,nucleoplasm; GO:0005634,nucleus; GO:0009524,phragmoplast; GO:0005819,spindle; GO:0008017,microtubule binding; GO:0032147,activation of protein kinase activity; GO:0051301,cell division; GO:0000278,mitotic cell cycle; GO:0090307,mitotic spindle assembly; GO:0060236,regulation of mitotic spindle organization; GO:0051225,spindle ass…	Targeting protein for Xklp2 (TPX2)
gene:Aco000110.1.path1	1.93	3.04	2.55	2.4	2.43	1.83	33	50	48	47	43	30	0.814	-0.296	0.404523	0.668567	false	contig13	4608384	4611915	-	--	--	K22832 1,3-beta-glucanosyltransferase GAS1 [EC:2.4.1.-] | (RefSeq) PLASMODESMATA CALLOSE-BINDING PROTEIN 3-like (A)	PLASMODESMATA CALLOSE-BINDING PROTEIN 3-like [Ananas comosus]	RecName: Full=PLASMODESMATA CALLOSE-BINDING PROTEIN 3; Short=AtPDCB3; Flags: Precursor;	SubName: Full=Plasmodesmata callose-binding protein 3 {ECO:0000313|EMBL:OAY77947.1};	--	GO:0031225,anchored component of membrane; GO:0046658,anchored component of plasma membrane; GO:0009506,plasmodesma; GO:0001872,(1->3)-beta-D-glucan binding; GO:0004553,hydrolase activity, hydrolyzing O-glycosyl compounds; GO:0030247,polysaccharide binding	X8 domain
gene:Aco000111.1.path1	42	40.76	40.3	41.1	44.02	45.46	1389	1296	1466	1559	1510	1442	0.981	-0.028	0.83297	0.927595	false	contig13	4593191	4597226	-	--	--	K23341 erlin | (RefSeq) erlin-2-B (A)	erlin-2-B isoform X1 [Ananas comosus]	--	SubName: Full=Erlin-2 {ECO:0000313|EMBL:OAY77950.1};	Prohibitin-related membrane protease subunits	GO:0005783,endoplasmic reticulum; GO:0016021,integral component of membrane; GO:0031625,ubiquitin protein ligase binding; GO:0030433,ubiquitin-dependent ERAD pathway	SPFH domain / Band 7 family
gene:Aco000112.1.path1	14.5	13.89	11.86	8.42	9.79	6.77	467	430	420	311	327	209	0.572	-0.806	3.70081e-05	0.000701826	false	contig13	4583408	4587134	-	--	--	--	ureide permease 2-like [Ananas comosus]	RecName: Full=Ureide permease 2 {ECO:0000303|PubMed:11971139}; Short=AtUPS2 {ECO:0000303|PubMed:11971139};	SubName: Full=Ureide permease 2 {ECO:0000313|EMBL:OAY77949.1}; Flags: Fragment;	--	GO:0016021,integral component of membrane; GO:0005886,plasma membrane; GO:0005274,allantoin:proton symporter activity; GO:0005524,ATP binding; GO:0015210,uracil transmembrane transporter activity; GO:0015720,allantoin transport; GO:0043100,pyrimidine nucleobase salvage; GO:0015857,uracil transport	Transmembrane family, TMEM144 of transporters
gene:Aco000113.1.path1	22.97	23.51	22.69	22.32	25.35	27.12	566	557	615	631	648	641	1	0	0.998097	0.998691	false	contig13	4567576	4574423	-	--	--	K01079 phosphoserine phosphatase [EC:3.1.3.3] | (RefSeq) phosphoserine phosphatase, chloroplastic (A)	phosphoserine phosphatase, chloroplastic [Ananas comosus]	RecName: Full=Phosphoserine phosphatase, chloroplastic; Short=PSP; Short=PSPase; EC=3.1.3.3; AltName: Full=O-phosphoserine phosphohydrolase; Flags: Precursor;	SubName: Full=Phosphoserine phosphatase, chloroplastic {ECO:0000313|EMBL:OAY77951.1};	Phosphoserine phosphatase	GO:0009507,chloroplast; GO:0005509,calcium ion binding; GO:0000287,magnesium ion binding; GO:0004647,phosphoserine phosphatase activity; GO:0009793,embryo development ending in seed dormancy; GO:0006564,L-serine biosynthetic process; GO:0006563,L-serine metabolic process; GO:0009555,pollen development; GO:0048364,root development	haloacid dehalogenase-like hydrolase
gene:Aco000114.1.path1	27.08	29.78	27.01	37.47	38.47	23	1214	1284	1332	1927	1789	989	1.083	0.114	0.605259	0.808687	false	contig13	4558896	4566283	+	--	--	K17265 Ras GTPase-activating protein-binding protein 1 [EC:3.6.4.12 3.6.4.13] | (RefSeq) ras GTPase-activating protein-binding protein 1 (A)	ras GTPase-activating protein-binding protein 2-like isoform X1 [Ananas comosus]	RecName: Full=Nuclear transport factor 2B {ECO:0000303|PubMed:16428596}; Short=AtNTF2b {ECO:0000303|PubMed:16428596}; Short=NTF-2;	SubName: Full=ras GTPase-activating protein-binding protein 2-like {ECO:0000313|RefSeq:XP_008810750.1};	RasGAP SH3 binding protein rasputin, contains NTF2 and RRM domains	GO:0005737,cytoplasm; GO:0005635,nuclear envelope; GO:0005634,nucleus; GO:0006606,protein import into nucleus	RNA recognition motif. (a.k.a. RRM, RBD, or RNP domain)
gene:Aco000115.1.path1	32.33	40.92	45.13	30.47	29.38	38.55	383	466	588	414	361	438	0.768	-0.381	0.107669	0.338919	false	contig13	4554532	4557490	+	--	--	K18635 protein SPIRAL1 and related proteins | (RefSeq) protein SPIRAL1-like 3 (A)	protein SPIRAL1-like 3 [Ananas comosus]	RecName: Full=Protein SPIRAL1-like 1;	SubName: Full=Protein SPIRAL1-like 1 {ECO:0000313|EMBL:OAY77952.1};	--	GO:0005874,microtubule	--
gene:Aco000118.1.path1	0.49	0.3	0.44	0.28	0.21	0.48	35	21	35	23	16	33	0.73	-0.454	0.353649	0.623632	false	contig13	4533415	4538806	-	--	--	--	protein LONGIFOLIA 1-like [Ananas comosus]	RecName: Full=Protein LONGIFOLIA 1; AltName: Full=Protein TON1 RECRUITING MOTIF 2;	SubName: Full=Protein LONGIFOLIA 2 {ECO:0000313|EMBL:OAY77944.1};	--	GO:0005829,cytosol; GO:0005634,nucleus; GO:0051513,regulation of monopolar cell growth	DUF761-associated sequence motif
gene:Aco000119.1.path1	10.48	9.29	10.35	2.57	2.23	3.11	299	255	325	84	66	85	0.242	-2.046	3.34811e-19	6.66345e-17	down	contig13	4527095	4530570	+	--	--	--	PI-PLC X domain-containing protein At5g67130 [Ananas comosus]	RecName: Full=PI-PLC X domain-containing protein At5g67130; Flags: Precursor;	SubName: Full=PI-PLC X domain-containing protein At5g67130-like isoform X2 {ECO:0000313|RefSeq:XP_008775858.1};	--	GO:0046658,anchored component of plasma membrane; GO:0005886,plasma membrane; GO:0008081,phosphoric diester hydrolase activity; GO:0006629,lipid metabolic process	--
gene:Aco000120.1.path1	10.17	9.74	8.57	9.32	10.58	4.83	393	362	364	413	424	179	0.796	-0.328	0.264242	0.541503	false	contig13	4517091	4519653	+	--	--	K17964 leucine-rich PPR motif-containing protein, mitochondrial | (RefSeq) pentatricopeptide repeat-containing protein At5g61990, mitochondrial-like (A)	pentatricopeptide repeat-containing protein At2g15630, mitochondrial [Ananas comosus]	RecName: Full=Pentatricopeptide repeat-containing protein At2g15630, mitochondrial; Flags: Precursor;	SubName: Full=Pentatricopeptide repeat-containing protein, mitochondrial {ECO:0000313|EMBL:OAY77961.1};	FOG: PPR repeat	GO:0043231,intracellular membrane-bounded organelle; GO:0005739,mitochondrion; GO:0004519,endonuclease activity; GO:0003723,RNA binding; GO:0009451,RNA modification	Domain of unknown function (DUF3368)
gene:Aco000121.1.path1	48.4	49.02	51.84	51.76	50.28	45.86	1262	1229	1487	1548	1360	1147	0.913	-0.131	0.295835	0.572348	false	contig13	4505641	4511565	+	--	--	K14849 ribosomal RNA-processing protein 1 | (RefSeq) uncharacterized protein LOC112294706 (A)	uncharacterized protein LOC109718870 [Ananas comosus]	--	SubName: Full=Uncharacterized protein {ECO:0000313|EMBL:OAY77962.1};	--	--	--
gene:Aco000122.1.path1	0.39	0.57	0.07	0.34	0.68	0.57	5	7	1	5	9	7	1.44	0.526	0.581695	0.793499	false	contig13	4483669	4488965	-	--	--	--	GPALPP motifs-containing protein 1-like [Ananas comosus]	--	SubName: Full=Uncharacterized protein {ECO:0000313|EMBL:OAY73480.1};	--	--	--
gene:Aco000123.1.path1	0	0.06	0	0.05	0.06	0.12	0	1	0	1	1	2	3.44	1.783	0.427496	NA	false	contig13	4467191	4472054	+	--	--	--	hypothetical protein ACMD2_08968 [Ananas comosus]	--	SubName: Full=Uncharacterized protein {ECO:0000313|EMBL:OAY73478.1};	--	GO:0005840,ribosome; GO:0003735,structural constituent of ribosome; GO:0006950,response to stress; GO:0006412,translation	Universal stress protein family
gene:Aco000124.1.path1	74.72	73.23	72.62	81.6	83.72	65.56	5239	4937	5601	6563	6089	4409	0.964	-0.053	0.69168	0.856695	false	contig13	4445262	4457397	-	--	--	K10696 E3 ubiquitin-protein ligase BRE1 [EC:2.3.2.27] | (RefSeq) E3 ubiquitin-protein ligase BRE1-like 2 (A)	E3 ubiquitin-protein ligase BRE1-like 2 isoform X1 [Ananas comosus]	RecName: Full=E3 ubiquitin-protein ligase BRE1-like 2; EC=2.3.2.27 {ECO:0000250|UniProtKB:Q9C895}; AltName: Full=RING-type E3 ubiquitin transferase BRE1-like 2 {ECO:0000305};	SubName: Full=E3 ubiquitin-protein ligase BRE1-like 2 {ECO:0000313|EMBL:OAY81590.1};	E3 ubiquitin ligase involved in syntaxin degradation	GO:0005634,nucleus; GO:0046872,metal ion binding; GO:0042803,protein homodimerization activity; GO:0004842,ubiquitin-protein transferase activity; GO:0033523,histone H2B ubiquitination; GO:0010390,histone monoubiquitination; GO:0045087,innate immune response; GO:0009965,leaf morphogenesis; GO:0010162,seed dormancy process; GO:0010228,vegetative to reproductive phase transition of meristem	RING-type zinc-finger
gene:Aco000125.1.path1	15.9	17.33	15.68	19.95	19.59	17.46	378	396	410	544	483	398	1.075	0.104	0.481859	0.724865	false	contig13	4440429	4443626	+	--	--	K07542 phosphatidylinositol glycan, class V [EC:2.4.1.-] | (RefSeq) GPI mannosyltransferase 2 (A)	GPI mannosyltransferase 2 isoform X1 [Ananas comosus]	--	RecName: Full=GPI mannosyltransferase 2 {ECO:0000256|RuleBase:RU363112}; EC=2.4.1.- {ECO:0000256|RuleBase:RU363112};	Predicted Dolichyl-phosphate-mannose-protein mannosyltransferase	GO:0005789,endoplasmic reticulum membrane; GO:0016021,integral component of membrane; GO:0004584,dolichyl-phosphate-mannose-glycolipid alpha-mannosyltransferase activity; GO:0006506,GPI anchor biosynthetic process	Mannosyltransferase (PIG-V)
gene:Aco000127.1.path1	140.69	148.55	108.24	79.34	74.22	208.98	2237	2271	1893	1447	1224	3187	0.856	-0.224	0.594215	0.801978	false	contig13	4429048	4431819	+	--	--	--	--	--	--	--	--	Photosystem II reaction centre X protein (PsbX)
gene:Aco000128.1.path1	49.65	44.4	43.14	46.44	46.03	73.22	521	448	498	559	501	737	1.123	0.168	0.51846	0.751267	false	contig13	4424873	4427068	+	--	--	K11099 small nuclear ribonucleoprotein G | (RefSeq) probable small nuclear ribonucleoprotein G (A)	probable small nuclear ribonucleoprotein G [Ananas comosus]	RecName: Full=Probable small nuclear ribonucleoprotein G; Short=snRNP-G; AltName: Full=Sm protein G; Short=Sm-G; Short=SmG;	SubName: Full=Putative small nuclear ribonucleoprotein G {ECO:0000313|EMBL:OAY76742.1};	Small Nuclear ribonucleoprotein G	GO:0071013,catalytic step 2 spliceosome; GO:0005829,cytosol; GO:0043186,P granule; GO:0071011,precatalytic spliceosome; GO:0034719,SMN-Sm protein complex; GO:0097526,spliceosomal tri-snRNP complex; GO:0005685,U1 snRNP; GO:0005689,U12-type spliceosomal complex; GO:0005686,U2 snRNP; GO:0071004,U2-type prespliceosome; GO:0005687,U4 snRNP; GO:0005682,U5 snRNP; GO:0003729,mRNA binding; GO:0000398,mRNA…	LSM domain
gene:Aco000129.1.path1	71.12	78.35	73.25	66.22	62.93	86.7	1046	1108	1185	1117	960	1223	0.898	-0.155	0.449823	0.701525	false	contig13	4417148	4420556	-	--	--	K23052 NAD(P)H-quinone oxidoreductase subunit U, chloroplastic [EC:1.6.5.-] | (RefSeq) NAD(P)H-quinone oxidoreductase subunit U, chloroplastic (A)	NAD(P)H-quinone oxidoreductase subunit U, chloroplastic [Ananas comosus]	RecName: Full=NAD(P)H-quinone oxidoreductase subunit U, chloroplastic {ECO:0000305}; EC=1.6.5.- {ECO:0000305}; AltName: Full=NAD(P)H dehydrogenase subunit U {ECO:0000303|PubMed:21785130}; Short=NDH subunit U {ECO:0000305}; AltName: Full=NADH-plastoquinone oxidoreductase subunit U {ECO:0000305}; AltName: Full=Protein CHLORORESPIRATORY REDUCTION L {ECO:0000303|PubMed:21505067}; Flags: Precursor;	SubName: Full=NAD(P)H-quinone oxidoreductase subunit U, chloroplastic {ECO:0000313|EMBL:OAY81572.1};	--	GO:0009507,chloroplast; GO:0009535,chloroplast thylakoid membrane; GO:0016021,integral component of membrane; GO:0010598,NAD(P)H dehydrogenase complex (plastoquinone); GO:0016491,oxidoreductase activity; GO:0048038,quinone binding	DnaJ domain
gene:Aco000130.1.path1	31.1	30.94	29.5	30.84	34.54	20.93	1659	1587	1731	1887	1911	1071	0.866	-0.207	0.309977	0.585833	false	contig13	4405716	4415701	+	--	--	K10624 E3 ubiquitin-protein ligase RBBP6 [EC:2.3.2.27] | (RefSeq) E3 ubiquitin-protein ligase RBBP6-like (A)	E3 ubiquitin-protein ligase RBBP6-like isoform X4 [Ananas comosus]	--	SubName: Full=E3 ubiquitin-protein ligase RBBP6 {ECO:0000313|EMBL:OAY81571.1};	--	GO:0016874,ligase activity; GO:0003676,nucleic acid binding; GO:0008270,zinc ion binding	Zinc knuckle
gene:Aco000131.1.path1	40.71	36.45	32.39	37.84	34.16	47.05	424	365	371	452	369	470	1.008	0.012	0.956564	0.981654	false	contig13	4397975	4399447	-	--	--	--	protein ELF4-LIKE 4-like [Ananas comosus]	RecName: Full=Protein ELF4-LIKE 4;	SubName: Full=Protein ELF4-LIKE 4 {ECO:0000313|EMBL:OAY81570.1};	--	GO:0005634,nucleus; GO:0042803,protein homodimerization activity; GO:0009648,photoperiodism; GO:0042753,positive regulation of circadian rhythm; GO:0048511,rhythmic process	Protein of unknown function (DUF1313)
gene:Aco000132.1.path1	17	16.78	15.17	20.61	20.13	8.3	1307	1240	1283	1817	1605	612	0.916	-0.126	0.697506	0.859702	false	contig13	4377635	4390007	-	--	--	K10268 F-box and leucine-rich repeat protein 2/20 | (RefSeq) F-box/LRR-repeat protein 15-like (A)	F-box/LRR-repeat protein 15-like isoform X1 [Ananas comosus]	RecName: Full=F-box/LRR-repeat protein 15;	SubName: Full=F-box/LRR-repeat protein 15 {ECO:0000313|EMBL:OAY81569.1};	Leucine rich repeat proteins, some proteins contain F-box	GO:0010252,auxin homeostasis; GO:1905393,plant organ formation	Leucine rich repeat
gene:Aco000133.1.path1	6.24	4.8	5.67	4.39	3.08	4.64	119	88	119	96	61	85	0.671	-0.575	0.0431181	0.194368	false	contig13	4369190	4372460	-	--	--	K06685 MOB kinase activator 1 | (RefSeq) MOB kinase activator-like 1A (A)	MOB kinase activator-like 1A [Ananas comosus]	RecName: Full=MOB kinase activator-like 1A; AltName: Full=Mob1 homolog 1A; AltName: Full=Mps one binder kinase activator-like 1A; AltName: Full=MsMob1-1 {ECO:0000303|PubMed:16240174}; AltName: Full=MsMob1-2 {ECO:0000303|PubMed:16240174}; AltName: Full=MsMob1-3 {ECO:0000303|PubMed:16240174}; AltName: Full=MsMob1-A {ECO:0000303|PubMed:16460730};	SubName: Full=MOB kinase activator-like 1A {ECO:0000313|EMBL:OAY81568.1};	Cell cycle-associated protein Mob1-1	GO:0005737,cytoplasm; GO:0005856,cytoskeleton; GO:0009524,phragmoplast; GO:0046872,metal ion binding	Mob1/phocein family
gene:Aco000134.1.path1	283.87	286.7	278.84	253.87	238.32	407.12	3182	3090	3438	3264	2771	4377	0.985	-0.022	0.934288	0.9742	false	contig13	4365451	4368191	-	--	--	K07937 ADP-ribosylation factor 1 | (RefSeq) ADP-ribosylation factor 1-like (A)	stress enhanced protein 1, chloroplastic [Ananas comosus]	RecName: Full=Stress enhanced protein 1, chloroplastic {ECO:0000305}; Flags: Precursor;	SubName: Full=stress enhanced protein 1, chloroplastic-like {ECO:0000313|RefSeq:XP_008797389.1};	--	GO:0009535,chloroplast thylakoid membrane; GO:0016021,integral component of membrane; GO:0009523,photosystem II; GO:0016168,chlorophyll binding; GO:0071486,cellular response to high light intensity; GO:0071492,cellular response to UV-A; GO:0015979,photosynthesis; GO:0009644,response to high light intensity; GO:0009611,response to wounding; GO:0055085,transmembrane transport	Chlorophyll A-B binding protein
gene:Aco000135.1.path1	0.46	0.07	0.28	0.36	0.48	0.47	21	3	14	19	23	21	1.523	0.607	0.374141	0.642501	false	contig13	4363038	4364777	+	--	--	K22733 magnesium transporter | (RefSeq) pentatricopeptide repeat-containing protein At3g12770 (A)	pentatricopeptide repeat-containing protein At3g12770-like [Ananas comosus]	RecName: Full=Pentatricopeptide repeat-containing protein At3g12770;	SubName: Full=Pentatricopeptide repeat-containing protein {ECO:0000313|EMBL:OAY81566.1};	FOG: PPR repeat	GO:0005739,mitochondrion; GO:0004519,endonuclease activity; GO:0003723,RNA binding; GO:0008270,zinc ion binding; GO:0080156,mitochondrial mRNA modification	Tetratricopeptide repeat
gene:Aco000136.1.path1	0	0.08	0	0	0	0.08	0	2	0	0	0	2	0.951	-0.073	0.982976	NA	false	contig13	4349536	4362519	+	--	--	K22369 epoxide hydrolase 4 [EC:3.3.-.-] | (RefSeq) uncharacterized protein LOC104235966 (A)	uncharacterized protein LOC109718085 [Ananas comosus]	--	SubName: Full=4,5:9,10-diseco-3-hydroxy-5,9, 17-trioxoandrosta-1(10),2-diene-4-oate hydrolase-like {ECO:0000313|RefSeq:XP_008782478.1};	Predicted hydrolase/acyltransferase (alpha/beta hydrolase superfamily)	GO:0016787,hydrolase activity	Serine aminopeptidase, S33
gene:Aco000137.1.path1	337.12	335.01	330.06	341.94	338.85	260.85	13588	12983	14633	15808	14167	10084	0.865	-0.21	0.142221	0.396024	false	contig13	4326209	4330341	-	--	--	--	polyadenylate-binding protein-interacting protein 7-like isoform X2 [Ananas comosus]	RecName: Full=Polyadenylate-binding protein-interacting protein 7; Short=PABP-interacting protein 7; Short=Poly(A)-binding protein-interacting protein 7; AltName: Full=PAM2-containing protein CID7; AltName: Full=Protein CTC-INTERACTING DOMAIN 7;	SubName: Full=Polyadenylate-binding protein-interacting protein 7 {ECO:0000313|EMBL:OAY81574.1};	Predicted MutS-related protein involved in mismatch repair	GO:0003729,mRNA binding	Ataxin-2 C-terminal region
gene:Aco000138.1.path1	1.97	2.56	1.19	3.05	2.46	3.29	65	81	43	115	84	104	1.429	0.515	0.147716	0.403971	false	contig13	4319637	4324879	+	--	--	--	protein LAZ1 homolog 2 isoform X1 [Ananas comosus]	RecName: Full=Protein LAZ1 homolog 2 {ECO:0000303|PubMed:20830211}; AltName: Full=Lazarus1 homolog 2 {ECO:0000303|PubMed:20830211};	SubName: Full=Protein LAZ 2 {ECO:0000313|EMBL:OAY81573.1};	Predicted seven transmembrane receptor - rhodopsin family	GO:0016021,integral component of membrane; GO:0005215,transporter activity	Organic solute transporter Ostalpha
gene:Aco000139.1.path1	23.37	24.25	22.73	27.74	28.5	28.64	901	899	964	1227	1140	1059	1.114	0.156	0.220789	0.496681	false	contig13	4309343	4315154	+	--	--	K03842 beta-1,4-mannosyltransferase [EC:2.4.1.142] | (RefSeq) UDP-glycosyltransferase TURAN (A)	UDP-glycosyltransferase TURAN isoform X1 [Ananas comosus]	RecName: Full=UDP-glycosyltransferase TURAN {ECO:0000303|PubMed:25919390}; EC=2.4.1.-;	SubName: Full=UDP-glycosyltransferase TURAN isoform X2 {ECO:0000313|RefSeq:XP_008795645.1};	Beta-1,4-mannosyltransferase	GO:0005783,endoplasmic reticulum; GO:0005789,endoplasmic reticulum membrane; GO:0016021,integral component of membrane; GO:0016757,transferase activity, transferring glycosyl groups; GO:0048868,pollen tube development; GO:0010483,pollen tube reception; GO:0006486,protein glycosylation	Glycosyl transferases group 1
gene:Aco000140.1.path1	165.41	167.69	162.18	209.61	199.57	247.63	5352	5217	5772	7779	6698	7685	1.228	0.296	0.0694205	0.261159	false	contig13	4300790	4308394	+	--	--	K13201 nucleolysin TIA-1/TIAR | (RefSeq) oligouridylate-binding protein 1B-like (A)	oligouridylate-binding protein 1-like isoform X3 [Ananas comosus]	RecName: Full=Oligouridylate-binding protein 1B; Short=AtUBP1b; AltName: Full=Polyuridylate-binding protein UBP1B; Short=Poly(U)-binding protein UBP1B;	SubName: Full=Uncharacterized protein {ECO:0000313|EMBL:BAT98270.1};	FOG: RRM domain	GO:0005634,nucleus; GO:0003729,mRNA binding; GO:0006397,mRNA processing	RNA recognition motif. (a.k.a. RRM, RBD, or RNP domain)
gene:Aco000141.1.path1	0.03	0.05	0.07	0.04	0.05	0.07	3	4	7	4	5	6	0.983	-0.024	0.978652	0.99143	false	contig13	4293987	4298860	-	--	--	K04733 interleukin-1 receptor-associated kinase 4 [EC:2.7.11.1] | (RefSeq) pollen receptor-like kinase 6 (A)	pollen receptor-like kinase 3 [Ananas comosus]	RecName: Full=Pollen receptor-like kinase 3 {ECO:0000303|PubMed:12139002}; Short=AtPRK3 {ECO:0000303|PubMed:23024212}; EC=2.7.11.1 {ECO:0000305}; Flags: Precursor;	SubName: Full=Pollen receptor-like kinase 3 {ECO:0000313|EMBL:OAY81599.1};	--	GO:0016021,integral component of membrane; GO:0009506,plasmodesma; GO:0005524,ATP binding; GO:0004674,protein serine/threonine kinase activity; GO:0080092,regulation of pollen tube growth	Transmembrane protein 51
gene:Aco000142.1.path1	29.82	30.38	31.78	30.45	33.93	22.97	1126	1103	1320	1319	1329	832	0.873	-0.196	0.274141	0.550632	false	contig13	4284337	4292451	+	--	--	K05658 ATP-binding cassette, subfamily B (MDR/TAP), member 1 [EC:3.6.3.44] | (RefSeq) ABC transporter B family member 11-like (A)	uncharacterized protein LOC109718705 [Ananas comosus]	--	SubName: Full=Uncharacterized protein {ECO:0000313|EnsemblPlants:GSMUA_AchrUn_randomP23120_001};	--	--	--
gene:Aco000143.1.path1	424.64	416.85	410.83	437.92	417.16	765.91	10364	9782	11029	12259	10561	17929	1.206	0.27	0.342277	0.61471	false	contig13	4277292	4281447	+	--	--	K02998 small subunit ribosomal protein SAe | (RefSeq) 40S ribosomal protein SA-like (A)	40S ribosomal protein Sa-2-like isoform X2 [Ananas comosus]	RecName: Full=40S ribosomal protein Sa-2; AltName: Full=p40 protein homolog;	RecName: Full=40S ribosomal protein SA {ECO:0000256|HAMAP-Rule:MF_03015};	40S ribosomal protein SA (P40)/Laminin receptor 1	GO:0030686,90S preribosome; GO:0015935,small ribosomal subunit; GO:0003735,structural constituent of ribosome; GO:0000447,endonucleolytic cleavage in ITS1 to separate SSU-rRNA from 5.8S rRNA and LSU-rRNA from tricistronic rRNA transcript (SSU-rRNA, 5.8S rRNA, LSU-rRNA); GO:0000461,endonucleolytic cleavage to generate mature 3'-end of SSU-rRNA from (SSU-rRNA, 5.8S rRNA, LSU-rRNA); GO:0000028,ribos…	40S ribosomal protein SA C-terminus
gene:Aco000144.1.path1	29.27	37.79	41.65	39.26	37.65	29.63	377	468	590	580	503	366	0.9	-0.152	0.485174	0.727368	false	contig13	4273582	4275579	-	--	--	K09647 mitochondrial inner membrane protease subunit 1 [EC:3.4.21.-] | (RefSeq) mitochondrial inner membrane protease subunit 1 (A)	mitochondrial inner membrane protease subunit 1 [Ananas comosus]	RecName: Full=Thylakoidal processing peptidase 1, chloroplastic; EC=3.4.21.89; AltName: Full=Signal peptidase I-1; Flags: Precursor;	SubName: Full=Mitochondrial inner membrane protease subunit 1 {ECO:0000313|EMBL:OAY81598.1};	Mitochondrial inner membrane protease, subunit IMP1	GO:0009534,chloroplast thylakoid; GO:0009535,chloroplast thylakoid membrane; GO:0016021,integral component of membrane; GO:0004175,endopeptidase activity; GO:0008236,serine-type peptidase activity; GO:0006465,signal peptide processing	Signal peptidase, peptidase S26
gene:Aco000145.1.path1	44.26	49.37	53.23	79.25	72.81	158.02	855	917	1131	1756	1459	2928	1.969	0.978	0.00411661	0.035048	false	contig13	4265250	4268204	-	--	--	--	hypothetical protein ACMD2_05627 [Ananas comosus]	--	SubName: Full=Uncharacterized protein {ECO:0000313|EMBL:OAY81596.1};	--	--	--
gene:Aco000146.1.path1	2.1	1.97	1.69	1.97	2.14	1.23	293	264	260	315	310	164	0.852	-0.231	0.35197	0.622512	false	contig13	4253398	4263455	-	--	--	K00921 1-phosphatidylinositol-3-phosphate 5-kinase [EC:2.7.1.150] | (RefSeq) 1-phosphatidylinositol-3-phosphate 5-kinase FAB1B-like (A)	1-phosphatidylinositol-3-phosphate 5-kinase FAB1B-like [Ananas comosus]	RecName: Full=1-phosphatidylinositol-3-phosphate 5-kinase FAB1B; Short=Phosphatidylinositol 3-phosphate 5-kinase; EC=2.7.1.150; AltName: Full=FYVE finger-containing phosphoinositide kinase; AltName: Full=PIKfyve; AltName: Full=Phosphatidylinositol 3-phosphate 5-kinase type III; Short=PIPkin-III; Short=Type III PIP kinase; AltName: Full=Protein FORMS APLOID AND BINUCLEATE CELLS 1B;	SubName: Full=1-phosphatidylinositol-3-phosphate 5-kinase FAB1B {ECO:0000313|EMBL:OAY81594.1}; Flags: Fragment;	Phosphatidylinositol-4-phosphate 5-kinase and related FYVE finger-containing proteins	GO:0005829,cytosol; GO:0005768,endosome; GO:0010008,endosome membrane; GO:0005739,mitochondrion; GO:0000285,1-phosphatidylinositol-3-phosphate 5-kinase activity; GO:0005524,ATP binding; GO:0046872,metal ion binding; GO:0010256,endomembrane system organization; GO:0009555,pollen development; GO:0042147,retrograde transport, endosome to Golgi; GO:0090332,stomatal closure; GO:0007033,vacuole organiz…	FYVE zinc finger
gene:Aco000147.1.path1	11.48	13.08	9.88	8.2	8.12	11.84	94	103	89	77	69	93	0.758	-0.401	0.179791	0.447477	false	contig13	4251706	4252589	+	--	--	--	hypothetical protein ACMD2_05629 [Ananas comosus]	--	SubName: Full=Uncharacterized protein {ECO:0000313|EMBL:OAY81595.1};	--	--	--
gene:Aco000148.1.path1	0.1	0.13	0.14	0.13	0.74	0.32	4	5	6	6	30	12	2.915	1.543	0.0658611	0.252543	false	contig13	4240951	4244137	+	--	--	K22455 estrogen receptor-binding fragment-associated gene 9 protein | (RefSeq) uncharacterized protein At3g61260 (A)	uncharacterized protein LOC109718146 [Ananas comosus]	RecName: Full=Uncharacterized protein At3g61260;	SubName: Full=Remorin {ECO:0000313|EMBL:OAY81583.1};	--	GO:0005886,plasma membrane; GO:0009506,plasmodesma; GO:0005773,vacuole	Remorin, C-terminal region
gene:Aco000149.1.path1	0.62	1.2	0.74	2.01	0.83	1	13	24	17	48	18	20	1.385	0.47	0.396017	0.661756	false	contig13	4232143	4236062	+	--	--	K04482 DNA repair protein RAD51 | (RefSeq) DNA repair protein RAD51 homolog (A)	hypothetical protein M569_16980 [Genlisea aurea]	RecName: Full=DNA repair protein RAD51 homolog;	RecName: Full=DNA repair protein RAD51 homolog {ECO:0000256|RuleBase:RU364139};	DNA repair protein RAD51/RHP55	GO:0000794,condensed nuclear chromosome; GO:0005654,nucleoplasm; GO:0005524,ATP binding; GO:0008094,DNA-dependent ATPase activity; GO:0003690,double-stranded DNA binding; GO:0000400,four-way junction DNA binding; GO:0000150,recombinase activity; GO:0003697,single-stranded DNA binding; GO:0070192,chromosome organization involved in meiotic cell cycle; GO:0000730,DNA recombinase assembly; GO:000631…	AAA domain
gene:Aco000150.1.path1	174.3	179.31	162.6	292.55	288.24	390.25	3298	3262	3384	6349	5657	7082	1.745	0.803	4.95689e-05	0.000900364	false	contig13	4225478	4230350	-	--	--	K02729 20S proteasome subunit alpha 5 [EC:3.4.25.1] | (RefSeq) proteasome subunit alpha type-5-like (A)	proteasome subunit alpha type-5 [Ananas comosus]	RecName: Full=Proteasome subunit alpha type-5; EC=3.4.25.1; AltName: Full=20S proteasome alpha subunit E; AltName: Full=20S proteasome subunit alpha-5;	RecName: Full=Proteasome subunit alpha type {ECO:0000256|RuleBase:RU000551}; EC=3.4.25.1 {ECO:0000256|RuleBase:RU000551};	20S proteasome, regulatory subunit alpha type PSMA5/PUP2	GO:0005737,cytoplasm; GO:0005634,nucleus; GO:0019773,proteasome core complex, alpha-subunit complex; GO:0004298,threonine-type endopeptidase activity; GO:0043161,proteasome-mediated ubiquitin-dependent protein catabolic process	Proteasome subunit A N-terminal signature
gene:Aco000151.1.path1	95.25	101.41	101.33	144.26	151.19	163.38	1522	1558	1781	2644	2506	2504	1.423	0.509	0.000469033	0.00615697	false	contig13	4213371	4217376	-	--	--	--	GRF1-interacting factor 3-like isoform X2 [Ananas comosus]	RecName: Full=GRF1-interacting factor 3; Short=AtGIF3; AltName: Full=Transcription coactivator GIF3;	SubName: Full=GRF1-interacting factor 3 {ECO:0000313|EMBL:OAY73223.1}; Flags: Fragment;	Calcium-responsive transcription coactivator	GO:0005634,nucleus; GO:0003713,transcription coactivator activity; GO:0008283,cell proliferation; GO:0048366,leaf development; GO:0006355,regulation of transcription, DNA-templated; GO:0006351,transcription, DNA-templated	SSXT protein (N-terminal region)
gene:Aco000152.1.path1	24.31	25.32	23.11	32.42	33.45	38.86	833	834	871	1274	1189	1277	1.333	0.414	0.0119991	0.0801477	false	contig13	4208337	4212173	+	--	--	K03005 DNA-directed RNA polymerase I subunit RPA49 | (RefSeq) uncharacterized protein LOC103973833 (A)	DNA-directed RNA polymerase I subunit rpa49 [Ananas comosus]	--	SubName: Full=DNA-directed RNA polymerase I subunit rpa49 {ECO:0000313|EMBL:OAY81587.1};	RNA polymerase I 49 kDa subunit	GO:0005634,nucleus; GO:0003677,DNA binding; GO:0003899,DNA-directed 5'-3' RNA polymerase activity; GO:0006351,transcription, DNA-templated	A49-like RNA polymerase I associated factor
gene:Aco000153.1.path1	2.62	3.4	3.11	3.25	3.4	1.96	163	204	213	232	220	117	0.865	-0.209	0.440339	0.694751	false	contig13	4203940	4206291	-	--	--	K22262 WD repeat and FYVE domain-containing protein 3 | (RefSeq) protein SPIRRIG (A)	pentatricopeptide repeat-containing protein At4g33990 [Ananas comosus]	RecName: Full=Pentatricopeptide repeat-containing protein At4g33990; AltName: Full=Protein EMBRYO DEFECTIVE 2758;	SubName: Full=Pentatricopeptide repeat-containing protein {ECO:0000313|EMBL:OAY81586.1};	FOG: PPR repeat	GO:0043231,intracellular membrane-bounded organelle; GO:0004519,endonuclease activity; GO:0003723,RNA binding; GO:0008270,zinc ion binding; GO:0009451,RNA modification	Pentacotripeptide-repeat region of PRORP
gene:Aco000154.1.path1	13.72	13.29	12.9	12.41	11.53	11.08	554	516	573	575	483	429	0.81	-0.304	0.0252969	0.135834	false	contig13	4197095	4203084	-	--	--	K00753 glycoprotein 3-alpha-L-fucosyltransferase [EC:2.4.1.214] | (RefSeq) glycoprotein 3-alpha-L-fucosyltransferase A-like (A)	glycoprotein 3-alpha-L-fucosyltransferase A-like isoform X1 [Ananas comosus]	RecName: Full=Glycoprotein 3-alpha-L-fucosyltransferase A; EC=2.4.1.214 {ECO:0000269|PubMed:11420147, ECO:0000269|PubMed:11696361, ECO:0000269|PubMed:21515584}; AltName: Full=Core alpha-(1,3)-fucosyltransferase; AltName: Full=Fuc-T C3; AltName: Full=FucT1; AltName: Full=FucTA; AltName: Full=Fucosyltransferase 11; Short=AtFUT11;	SubName: Full=Glycoprotein 3-alpha-L-fucosyltransferase A {ECO:0000313|EMBL:OAY73761.1};	Fucosyltransferase	GO:0005794,Golgi apparatus; GO:0032580,Golgi cisterna membrane; GO:0016021,integral component of membrane; GO:0046920,alpha-(1->3)-fucosyltransferase activity; GO:0008417,fucosyltransferase activity; GO:0018392,glycoprotein 3-alpha-L-fucosyltransferase activity; GO:0046872,metal ion binding; GO:0071555,cell wall organization; GO:0042355,L-fucose catabolic process; GO:0006486,protein glycosylation…	Glycosyltransferase family 10 (fucosyltransferase) C-term
gene:Aco000155.1.path1	1.61	1.08	1.71	1.64	2.78	3.64	76	49	89	89	136	165	1.699	0.764	0.0491829	0.211753	false	contig13	4177618	4184624	-	--	--	K20890 xylan alpha-glucuronosyltransferase [EC:2.4.1.-] | (RefSeq) UDP-glucuronate:xylan alpha-glucuronosyltransferase 2-like (A)	UDP-glucuronate:xylan alpha-glucuronosyltransferase 2-like isoform X1 [Ananas comosus]	RecName: Full=UDP-glucuronate:xylan alpha-glucuronosyltransferase 2; Short=UDP-GlcA:xylan glucuronyltransferase 2; EC=2.4.1.-; AltName: Full=Glycogenin-like protein 2; AltName: Full=Plant glycogenin-like starch initiation protein 3; AltName: Full=Protein GLUCURONIC ACID SUBSTITUTION OF XYLAN 2; Short=AtGUX2;	RecName: Full=Hexosyltransferase {ECO:0000256|RuleBase:RU362027}; EC=2.4.1.- {ECO:0000256|RuleBase:RU362027};	Glycosyl transferase, family 8 - glycogenin	GO:0005794,Golgi apparatus; GO:0000139,Golgi membrane; GO:0016021,integral component of membrane; GO:0015020,glucuronosyltransferase activity; GO:0080116,glucuronoxylan glucuronosyltransferase activity; GO:0046872,metal ion binding; GO:0071555,cell wall organization; GO:0010417,glucuronoxylan biosynthetic process; GO:0009834,plant-type secondary cell wall biogenesis; GO:0045492,xylan biosynthetic…	Nucleotide-diphospho-sugar transferase
gene:Aco000156.1.path1	32.63	32.16	32.52	43.59	40.27	38.25	1245	1180	1365	1908	1594	1400	1.158	0.211	0.0764428	0.276398	false	contig13	4170692	4176248	+	--	--	K15397 3-ketoacyl-CoA synthase [EC:2.3.1.199] | (RefSeq) 3-ketoacyl-CoA synthase 19-like (A)	protein NAR1 [Ananas comosus]	RecName: Full=Protein NAR1 {ECO:0000303|PubMed:23734982}; AltName: Full=Nuclear architecture related 1 {ECO:0000303|PubMed:23734982}; AltName: Full=Protein GROWTH AT DIFFERENT OXYGEN LEVELS INFLUENCES MORPHOGENESIS {ECO:0000303|PubMed:18329103}; AltName: Full=[FeFe]-hydrogenase-like protein GOLLUM {ECO:0000303|PubMed:18329103};	SubName: Full=Protein NAR1 {ECO:0000313|EMBL:OAY81581.1};	Nuclear architecture related protein	GO:0005829,cytosol; GO:0005634,nucleus; GO:0051539,4 iron, 4 sulfur cluster binding; GO:0051536,iron-sulfur cluster binding; GO:0046872,metal ion binding; GO:0003954,NADH dehydrogenase activity; GO:0070482,response to oxygen levels	Iron hydrogenase small subunit
gene:Aco000157.1.path1	47.55	45.81	42.93	52.64	51.05	69.01	1153	1068	1145	1464	1284	1605	1.175	0.233	0.239369	0.515081	false	contig13	4163092	4169109	-	--	--	K01719 uroporphyrinogen-III synthase [EC:4.2.1.75] | (RefSeq) uroporphyrinogen-III synthase, chloroplastic (A)	uroporphyrinogen-III synthase, chloroplastic [Ananas comosus]	RecName: Full=Uroporphyrinogen-III synthase, chloroplastic; EC=4.2.1.75; AltName: Full=Hydroxymethylbilane hydrolyase [cyclizing]; AltName: Full=Uroporphyrinogen-III cosynthase; Flags: Precursor;	SubName: Full=Uroporphyrinogen-III synthase, chloroplastic {ECO:0000313|EMBL:OAY81580.1};	--	GO:0009507,chloroplast; GO:0004852,uroporphyrinogen-III synthase activity; GO:0015995,chlorophyll biosynthetic process; GO:0006782,protoporphyrinogen IX biosynthetic process; GO:0006780,uroporphyrinogen III biosynthetic process	Uroporphyrinogen-III synthase HemD
gene:Aco000158.1.path1	44.58	41.13	40.31	62.67	60.03	44.32	1850	1641	1840	2983	2584	1764	1.22	0.287	0.086234	0.296178	false	contig13	4157763	4162269	+	--	--	K01875 seryl-tRNA synthetase [EC:6.1.1.11] | (RefSeq) serine--tRNA ligase, chloroplastic/mitochondrial (A)	serine--tRNA ligase, chloroplastic/mitochondrial isoform X1 [Ananas comosus]	RecName: Full=Serine--tRNA ligase, chloroplastic/mitochondrial {ECO:0000305}; EC=6.1.1.11 {ECO:0000305}; AltName: Full=AtSRS {ECO:0000303|PubMed:16107332}; AltName: Full=Protein OVULE ABORTION 7 {ECO:0000303|PubMed:16297076}; AltName: Full=Seryl-tRNA synthetase {ECO:0000305}; Short=SerRS {ECO:0000305}; AltName: Full=Seryl-tRNA(Ser/Sec) synthetase {ECO:0000305}; Flags: Precursor;	SubName: Full=serine--tRNA ligase, chloroplastic/mitochondrial isoform X1 {ECO:0000313|RefSeq:XP_008795164.1};	Seryl-tRNA synthetase	GO:0009507,chloroplast; GO:0005739,mitochondrion; GO:0005524,ATP binding; GO:0004828,serine-tRNA ligase activity; GO:0009658,chloroplast organization; GO:0007005,mitochondrion organization; GO:0048481,plant ovule development; GO:0097056,selenocysteinyl-tRNA(Sec) biosynthetic process; GO:0006434,seryl-tRNA aminoacylation	Seryl-tRNA synthetase N-terminal domain
gene:Aco000159.1.path1	51.92	57.2	40.42	47.31	41.6	130.54	355	376	304	371	295	856	1.379	0.463	0.308638	0.584937	false	contig13	4153327	4156387	-	--	--	--	hypothetical protein ACMD2_05641, partial [Ananas comosus]	RecName: Full=Dolichyl-diphosphooligosaccharide--protein glycosyltransferase subunit 4A;	SubName: Full=Uncharacterized protein {ECO:0000313|EMBL:OAY81576.1}; Flags: Fragment;	--	GO:0005789,endoplasmic reticulum membrane; GO:0016021,integral component of membrane	Oligosaccaryltransferase
gene:Aco000160.1.path1	26.32	27.55	26.61	24.53	25.75	21.43	812	817	903	868	824	634	0.821	-0.284	0.0353087	0.170857	false	contig13	4148537	4152368	-	--	--	K14003 prolactin regulatory element-binding protein | (RefSeq) SEC12-like protein 2 (A)	SEC12-like protein 2 [Ananas comosus]	RecName: Full=SEC12-like protein 2;	SubName: Full=SEC12-like protein 2 {ECO:0000313|EMBL:OAY81577.1};	Prolactin regulatory element-binding protein/Protein transport protein SEC12p	GO:0005783,endoplasmic reticulum; GO:0005794,Golgi apparatus; GO:0030176,integral component of endoplasmic reticulum membrane; GO:0016020,membrane; GO:0005886,plasma membrane; GO:0005774,vacuolar membrane; GO:0005096,GTPase activator activity; GO:0051020,GTPase binding; GO:0005090,Sar guanyl-nucleotide exchange factor activity; GO:0006888,ER to Golgi vesicle-mediated transport; GO:0009306,protein…	WD40-like domain
gene:Aco000161.1.path1	51.49	52.72	51.15	63.27	63.09	52.51	2198	2164	2402	3098	2794	2150	1.061	0.085	0.49821	0.737887	false	contig13	4139474	4145745	-	--	--	K00275 pyridoxamine 5'-phosphate oxidase [EC:1.4.3.5] K17759 NAD(P)H-hydrate epimerase [EC:5.1.99.6] | (RefSeq) pyridoxine/pyridoxamine 5'-phosphate oxidase 1, chloroplastic (A)	pyridoxine/pyridoxamine 5'-phosphate oxidase 1, chloroplastic [Ananas comosus]	RecName: Full=Pyridoxine/pyridoxamine 5'-phosphate oxidase 1, chloroplastic; Short=AtPPOX1; Includes: RecName: Full=Pyridoxine/pyridoxamine 5'-phosphate oxidase; EC=1.4.3.5 {ECO:0000269|PubMed:17224143, ECO:0000269|PubMed:17873088}; AltName: Full=PNP/PMP oxidase; Short=PNPOx; AltName: Full=Pyridoxal 5'-phosphate synthase; Includes: RecName: Full=Probable NAD(P)HX epimerase; EC=5.1.99.6 {ECO:00003…	SubName: Full=Pyridoxine/pyridoxamine 5'-phosphate oxidase 1, chloroplastic {ECO:0000313|EMBL:OAY81578.1}; Flags: Fragment;	Uncharacterized conserved protein	GO:0009507,chloroplast; GO:0005829,cytosol; GO:0005739,mitochondrion; GO:0010181,FMN binding; GO:0046872,metal ion binding; GO:0052856,NADHX epimerase activity; GO:0052857,NADPHX epimerase activity; GO:0004733,pyridoxamine-phosphate oxidase activity; GO:0006734,NADH metabolic process; GO:0006739,NADP metabolic process; GO:0008615,pyridoxine biosynthetic process	Pyridoxamine 5'-phosphate oxidase like
gene:Aco000163.1.path1	0.18	0	0.06	0	0	0	3	0	1	0	0	0	0.126	-2.988	0.369663	NA	false	contig13	4121265	4121969	-	--	--	K12870 pre-mRNA-splicing factor ISY1 | (RefSeq) pre-mRNA-splicing factor ISY1 homolog (A)	Pre-mRNA-splicing factor ISY, partial [Ananas comosus]	--	SubName: Full=Pre-mRNA-splicing factor ISY {ECO:0000313|EMBL:OAY84895.1}; Flags: Fragment;	mRNA splicing factor	GO:0000350,generation of catalytic spliceosome for second transesterification step	Isy1-like splicing family
gene:Aco000164.1.path1	38.65	36.38	36.14	45.47	42.66	79.26	421	381	433	568	482	828	1.403	0.488	0.101777	0.328359	false	contig13	4096733	4097806	+	--	--	K11253 histone H3 | (RefSeq) histone H3.3 (A)	hypothetical protein PHYPA_023132 [Physcomitrella patens]	RecName: Full=Histone H3.3;	RecName: Full=Histone H3 {ECO:0000256|RuleBase:RU004471};	Histones H3 and H4	GO:0000786,nucleosome; GO:0005634,nucleus; GO:0003677,DNA binding; GO:0046982,protein heterodimerization activity	Histone-like transcription factor (CBF/NF-Y) and archaeal histone
gene:Aco000165.1.path1	34.19	28.64	30.9	35.91	36.33	39.19	684	551	680	824	754	752	1.099	0.137	0.377931	0.646096	false	contig13	4089503	4093087	-	--	--	K02991 small subunit ribosomal protein S6e | (RefSeq) 40S ribosomal protein S6 (A)	PREDICTED: 40S ribosomal protein S6 [Musa acuminata subsp. malaccensis]	RecName: Full=40S ribosomal protein S6;	RecName: Full=40S ribosomal protein S6 {ECO:0000256|PIRNR:PIRNR002129};	40S ribosomal protein S6	GO:0005840,ribosome; GO:0003735,structural constituent of ribosome; GO:0006412,translation	Ribosomal protein S6e
gene:Aco000166.1.path1	0.93	1.13	1.56	2.38	1.95	2.96	24	28	44	70	52	73	1.852	0.889	0.0196865	0.113473	false	contig13	4083871	4087313	+	--	--	K07904 Ras-related protein Rab-11A | (RefSeq) ras-related protein Rab11D-like (A)	ras-related protein Rab11D-like [Ananas comosus]	RecName: Full=Ras-related protein Rab11D;	SubName: Full=Ras-related protein Rab11D {ECO:0000313|EMBL:OAY85871.1}; Flags: Fragment;	GTPase Rab11/YPT3, small G protein superfamily	GO:0005886,plasma membrane; GO:0005525,GTP binding; GO:0003924,GTPase activity	RsgA GTPase
gene:Aco000167.1.path1	3.21	3.12	2.11	1.84	2.75	1.8	108	101	78	71	96	58	0.699	-0.517	0.0971522	0.319281	false	contig13	4080976	4082244	-	--	--	K17710 pentatricopeptide repeat domain-containing protein 1 | (RefSeq) pentatricopeptide repeat-containing protein At1g20230-like (A)	pentatricopeptide repeat-containing protein At1g08070, chloroplastic-like [Ananas comosus]	RecName: Full=Pentatricopeptide repeat-containing protein At2g02980, chloroplastic {ECO:0000305}; AltName: Full=Protein ORGANELLE TRANSCRIPT PROCESSING 85 {ECO:0000303|PubMed:19934379}; Flags: Precursor;	SubName: Full=Pentatricopeptide repeat-containing protein, mitochondrial {ECO:0000313|EMBL:OAY85872.1};	FOG: PPR repeat	GO:0009507,chloroplast; GO:0004519,endonuclease activity; GO:0003723,RNA binding; GO:0008270,zinc ion binding; GO:0031425,chloroplast RNA processing; GO:0006397,mRNA processing; GO:0009451,RNA modification	Pentacotripeptide-repeat region of PRORP
gene:Aco000168.1.path1	4.19	4.61	3.08	3.8	4.64	2.16	242	256	196	252	278	120	0.82	-0.286	0.363987	0.633538	false	contig13	4077354	4079534	+	--	--	K17964 leucine-rich PPR motif-containing protein, mitochondrial | (RefSeq) pentatricopeptide repeat-containing protein At1g09900-like (A)	pentatricopeptide repeat-containing protein At4g19890 [Ananas comosus]	RecName: Full=Pentatricopeptide repeat-containing protein At4g19890;	SubName: Full=LOW QUALITY PROTEIN: pentatricopeptide repeat-containing protein At4g19890 {ECO:0000313|RefSeq:XP_008782326.1};	FOG: PPR repeat	GO:0043231,intracellular membrane-bounded organelle; GO:0004519,endonuclease activity; GO:0003723,RNA binding; GO:0009451,RNA modification	Tetratricopeptide repeat
gene:Aco000169.1.path1	12.74	12.36	10.09	8.12	9.13	7.26	730	681	636	534	543	399	0.643	-0.637	0.000186806	0.00281564	false	contig13	4070382	4075574	+	--	--	K17943 pumilio RNA-binding family | (RefSeq) pumilio homolog 4 isoform X1 (A)	uncharacterized protein LOC109718823 [Ananas comosus]	RecName: Full=Putative pumilio homolog 7, chloroplastic; Short=APUM-7; Short=AtPUM7; Flags: Precursor;	SubName: Full=Putative pumilio, chloroplastic {ECO:0000313|EMBL:OAY85870.1}; Flags: Fragment;	Translational repressor MPT5/PUF4 and related RNA-binding proteins (Puf superfamily)	GO:0009507,chloroplast; GO:0005737,cytoplasm; GO:0003723,RNA binding; GO:0006417,regulation of translation	Pumilio-family RNA binding repeat
gene:Aco000170.1.path1	2.68	2.04	2.42	2.3	2.23	2.62	141	103	140	139	122	132	0.927	-0.11	0.634941	0.82529	false	contig13	4060258	4063436	+	--	--	K03029 26S proteasome regulatory subunit N10 | (RefSeq) 26S proteasome non-ATPase regulatory subunit 4 homolog (A)	hypothetical protein ACMD2_16974 [Ananas comosus]	RecName: Full=Nitrate regulatory gene2 protein {ECO:0000303|PubMed:26744214}; Short=NRG2 protein {ECO:0000303|PubMed:26744214};	SubName: Full=Uncharacterized protein {ECO:0000313|EMBL:OAY85874.1};	--	GO:0005634,nucleus; GO:0071249,cellular response to nitrate; GO:0015706,nitrate transport; GO:0071705,nitrogen compound transport; GO:0006355,regulation of transcription, DNA-templated; GO:0010167,response to nitrate; GO:1901698,response to nitrogen compound; GO:0006351,transcription, DNA-templated	Protein of unknown function (DUF630)
gene:Aco000171.1.path1	22.3	20.47	19.94	21.04	19.38	30.76	477	421	469	516	430	631	1.055	0.077	0.757763	0.891636	false	contig13	4053474	4056871	+	--	--	--	thioredoxin domain-containing protein PLP3B-like [Ananas comosus]	RecName: Full=Thioredoxin domain-containing protein PLP3B; AltName: Full=Phosducin-like protein 3B;	SubName: Full=Uncharacterized protein {ECO:0000313|EnsemblPlants:OGLUM05G09350.1};	ATP binding protein	GO:0005737,cytoplasm; GO:0005874,microtubule; GO:0005634,nucleus; GO:0048487,beta-tubulin binding; GO:0051211,anisotropic cell growth; GO:0045454,cell redox homeostasis; GO:0043622,cortical microtubule organization; GO:0000911,cytokinesis by cell plate formation; GO:0000280,nuclear division; GO:0007000,nucleolus organization; GO:0008616,queuosine biosynthetic process	Phosducin
gene:Aco000172.1.path1	31.77	30.54	32.71	34.18	32.96	45.15	975	901	1104	1203	1049	1329	1.095	0.132	0.517585	0.750782	false	contig13	4034006	4038691	+	--	--	K10656 E3 ubiquitin-protein ligase MARCH1/8 [EC:2.3.2.27] | (RefSeq) E3 ubiquitin-protein ligase MARCH8-like (A)	uncharacterized protein LOC109718697 [Ananas comosus]	--	SubName: Full=Predicted protein {ECO:0000313|EMBL:BAJ94761.1};	Protein involved in mRNA turnover and stability	GO:0008270,zinc ion binding	RING-variant domain
gene:Aco000173.1.path1	39.28	38.69	35.07	42.39	42.99	31.12	3132	2966	3076	3877	3556	2380	0.949	-0.076	0.641958	0.829619	false	contig13	4009598	4014358	+	--	--	K14297 nuclear pore complex protein Nup98-Nup96 | (RefSeq) nuclear pore complex protein NUP96 (A)	nuclear pore complex protein NUP96 [Ananas comosus]	RecName: Full=Nuclear pore complex protein NUP96 {ECO:0000303|PubMed:21189294}; Short=AtNUP96; AltName: Full=Nucleoporin 96 {ECO:0000303|PubMed:21189294}; AltName: Full=Nucleoporin PRECOCIOUS; AltName: Full=Nucleoporin PRECOZ; AltName: Full=Protein MODIFIER OF SNC1 3 {ECO:0000303|PubMed:15772285}; AltName: Full=Protein SUPPRESSOR OF AUXIN RESISTANCE 3 {ECO:0000303|PubMed:16751346};	SubName: Full=Nuclear pore complex protein NUP96 {ECO:0000313|EMBL:OAY78877.1};	Nuclear pore complex, Nup98 component (sc Nup145/Nup100/Nup116)	GO:0005635,nuclear envelope; GO:0031965,nuclear membrane; GO:0044614,nuclear pore cytoplasmic filaments; GO:0005634,nucleus; GO:0008139,nuclear localization sequence binding; GO:0005487,NA; GO:0015288,porin activity; GO:0003723,RNA binding; GO:0017056,structural constituent of nuclear pore; GO:0006952,defense response; GO:0009870,defense response signaling pathway, resistance gene-dependent; GO:0…	Nucleoporin autopeptidase
gene:Aco000174.1.path1	51.77	49.19	42.38	55.9	56.9	62.81	1819	1662	1638	2253	2074	2117	1.134	0.182	0.242865	0.518545	false	contig13	4001597	4007502	+	--	--	K11308 histone acetyltransferase MYST1 [EC:2.3.1.48] | (RefSeq) putative MYST-like histone acetyltransferase 1 (A)	putative MYST-like histone acetyltransferase 1 [Ananas comosus]	RecName: Full=Putative MYST-like histone acetyltransferase 1; EC=2.3.1.48 {ECO:0000250|UniProtKB:Q9LXD7};	RecName: Full=Histone acetyltransferase {ECO:0000256|RuleBase:RU361211}; EC=2.3.1.48 {ECO:0000256|RuleBase:RU361211};	Histone acetyltransferase (MYST family)	GO:0005634,nucleus; GO:0004402,histone acetyltransferase activity; GO:0046872,metal ion binding; GO:0006355,regulation of transcription, DNA-templated; GO:0006351,transcription, DNA-templated	Acetyltransferase (GNAT) domain
gene:Aco000175.1.path1	3.32	3.37	6.76	4.9	5.26	7.09	42	41	94	71	69	86	1.18	0.238	0.559236	0.778204	false	contig13	3997572	3998048	-	--	--	--	uncharacterized protein LOC109718671 [Ananas comosus]	--	SubName: Full=Uncharacterized protein {ECO:0000313|EnsemblPlants:GSMUA_Achr6P10610_001};	--	--	Auxin responsive protein
gene:Aco000176.1.path1	364.81	374.85	360.09	296.82	318.43	209.37	20814	20563	22598	19424	18845	11457	0.689	-0.538	0.00301614	0.0274059	false	contig13	3988601	3994307	+	--	--	K06185 ATP-binding cassette, subfamily F, member 2 | (RefSeq) FAP151; flagellar associated protein (A)	ABC transporter F family member 5-like [Ananas comosus]	RecName: Full=ABC transporter F family member 5; Short=ABC transporter ABCF.5; Short=AtABCF5; AltName: Full=GCN20-type ATP-binding cassette protein GCN5;	SubName: Full=ABC transporter F family member 5 {ECO:0000313|EMBL:OAY78879.1};	Predicted transporter (ABC superfamily)	GO:0005524,ATP binding; GO:0016887,ATPase activity; GO:0005215,transporter activity; GO:0009624,response to nematode	AAA ATPase domain
gene:Aco000177.1.path1	11.84	14.22	12.84	25.24	20.76	20.72	399	461	476	976	726	670	1.582	0.661	0.000133155	0.00211077	false	contig13	3982564	3985094	+	--	--	K04733 interleukin-1 receptor-associated kinase 4 [EC:2.7.11.1] | (RefSeq) probable serine/threonine-protein kinase PBL3 (A)	probable serine/threonine-protein kinase PBL3 [Ananas comosus]	RecName: Full=Probable serine/threonine-protein kinase PBL3 {ECO:0000305}; EC=2.7.11.1 {ECO:0000305}; AltName: Full=PBS1-like protein 3 {ECO:0000303|PubMed:20413097}; AltName: Full=Protein kinase 2B {ECO:0000305};	SubName: Full=Protein kinase 2B, chloroplastic {ECO:0000313|EMBL:OAY78880.1};	Serine/threonine protein kinase	GO:0005737,cytoplasm; GO:0005634,nucleus; GO:0005886,plasma membrane; GO:0005524,ATP binding; GO:0004675,transmembrane receptor protein serine/threonine kinase activity; GO:0007166,cell surface receptor signaling pathway; GO:0006952,defense response; GO:0006468,protein phosphorylation	Protein kinase domain
gene:Aco000178.1.path1	4.63	6.23	4.98	3.48	3.4	5.72	109	141	129	94	83	129	0.737	-0.44	0.174541	0.440337	false	contig13	3954266	3956102	+	--	--	K09338 homeobox-leucine zipper protein | (RefSeq) homeobox-leucine zipper protein HOX21 (A)	homeobox-leucine zipper protein HOX21-like [Ananas comosus]	RecName: Full=Homeobox-leucine zipper protein HOX21; AltName: Full=HD-ZIP protein HOX21; AltName: Full=Homeodomain transcription factor HOX21; AltName: Full=OsHox21;	SubName: Full=Homeobox-leucine zipper protein HOX21 {ECO:0000313|EMBL:OAY84861.1};	Transcription factor HEX, contains HOX and HALZ domains	GO:0005634,nucleus; GO:0003700,DNA-binding transcription factor activity; GO:0043565,sequence-specific DNA binding; GO:0006351,transcription, DNA-templated	Septum formation initiator
gene:Aco000179.1.path1	0	0.14	0.49	0	0	0	0	1	4	0	0	0	0.102	-3.287	0.296916	NA	false	contig13	3935098	3935614	+	--	--	K17693 DNA-binding protein inhibitor ID2 | (RefSeq) transcription factor PRE6-like (A)	transcription factor ILI6 [Ananas comosus]	RecName: Full=Transcription factor ILI6; Short=OsILI6; AltName: Full=Protein INCREASED LEAF INCLINATION 6; AltName: Full=Protein POSITIVE REGULATOR OF GRAIN LENGTH 1;	SubName: Full=Transcription factor ILI6 {ECO:0000313|EMBL:OAY84856.1};	--	GO:0005634,nucleus; GO:0046983,protein dimerization activity; GO:0009742,brassinosteroid mediated signaling pathway; GO:0080113,regulation of seed growth; GO:0006355,regulation of transcription, DNA-templated; GO:0006351,transcription, DNA-templated	Helix-loop-helix DNA-binding domain
gene:Aco000180.1.path1	31.03	28.82	23.95	33.93	39.13	30.31	523	467	444	656	684	490	1.139	0.187	0.291643	0.568512	false	contig13	3914328	3916756	+	--	--	--	peptidyl-prolyl cis-trans isomerase CYP23 [Ananas comosus]	RecName: Full=Peptidyl-prolyl cis-trans isomerase CYP23; Short=PPIase CYP23; EC=5.2.1.8; AltName: Full=Cyclophilin of 23 kDa; AltName: Full=Cyclophilin-23; Flags: Precursor;	RecName: Full=Peptidyl-prolyl cis-trans isomerase {ECO:0000256|RuleBase:RU363019}; Short=PPIase {ECO:0000256|RuleBase:RU363019}; EC=5.2.1.8 {ECO:0000256|RuleBase:RU363019};	Similar to cyclophilin-type peptidyl-prolyl cis-trans isomerase	GO:0005783,endoplasmic reticulum; GO:0005768,endosome; GO:0005794,Golgi apparatus; GO:0005802,trans-Golgi network; GO:0003755,peptidyl-prolyl cis-trans isomerase activity	Cyclophilin type peptidyl-prolyl cis-trans isomerase/CLD
gene:Aco000181.1.path1	0.57	0.45	0.54	0.54	0.9	0.5	25	19	26	27	41	21	1.142	0.191	0.662533	0.840523	false	contig13	3883690	3890843	-	--	--	K04733 interleukin-1 receptor-associated kinase 4 [EC:2.7.11.1] | (RefSeq) probable receptor-like protein kinase At1g30570 (A)	F-box/kelch-repeat protein SKIP11-like [Ananas comosus]	RecName: Full=F-box/kelch-repeat protein SKIP11; AltName: Full=SKP1-interacting partner 11;	SubName: Full=F-box/kelch-repeat protein SKIP11 {ECO:0000313|EMBL:OAY84837.1};	FOG: Kelch repeat	GO:0005737,cytoplasm; GO:0005634,nucleus; GO:0019005,SCF ubiquitin ligase complex; GO:0031625,ubiquitin protein ligase binding; GO:0043161,proteasome-mediated ubiquitin-dependent protein catabolic process; GO:0042787,NA; GO:0030162,regulation of proteolysis	Kelch motif
gene:Aco000183.1.path1	2.25	2.1	3.57	2.06	2.06	2.11	20	18	35	21	19	18	0.72	-0.473	0.308638	0.584937	false	contig13	3880005	3880340	-	--	--	K02997 small subunit ribosomal protein S9e | (RefSeq) 40S ribosomal protein S9-2-like (A)	hypothetical protein COLO4_24549 [Corchorus olitorius]	RecName: Full=40S ribosomal protein S9-2;	SubName: Full=Uncharacterized protein {ECO:0000313|EMBL:OMO79100.1};	Ribosomal protein S4	GO:0005829,cytosol; GO:0022627,cytosolic small ribosomal subunit; GO:0016020,membrane; GO:0009506,plasmodesma; GO:0019843,rRNA binding; GO:0003735,structural constituent of ribosome; GO:0045903,positive regulation of translational fidelity; GO:0006412,translation	--
gene:Aco000184.1.path1	4.29	4.71	4.93	4.29	4.2	4.23	198	209	250	227	201	187	0.842	-0.249	0.171928	0.437352	false	contig13	3877422	3879161	-	--	--	K19090 CRISPR-associated protein Cas5t | (RefSeq) putative pentatricopeptide repeat-containing protein At3g05240 (A)	pentatricopeptide repeat-containing protein At1g26900, mitochondrial [Ananas comosus]	RecName: Full=Pentatricopeptide repeat-containing protein At1g26900, mitochondrial; Flags: Precursor;	SubName: Full=Pentatricopeptide repeat-containing protein, mitochondrial {ECO:0000313|EMBL:OAY84840.1};	FOG: PPR repeat	GO:0043231,intracellular membrane-bounded organelle; GO:0005739,mitochondrion; GO:0004519,endonuclease activity; GO:0003723,RNA binding; GO:0009451,RNA modification	Pentacotripeptide-repeat region of PRORP
gene:Aco000185.1.path1	30.11	29.56	26.93	52.46	57.17	64.5	553	522	544	1105	1089	1136	1.862	0.896	1.52775e-07	5.36792e-06	false	contig13	3873465	3876376	+	--	--	K17279 receptor expression-enhancing protein 5/6 | (RefSeq) HVA22-like protein a (A)	HVA22-like protein a isoform X1 [Ananas comosus]	RecName: Full=HVA22-like protein a; Short=AtHVA22a;	RecName: Full=HVA22-like protein {ECO:0000256|RuleBase:RU362006};	Protein involved in membrane traffic (YOP1/TB2/DP1/HVA22 family)	GO:0016021,integral component of membrane; GO:0042538,hyperosmotic salinity response; GO:0009737,response to abscisic acid; GO:0009409,response to cold; GO:0009414,response to water deprivation	TB2/DP1, HVA22 family
gene:Aco000186.1.path1	27.13	26.21	24.83	34.99	35.07	38.12	578	537	582	855	775	779	1.28	0.356	0.0150957	0.0936037	false	contig13	3867727	3871304	-	--	--	--	transcription factor bHLH47-like [Ananas comosus]	RecName: Full=Transcription factor BHLH062 {ECO:0000305}; AltName: Full=Basic helix-loop-helix protein 1 {ECO:0000303|PubMed:12920519}; Short=OsbHLH1 {ECO:0000303|PubMed:12920519}; AltName: Full=Basic helix-loop-helix protein 62 {ECO:0000303|PubMed:16896230}; Short=OsbHLH062 {ECO:0000303|PubMed:16896230}; AltName: Full=bHLH transcription factor bHLH062 {ECO:0000305};	SubName: Full=Transcription factor bHLH47 {ECO:0000313|EMBL:OAY84842.1};	--	GO:0005634,nucleus; GO:0003677,DNA binding; GO:0046983,protein dimerization activity; GO:0006355,regulation of transcription, DNA-templated; GO:0006351,transcription, DNA-templated	Uncharacterized coiled-coil protein (DUF2353)
gene:Aco000187.1.path1	38.8	35.45	39	39.38	38.95	34.24	1894	1664	2094	2205	1972	1603	0.916	-0.126	0.309916	0.585833	false	contig13	3862826	3866849	+	--	--	K12175 COP9 signalosome complex subunit 1 | (RefSeq) probable methyltransferase PMT15 (A)	probable methyltransferase PMT2 isoform X1 [Ananas comosus]	RecName: Full=Probable methyltransferase PMT2; EC=2.1.1.-;	SubName: Full=probable methyltransferase PMT2 {ECO:0000313|RefSeq:XP_008781841.1};	--	GO:0005737,cytoplasm; GO:0005768,endosome; GO:0005794,Golgi apparatus; GO:0000139,Golgi membrane; GO:0016021,integral component of membrane; GO:0016020,membrane; GO:0005802,trans-Golgi network; GO:0008757,S-adenosylmethionine-dependent methyltransferase activity; GO:0032259,methylation	Nodulation protein S (NodS)
gene:Aco000188.1.path1	12.02	5.49	5.92	7.15	9.53	7.03	107	47	58	73	88	60	0.937	-0.094	0.807927	0.915961	false	contig13	3856195	3858741	+	--	--	--	uncharacterized protein LOC109718120 isoform X1 [Ananas comosus]	--	SubName: Full=Uncharacterized protein {ECO:0000313|EMBL:OAY82557.1};	--	GO:0016021,integral component of membrane	--
gene:Aco000190.1.path1	28.08	27.3	25.71	26.07	25.13	12.42	2784	2602	2803	2964	2584	1181	0.719	-0.477	0.0851966	0.294803	false	contig13	3828525	3844231	-	--	--	K14802 phospholipid-transporting ATPase [EC:3.6.3.1] | (RefSeq) phospholipid-transporting ATPase 3 (A)	phospholipid-transporting ATPase 3 isoform X1 [Ananas comosus]	RecName: Full=Phospholipid-transporting ATPase 3 {ECO:0000303|PubMed:11402198}; Short=AtALA3 {ECO:0000303|PubMed:11402198}; EC=3.6.3.1 {ECO:0000305|PubMed:11402198}; AltName: Full=Aminophospholipid ATPase 3 {ECO:0000303|PubMed:11402198}; AltName: Full=Aminophospholipid flippase 3 {ECO:0000303|PubMed:11402198}; AltName: Full=Protein IRREGULAR TRICHOME BRANCH 2 {ECO:0000303|PubMed:19566596};	RecName: Full=Phospholipid-transporting ATPase {ECO:0000256|RuleBase:RU362033}; EC=3.6.3.1 {ECO:0000256|RuleBase:RU362033};	P-type ATPase	GO:0005789,endoplasmic reticulum membrane; GO:0005768,endosome; GO:0005794,Golgi apparatus; GO:0000139,Golgi membrane; GO:0016021,integral component of membrane; GO:0005886,plasma membrane; GO:0005802,trans-Golgi network; GO:0005524,ATP binding; GO:0000287,magnesium ion binding; GO:0005548,phospholipid transporter activity; GO:0004012,phospholipid-translocating ATPase activity; GO:0048194,Golgi v…	haloacid dehalogenase-like hydrolase
gene:Aco000191.1.path1	109.42	85.48	102.29	125.74	127.41	282.06	635	477	653	837	767	1570	1.684	0.752	0.0388049	0.182294	false	contig13	3825501	3826922	-	--	--	K02979 small subunit ribosomal protein S28e | (RAP-DB) Os10g0411700; Similar to S28 ribosomal protein (Fragment). (A)	40S ribosomal protein S28, partial [Zea mays]	RecName: Full=40S ribosomal protein S28;	SubName: Full=40S ribosomal protein S28 {ECO:0000313|EMBL:ONL94055.1};	40S ribosomal protein S28	GO:0005840,ribosome; GO:0003735,structural constituent of ribosome; GO:0006412,translation	Ribosomal protein S28e
gene:Aco000192.1.path1	0	0	0	0.04	0.08	0.17	0	0	0	2	4	8	23.994	4.585	0.0157111	0.0961993	false	contig13	3820969	3824557	+	--	--	K04733 interleukin-1 receptor-associated kinase 4 [EC:2.7.11.1] | (RefSeq) uncharacterized protein LOC110908553 (A)	IQ domain-containing protein IQM2-like [Ananas comosus]	RecName: Full=IQ domain-containing protein IQM2 {ECO:0000305}; AltName: Full=IQ motif-containing protein 2 {ECO:0000303|Ref.3};	SubName: Full=IQ domain-containing protein IQM6 {ECO:0000313|EMBL:OAY82563.1};	--	GO:0005737,cytoplasm; GO:0005634,nucleus	--
gene:Aco000194.1.path1	29.56	29.42	26.06	33.29	36.88	35.22	860	823	834	1111	1113	983	1.145	0.196	0.159974	0.420876	false	contig13	3805508	3809764	+	--	--	K01051 pectinesterase [EC:3.1.1.11] | (RefSeq) pectinesterase 31 (A)	pectinesterase 31 [Ananas comosus]	RecName: Full=Pectinesterase 31; Short=PE 31; EC=3.1.1.11; AltName: Full=Pectin methylesterase 31; Short=AtPME31;	RecName: Full=Pectinesterase {ECO:0000256|RuleBase:RU000589}; EC=3.1.1.11 {ECO:0000256|RuleBase:RU000589};	--	GO:0005618,cell wall; GO:0045330,aspartyl esterase activity; GO:0030599,pectinesterase activity; GO:0042545,cell wall modification; GO:0050829,defense response to Gram-negative bacterium; GO:0045490,pectin catabolic process; GO:0045488,pectin metabolic process	Pectinesterase
gene:Aco000195.1.path1	5.73	6.45	6.05	7.3	5.9	5.7	264	286	307	386	282	252	0.956	-0.065	0.724078	0.874036	false	contig13	3799040	3803864	-	--	--	K02183 calmodulin | (RefSeq) probable calcium-binding protein CML45 (A)	hypothetical protein ACMD2_14212 [Ananas comosus]	RecName: Full=Transcription termination factor MTERF15, mitochondrial {ECO:0000305}; AltName: Full=Mitochondrial transcription termination factor 15 {ECO:0000303|PubMed:23087700}; Flags: Precursor;	SubName: Full=Uncharacterized protein {ECO:0000313|EMBL:OAY82562.1};	Mitochondrial transcription termination factor, mTERF	GO:0009507,chloroplast; GO:0005739,mitochondrion; GO:0003690,double-stranded DNA binding; GO:0003723,RNA binding; GO:0019843,rRNA binding; GO:0003727,single-stranded RNA binding; GO:0009658,chloroplast organization; GO:0032502,developmental process; GO:0006353,DNA-templated transcription, termination; GO:0006355,regulation of transcription, DNA-templated; GO:0042255,ribosome assembly; GO:0000394,…	mTERF
gene:Aco000196.1.path1	0.07	0.27	0.06	0	0	0.14	1	4	1	0	0	2	0.315	-1.667	0.412106	NA	false	contig13	3798947	3799519	+	--	--	K02183 calmodulin | (RefSeq) probable calcium-binding protein CML45 (A)	probable calcium-binding protein CML45 [Ananas comosus]	RecName: Full=Probable calcium-binding protein CML45; AltName: Full=Calmodulin-like protein 45;	SubName: Full=Putative calcium-binding protein {ECO:0000313|EMBL:OAY82559.1};	Calmodulin and related proteins (EF-Hand superfamily)	GO:0005509,calcium ion binding	Secreted protein acidic and rich in cysteine Ca binding region
gene:Aco000197.1.path1	31	29.35	29.93	32.33	32.36	40.15	759	691	806	908	822	943	1.076	0.105	0.556279	0.776319	false	contig13	3793116	3796871	+	--	--	K00472 prolyl 4-hydroxylase [EC:1.14.11.2] | (RefSeq) probable prolyl 4-hydroxylase 7 (A)	probable prolyl 4-hydroxylase 6 [Ananas comosus]	RecName: Full=Probable prolyl 4-hydroxylase 7 {ECO:0000305}; Short=AtP4H7 {ECO:0000303|Ref.5}; EC=1.14.11.2 {ECO:0000305};	SubName: Full=Putative prolyl 4-hydroxylase 7 {ECO:0000313|EMBL:OAY82560.1};	Prolyl 4-hydroxylase alpha subunit	GO:0005789,endoplasmic reticulum membrane; GO:0016021,integral component of membrane; GO:0005506,iron ion binding; GO:0031418,L-ascorbic acid binding; GO:0004656,procollagen-proline 4-dioxygenase activity	2OG-Fe(II) oxygenase superfamily
gene:Aco000198.1.path1	23.87	24.64	20.21	28.92	26.04	27.4	554	550	516	770	627	610	1.108	0.148	0.348806	0.620303	false	contig13	3788860	3791618	-	--	--	K14651 transcription initiation factor TFIID subunit 15 | (RefSeq) TATA-binding protein-associated factor 2N-like isoform X1 (A)	uncharacterized protein LOC109718404 [Ananas comosus]	--	SubName: Full=Ribonuclease P protein subunit p25-like protein {ECO:0000313|EMBL:OAY64906.1};	Uncharacterized conserved protein	GO:0003676,nucleic acid binding	Apoptosis inhibitory protein 5 (API5)
gene:Aco000199.1.path1	33.05	33.3	33.31	37.53	34.05	39.34	902	874	1000	1175	964	1030	1.029	0.041	0.781602	0.903998	false	contig13	3779554	3782981	-	--	--	K21444 poly(rC)-binding protein 3/4 | (RefSeq) KH domain-containing protein HEN4 isoform X1 (A)	GATA transcription factor 19-like isoform X2 [Ananas comosus]	RecName: Full=GATA transcription factor 19 {ECO:0000305}; AltName: Full=Protein TIFY 1b {ECO:0000305};	SubName: Full=GATA transcription factor 28 {ECO:0000313|EMBL:OAY64909.1};	GATA-4/5/6 transcription factors	GO:0005634,nucleus; GO:0003700,DNA-binding transcription factor activity; GO:0043565,sequence-specific DNA binding; GO:0008270,zinc ion binding; GO:0006351,transcription, DNA-templated	C-terminal general transcription factor TFIIE alpha
gene:Aco000200.1.path1	26.85	29.41	26.6	28.13	27.31	17.51	1618	1704	1763	1944	1707	1012	0.808	-0.307	0.141337	0.394571	false	contig13	3767612	3778101	-	--	--	K14441 ribosomal protein S12 methylthiotransferase [EC:2.8.4.4] | (RefSeq) hypothetical protein (A)	CDK5RAP1-like protein [Ananas comosus]	RecName: Full=CDK5RAP1-like protein;	SubName: Full=CDK5RAP1-like protein {ECO:0000313|EMBL:OAY64903.1};	CDK5 activator-binding protein	GO:0005737,cytoplasm; GO:0051539,4 iron, 4 sulfur cluster binding; GO:0046872,metal ion binding; GO:0016740,transferase activity; GO:0006400,tRNA modification	Thioredoxin
gene:Aco000201.1.path1	0.07	0	0.26	0.06	0.14	0.15	1	0	4	1	2	2	0.947	-0.078	0.962258	NA	false	contig13	3766054	3766581	-	--	--	K02935 large subunit ribosomal protein L7/L12 | (RefSeq) uncharacterized protein LOC103974029 (A)	50S ribosomal protein L7/L12 [Ananas comosus]	RecName: Full=50S ribosomal protein L12, chloroplastic {ECO:0000255|HAMAP-Rule:MF_00368};	SubName: Full=50S ribosomal protein L7/L12 {ECO:0000313|EMBL:OAY64899.1};	Mitochondrial/chloroplast ribosomal protein L12	GO:0009507,chloroplast; GO:0005840,ribosome; GO:0003735,structural constituent of ribosome; GO:0006412,translation	Ribosomal protein L7/L12 dimerisation domain
gene:Aco000202.1.path1	2.62	4.61	3.09	6.86	5.85	8.49	58	98	75	174	134	180	1.902	0.928	0.00409397	0.0349356	false	contig13	3762678	3766618	+	--	--	K02935 large subunit ribosomal protein L7/L12 | (RefSeq) uncharacterized protein LOC103974029 (A)	50S ribosomal protein L7/L12 [Ananas comosus]	RecName: Full=50S ribosomal protein L12, chloroplastic {ECO:0000255|HAMAP-Rule:MF_00368};	SubName: Full=50S ribosomal protein L7/L12 {ECO:0000313|EMBL:OAY64899.1};	Mitochondrial/chloroplast ribosomal protein L12	GO:0009507,chloroplast; GO:0005840,ribosome; GO:0003735,structural constituent of ribosome; GO:0006412,translation	--
gene:Aco000203.1.path1	35.16	33.14	31.36	31.01	29.84	30.68	1311	1188	1286	1326	1154	1097	0.849	-0.237	0.0586863	0.235726	false	contig13	3757355	3762060	-	--	--	K10950 ERO1-like protein alpha [EC:1.8.4.-] | (RAP-DB) Os03g0733800; Endoplasmic reticulum oxidoreductin 1 family protein. (A)	Endoplasmic reticulum oxidoreductin-1 [Ananas comosus]	RecName: Full=Endoplasmic reticulum oxidoreductin-1; EC=1.8.4.-; Flags: Precursor;	SubName: Full=Endoplasmic reticulum oxidoreductin-1 {ECO:0000313|EMBL:OAY64898.1};	Endoplasmic reticulum membrane-associated oxidoreductin involved in disulfide bond formation	GO:0005783,endoplasmic reticulum; GO:0005789,endoplasmic reticulum membrane; GO:0016671,oxidoreductase activity, acting on a sulfur group of donors, disulfide as acceptor; GO:0003756,protein disulfide isomerase activity; GO:0015035,protein disulfide oxidoreductase activity; GO:0006464,cellular protein modification process; GO:0034975,protein folding in endoplasmic reticulum; GO:0051604,protein ma…	Endoplasmic Reticulum Oxidoreductin 1 (ERO1)
gene:Aco000204.1.path1	16.24	16.09	15.19	20.62	21.44	30.26	550	524	566	801	753	983	1.413	0.498	0.0280821	0.146085	false	contig13	3746539	3753960	+	--	--	K11275 histone H1/5 | (RefSeq) histone H1-like (A)	histone H1-like [Ananas comosus]	RecName: Full=Histone H1;	SubName: Full=Histone H1.2 {ECO:0000313|EMBL:OAY64904.1};	--	GO:0000786,nucleosome; GO:0005634,nucleus; GO:0003677,DNA binding; GO:0006334,nucleosome assembly	GAT domain
gene:Aco000206.1.path1	10.51	9.14	8.37	11.87	10.59	12.88	377	315	330	488	394	443	1.168	0.224	0.232576	0.507575	false	contig13	3731816	3738947	-	--	--	K14209 solute carrier family 36 (proton-coupled amino acid transporter) | (RefSeq) probable GABA transporter 2 isoform X1 (A)	GABA transporter 1-like [Ananas comosus]	RecName: Full=GABA transporter 1; Short=AtGAT1; AltName: Full=Bidirectional amino acid transporter 1;	SubName: Full=GABA transporter 1 {ECO:0000313|EMBL:OAY64910.1};	Amino acid transporters	GO:0016021,integral component of membrane; GO:0005886,plasma membrane; GO:0015171,amino acid transmembrane transporter activity; GO:0015185,gamma-aminobutyric acid transmembrane transporter activity; GO:0003333,amino acid transmembrane transport; GO:0015812,gamma-aminobutyric acid transport	Transmembrane amino acid transporter protein
gene:Aco000207.1.path1	53.49	49.41	54.82	62.85	61.01	42.9	2496	2217	2814	3364	2953	1920	0.972	-0.041	0.819265	0.921171	false	contig13	3724380	3728580	-	--	--	K13648 alpha-1,4-galacturonosyltransferase [EC:2.4.1.43] | (RefSeq) probable galacturonosyltransferase 6 (A)	probable galacturonosyltransferase 6 [Ananas comosus]	RecName: Full=Probable galacturonosyltransferase 6; EC=2.4.1.-;	RecName: Full=Hexosyltransferase {ECO:0000256|RuleBase:RU362027}; EC=2.4.1.- {ECO:0000256|RuleBase:RU362027};	--	GO:0000139,Golgi membrane; GO:0016021,integral component of membrane; GO:0047262,polygalacturonate 4-alpha-galacturonosyltransferase activity; GO:0071555,cell wall organization; GO:0045489,pectin biosynthetic process	Glycosyl transferase family 8
gene:Aco000208.1.path1	5.52	7.28	5.04	7.63	7.19	6.61	261	331	262	414	353	300	1.11	0.15	0.473178	0.718679	false	contig13	3720913	3722697	-	--	--	K19589 release factor glutamine methyltransferase [EC:2.1.1.297] | (RefSeq) pentatricopeptide repeat-containing protein At2g22410, mitochondrial (A)	pentatricopeptide repeat-containing protein At3g04750, mitochondrial-like isoform X1 [Ananas comosus]	RecName: Full=Pentatricopeptide repeat-containing protein At3g04750, mitochondrial; Flags: Precursor;	SubName: Full=pentatricopeptide repeat-containing protein At3g04750, mitochondrial {ECO:0000313|RefSeq:XP_017701510.1};	FOG: PPR repeat	GO:0009507,chloroplast; GO:0005739,mitochondrion; GO:0004519,endonuclease activity; GO:0003723,RNA binding; GO:1900865,chloroplast RNA modification; GO:0031425,chloroplast RNA processing	Tetratricopeptide repeat
gene:Aco000209.1.path1	0.68	0.61	1.18	1.02	1.45	1.79	20	17	38	34	44	50	1.58	0.66	0.155341	0.415421	false	contig13	3706335	3720279	+	--	--	K15397 3-ketoacyl-CoA synthase [EC:2.3.1.199] | (RefSeq) 3-ketoacyl-CoA synthase 11-like (A)	3-ketoacyl-CoA synthase 20-like [Ananas comosus]	RecName: Full=3-ketoacyl-CoA synthase 2 {ECO:0000303|PubMed:18465198}; Short=KCS-2 {ECO:0000303|PubMed:18465198}; EC=2.3.1.199 {ECO:0000305}; AltName: Full=Docosanoic acid synthase {ECO:0000303|PubMed:18786002}; AltName: Full=Very long-chain fatty acid condensing enzyme 2 {ECO:0000303|PubMed:18465198}; Short=VLCFA condensing enzyme 2 {ECO:0000303|PubMed:18465198};	SubName: Full=3-ketoacyl-CoA synthase 11 {ECO:0000313|EMBL:OAY83319.1}; Flags: Fragment;	--	GO:0016021,integral component of membrane; GO:0102336,3-oxo-arachidoyl-CoA synthase activity; GO:0102337,3-oxo-cerotoyl-CoA synthase activity; GO:0102338,3-oxo-lignoceronyl-CoA synthase activity; GO:0009922,fatty acid elongase activity; GO:0102756,very-long-chain 3-ketoacyl-CoA synthase activity; GO:0006633,fatty acid biosynthetic process; GO:0006970,response to osmotic stress; GO:0009611,respons…	Chalcone and stilbene synthases, N-terminal domain
gene:Aco000210.1.path1	251.64	235.07	278.05	247.32	234.89	258.25	7582	6810	9215	8547	7341	7463	0.895	-0.161	0.277136	0.554301	false	contig13	3684599	3687106	-	--	--	K10046 GDP-D-mannose 3', 5'-epimerase [EC:5.1.3.18 5.1.3.-] | (RAP-DB) Os10g0417600; NAD(P)-binding domain containing protein. (A)	GDP-mannose 3,5-epimerase 1 [Ananas comosus]	RecName: Full=GDP-mannose 3,5-epimerase 1; Short=GDP-Man 3,5-epimerase 1; EC=5.1.3.18; AltName: Full=OsGME-1;	SubName: Full=Uncharacterized protein {ECO:0000313|EnsemblPlants:OGLUM10G09970.1};	dTDP-glucose 4-6-dehydratase/UDP-glucuronic acid decarboxylase	GO:0047918,GDP-mannose 3,5-epimerase activity; GO:0051287,NAD binding; GO:0019853,L-ascorbic acid biosynthetic process	RmlD substrate binding domain
gene:Aco000211.1.path1	287.35	292.37	285.98	385.87	395.15	644.28	3084	3017	3376	4750	4399	6632	1.532	0.615	0.0182741	0.107308	false	contig13	3678492	3682763	-	--	--	K11251 histone H2A | (RefSeq) probable histone H2A variant 3 (A)	probable histone H2A variant 3 [Ananas comosus]	RecName: Full=Probable histone H2A variant 3;	RecName: Full=Histone H2A {ECO:0000256|RuleBase:RU003767};	Histone 2A	GO:0000790,nuclear chromatin; GO:0000786,nucleosome; GO:0003677,DNA binding; GO:0046982,protein heterodimerization activity; GO:0006342,chromatin silencing	Histone-like transcription factor (CBF/NF-Y) and archaeal histone
gene:Aco000212.1.path1	2.16	2.21	2.83	1.84	1.82	0.78	116	114	167	113	101	40	0.563	-0.829	0.021804	0.122585	false	contig13	3660098	3662763	-	--	--	--	protein LONGIFOLIA 1 isoform X3 [Ananas comosus]	--	SubName: Full=Uncharacterized protein {ECO:0000313|EMBL:OAY83320.1};	--	GO:0051513,regulation of monopolar cell growth	DUF761-associated sequence motif
gene:Aco000213.1.path1	0	0.4	0.2	0.14	0.42	0	0	7	4	3	8	0	0.855	-0.226	0.889775	0.954328	false	contig13	3651843	3656708	+	--	--	K17911 beta-carotene isomerase [EC:5.2.1.14] | (RefSeq) beta-carotene isomerase D27, chloroplastic (A)	beta-carotene isomerase D27, chloroplastic isoform X1 [Ananas comosus]	RecName: Full=Beta-carotene isomerase D27, chloroplastic; EC=5.2.1.14; AltName: Full=Protein DWARF-27; Flags: Precursor;	SubName: Full=Uncharacterized protein {ECO:0000313|EnsemblPlants:OGLUM11G17800.1};	--	GO:0009507,chloroplast; GO:0016859,cis-trans isomerase activity; GO:0005506,iron ion binding; GO:0010223,secondary shoot formation; GO:1901601,strigolactone biosynthetic process	Domain of unknown function (DUF4033)
gene:Aco000214.1.path1	100.09	113.71	108.18	124.61	120.55	118.67	1472	1608	1750	2102	1839	1674	1.042	0.06	0.650128	0.834424	false	contig13	3645064	3649685	+	--	--	K07950 ADP-ribosylation factor-like protein 5B | (RefSeq) ADP-ribosylation factor-like protein 5 (A)	ADP-ribosylation factor-like protein 5 [Ananas comosus]	RecName: Full=ADP-ribosylation factor 1;	SubName: Full=ADP-ribosylation factor-like protein 5 {ECO:0000313|EMBL:OAY83321.1};	GTP-binding ADP-ribosylation factor Arf1	GO:0005794,Golgi apparatus; GO:0005525,GTP binding; GO:0015031,protein transport; GO:0007264,small GTPase mediated signal transduction; GO:0016192,vesicle-mediated transport	Elongation factor Tu GTP binding domain
gene:Aco000215.1.path1	101.63	92.73	95.27	73	76.41	74.9	4589	4026	4732	3781	3579	3244	0.716	-0.483	2.5006e-05	0.000503629	false	contig13	3639659	3644254	-	--	--	--	uncharacterized protein LOC109718528 [Ananas comosus]	--	SubName: Full=Uncharacterized protein {ECO:0000313|EMBL:OAY83322.1};	--	--	--
gene:Aco000216.1.path1	1.32	0.18	0.64	0.46	0.51	2.38	15	2	8	6	6	26	1.476	0.562	0.568603	0.784175	false	contig13	3634309	3636411	-	--	--	K13448 calcium-binding protein CML | (RefSeq) calmodulin (A)	calmodulin-1-like [Ananas comosus]	RecName: Full=Calmodulin-4; Short=CaM-4;	SubName: Full=Calmodulin-4 {ECO:0000313|EMBL:OAY72156.1};	Calmodulin and related proteins (EF-Hand superfamily)	GO:0005509,calcium ion binding	PB1 domain
gene:Aco000217.1.path1	30.3	27.65	28.47	28.18	31.78	7.52	2585	2268	2671	2757	2812	615	0.711	-0.492	0.260347	0.537696	false	contig13	3617837	3630450	+	--	--	K17505 protein phosphatase 1K [EC:3.1.3.16] | (RAP-DB) Os11g0586001; Putative protein phosphatase 2C 76. (A)	uncharacterized protein LOC109718161 isoform X2 [Ananas comosus]	RecName: Full=Probable inactive protein kinase At3g63330;	SubName: Full=Uncharacterized protein {ECO:0000313|EMBL:OAY72141.1}; Flags: Fragment;	Serine/threonine protein phosphatase	GO:0005737,cytoplasm; GO:0005634,nucleus; GO:0005524,ATP binding; GO:0004674,protein serine/threonine kinase activity; GO:0035556,intracellular signal transduction; GO:0010468,regulation of gene expression	Protein phosphatase 2C
gene:Aco000218.1.path1	0	0	0	0.1	0.45	0.12	0	0	0	1	4	1	9.747	3.285	0.182986	NA	false	contig13	3610839	3612027	-	--	--	--	EPIDERMAL PATTERNING FACTOR-like protein 5 [Phalaenopsis equestris]	RecName: Full=EPIDERMAL PATTERNING FACTOR-like protein 4 {ECO:0000303|PubMed:19435754}; Short=EPF-like protein 4; Contains: RecName: Full=CHALLAH-LIKE2 {ECO:0000303|PubMed:21862708}; Flags: Precursor;	SubName: Full=Uncharacterized protein {ECO:0000313|EMBL:EER92814.1};	--	GO:0005576,extracellular region; GO:0010052,guard cell differentiation; GO:0010374,stomatal complex development	Epidermal patterning factor proteins
gene:Aco000219.1.path1	36.46	31.2	33.07	43.87	46.21	70.54	429	353	428	592	564	796	1.482	0.568	0.0283919	0.147118	false	contig13	3606260	3608194	+	--	--	--	uncharacterized protein LOC109717999 [Ananas comosus]	--	SubName: Full=DNA-directed RNA polymerase III subunit RPC9 {ECO:0000313|EMBL:OAY72176.1}; Flags: Fragment;	Predicted RNA polymerase III subunit C17	GO:0003899,DNA-directed 5'-3' RNA polymerase activity; GO:0000166,nucleotide binding; GO:0006351,transcription, DNA-templated	RNA polymerase Rpb4
gene:Aco000220.1.path1	7.64	7.46	9.66	16	18.06	35.65	82	77	114	197	201	367	2.621	1.39	0.000288739	0.00405484	up	contig13	3590531	3591065	+	--	--	K22378 E3 ubiquitin-protein ligase RNF181 [EC:2.3.2.27] | (RefSeq) probable E3 ubiquitin-protein ligase RHY1A isoform X1 (A)	probable E3 ubiquitin-protein ligase RHY1A [Ananas comosus]	RecName: Full=Probable E3 ubiquitin-protein ligase RHC1A {ECO:0000305}; EC=2.3.2.27; AltName: Full=RING-H2 finger C1a {ECO:0000303|PubMed:9781696}; AltName: Full=RING-H2 zinc finger protein RHC1a {ECO:0000305}; AltName: Full=RING-type E3 ubiquitin transferase RHC1A {ECO:0000305};	SubName: Full=E3 ubiquitin-protein ligase RING1 {ECO:0000313|EMBL:OAY72159.1};	FOG: Predicted E3 ubiquitin ligase	GO:0005618,cell wall; GO:0005634,nucleus; GO:0046872,metal ion binding; GO:0061630,ubiquitin protein ligase activity; GO:0009938,negative regulation of gibberellic acid mediated signaling pathway; GO:0043161,proteasome-mediated ubiquitin-dependent protein catabolic process; GO:0000209,protein polyubiquitination; GO:0016567,protein ubiquitination; GO:0042787,NA; GO:0009651,response to salt stress;…	Zinc finger, C3HC4 type (RING finger)
gene:Aco000221.1.path1	11.59	11.15	11.51	15.59	14.11	11.39	749	693	818	1156	946	706	1.105	0.144	0.369174	0.637946	false	contig13	3579417	3587628	-	--	--	K22698 protein SEY1 [EC:3.6.5.-] | (RefSeq) protein ROOT HAIR DEFECTIVE 3-like (A)	protein ROOT HAIR DEFECTIVE 3-like isoform X1 [Ananas comosus]	RecName: Full=Protein ROOT HAIR DEFECTIVE 3 homolog 2 {ECO:0000255|HAMAP-Rule:MF_03109}; EC=3.6.5.- {ECO:0000255|HAMAP-Rule:MF_03109}; AltName: Full=Protein SEY1 homolog 3 {ECO:0000255|HAMAP-Rule:MF_03109};	SubName: Full=Protein ROOT HAIR DEFECTIVE 1 {ECO:0000313|EMBL:OAY72180.1}; Flags: Fragment;	GTP-binding protein	GO:0005783,endoplasmic reticulum; GO:0005789,endoplasmic reticulum membrane; GO:0016021,integral component of membrane; GO:0005525,GTP binding; GO:0016787,hydrolase activity	AAA domain
gene:Aco000222.1.path1	0.13	0.04	0.22	0.09	0.05	0.03	21	6	40	16	9	5	0.401	-1.318	0.0853563	0.294984	false	contig13	3512584	3566819	-	--	--	K12742 isoprene synthase [EC:4.2.3.27] | (RefSeq) terpene synthase 10 (A)	terpene synthase 10-like [Ananas comosus]	RecName: Full=Terpene synthase 10; Short=RcSeTPS10; EC=4.2.3.-;	SubName: Full=Terpene synthase 10 {ECO:0000313|EMBL:OAY79143.1};	--	GO:0000287,magnesium ion binding; GO:0010334,sesquiterpene synthase activity; GO:0051762,sesquiterpene biosynthetic process	MA3 domain
gene:Aco000226.1.path1	6.35	5.98	5.58	6.64	7.4	5.92	480	435	464	576	580	429	1.028	0.039	0.798144	0.911858	false	contig13	3501012	3504746	-	--	--	K18422 helicase MOV-10 [EC:3.6.4.13] | (RefSeq) probable RNA helicase SDE3 isoform X1 (A)	probable RNA helicase SDE3 [Ananas comosus]	RecName: Full=Probable RNA helicase SDE3; EC=3.6.4.13; AltName: Full=Silencing defective protein 3;	SubName: Full=Uncharacterized protein {ECO:0000313|EnsemblPlants:GSMUA_Achr3P25460_001};	RNA helicase	GO:0005737,cytoplasm; GO:0005524,ATP binding; GO:0003724,RNA helicase activity; GO:0035194,posttranscriptional gene silencing by RNA; GO:0009616,virus induced gene silencing	Viral (Superfamily 1) RNA helicase
gene:Aco000228.1.path1	8.73	8.15	8.73	9.02	9.79	3.24	1010	907	1111	1198	1176	360	0.787	-0.346	0.345667	0.617061	false	contig13	3490093	3494937	-	--	--	K18443 golgi-specific brefeldin A-resistance guanine nucleotide exchange factor 1 | (RefSeq) ARF guanine-nucleotide exchange factor GNOM-like (A)	ARF guanine-nucleotide exchange factor GNOM-like isoform X2 [Ananas comosus]	RecName: Full=ARF guanine-nucleotide exchange factor GNOM; AltName: Full=Pattern formation protein EMB30; AltName: Full=Protein EMBRYO DEFECTIVE 30; AltName: Full=Protein MIZU-KUSSEI2; AltName: Full=Protein VASCULAR NETWORK 7;	SubName: Full=ARF guanine-nucleotide exchange factor GNOM {ECO:0000313|EMBL:OAY68968.1};	Pattern-formation protein/guanine nucleotide exchange factor	GO:0005829,cytosol; GO:0005768,endosome; GO:0010008,endosome membrane; GO:0005886,plasma membrane; GO:0005802,trans-Golgi network; GO:0005086,ARF guanyl-nucleotide exchange factor activity; GO:0042802,identical protein binding; GO:0042803,protein homodimerization activity; GO:0010540,basipetal auxin transport; GO:0007155,cell adhesion; GO:0071555,cell wall organization; GO:0000911,cytokinesis by …	Domain of unknown function (DUF1981)
gene:Aco000229.1.path1	9.08	9.38	9.02	11.8	10.13	7.88	495	492	541	738	573	412	0.998	-0.003	0.988972	0.99483	false	contig13	3484611	3487743	-	--	--	K06180 23S rRNA pseudouridine1911/1915/1917 synthase [EC:5.4.99.23] | (RefSeq) pentatricopeptide repeat-containing protein At1g20230 isoform X1 (A)	pentatricopeptide repeat-containing protein At4g14850 [Ananas comosus]	RecName: Full=Pentatricopeptide repeat-containing protein At4g14850; AltName: Full=Protein LOVASTATIN INSENSITIVE 1;	SubName: Full=Pentatricopeptide repeat-containing protein {ECO:0000313|EMBL:OAY68969.1};	FOG: PPR repeat	GO:0005739,mitochondrion; GO:0004519,endonuclease activity; GO:0000166,nucleotide binding; GO:0034046,poly(G) binding; GO:0008270,zinc ion binding; GO:0019288,isopentenyl diphosphate biosynthetic process, methylerythritol 4-phosphate pathway; GO:0019287,isopentenyl diphosphate biosynthetic process, mevalonate pathway; GO:0050790,regulation of catalytic activity; GO:0009451,RNA modification; GO:00…	Tetratricopeptide repeat
gene:Aco000230.1.path1	50.81	55.34	54.1	80.2	68.91	104.29	929	973	1088	1682	1307	1829	1.467	0.552	0.0130567	0.0847533	false	contig13	3480193	3482531	-	--	--	K11128 H/ACA ribonucleoprotein complex subunit 1 | (RefSeq) putative H/ACA ribonucleoprotein complex subunit 1-like protein 1 (A)	putative H/ACA ribonucleoprotein complex subunit 1-like protein 1 [Ananas comosus]	RecName: Full=Putative H/ACA ribonucleoprotein complex subunit 1-like protein 1;	RecName: Full=H/ACA ribonucleoprotein complex subunit {ECO:0000256|RuleBase:RU364004};	H/ACA small nucleolar RNP component GAR1	GO:0031429,box H/ACA snoRNP complex; GO:0009535,chloroplast thylakoid membrane; GO:0005730,nucleolus; GO:0034513,box H/ACA snoRNA binding; GO:0000454,snoRNA guided rRNA pseudouridine synthesis	Gar1/Naf1 RNA binding region
gene:Aco000231.1.path1	0.38	0.44	0.23	1.13	0.72	1	18	20	12	61	35	45	2.506	1.325	0.00278533	0.0257897	up	contig13	3476789	3479745	+	--	--	K17943 pumilio RNA-binding family | (RefSeq) pumilio homolog 6, chloroplastic-like (A)	uncharacterized protein LOC109718121 [Ananas comosus]	RecName: Full=Pumilio homolog 12; Short=APUM-12; Short=AtPUM12;	SubName: Full=Uncharacterized protein {ECO:0000313|EMBL:OAY54588.1};	Translational repressor MPT5/PUF4 and related RNA-binding proteins (Puf superfamily)	GO:0005737,cytoplasm; GO:0005634,nucleus; GO:0003723,RNA binding; GO:0006417,regulation of translation	CPL (NUC119) domain
gene:Aco000232.1.path1	2.02	2.24	4.42	1.76	1.73	1.44	44	47	106	44	39	30	0.519	-0.946	0.0251391	0.135301	false	contig13	3461754	3463321	-	--	--	K00059 3-oxoacyl-[acyl-carrier protein] reductase [EC:1.1.1.100] | (RefSeq) short-chain type dehydrogenase/reductase-like (A)	short-chain type dehydrogenase/reductase-like [Ananas comosus]	RecName: Full=NADPH-dependent aldehyde reductase-like protein, chloroplastic {ECO:0000250|UniProtKB:Q9SQR2}; EC=1.1.1.- {ECO:0000250|UniProtKB:Q9SQR2}; Flags: Precursor;	SubName: Full=Uncharacterized protein {ECO:0000313|EnsemblPlants:GSMUA_Achr6P23240_001};	Reductases with broad range of substrate specificities	GO:0009507,chloroplast; GO:0016491,oxidoreductase activity	NAD dependent epimerase/dehydratase family
gene:Aco000233.1.path1	41.62	39.55	38.23	39.23	38.87	53.36	579	529	585	626	561	712	1.021	0.03	0.885582	0.952949	false	contig13	3455435	3455959	-	--	--	--	zinc finger A20 and AN1 domain-containing stress-associated protein 6-like [Ananas comosus]	RecName: Full=Zinc finger A20 and AN1 domain-containing stress-associated protein 9; Short=OsSAP9;	SubName: Full=Zinc finger A20 and AN1 domain-containing stress-associated protein 9 {ECO:0000313|EMBL:OAY68963.1};	Predicted Zn-finger protein	GO:0003677,DNA binding; GO:0008270,zinc ion binding	AN1-like Zinc finger
gene:Aco000234.1.path1	70.57	66.06	60.99	74.38	75.16	100.46	1700	1530	1616	2055	1878	2321	1.174	0.232	0.250002	0.526512	false	contig13	3445798	3453096	-	--	--	K21919 BTB/POZ domain-containing protein KCTD9 | (RefSeq) FH protein interacting protein FIP2 (A)	FH protein interacting protein FIP2 [Ananas comosus]	RecName: Full=FH protein interacting protein FIP2; AltName: Full=BTB/POZ domain-containing protein At5g55000;	SubName: Full=FH protein interacting protein FIP2 {ECO:0000313|EMBL:OAY68965.1};	AFH1-interacting protein FIP2, contains BTB/POZ domain and pentapeptide repeats	GO:0051260,protein homooligomerization; GO:0016567,protein ubiquitination	BTB/POZ domain
gene:Aco000235.1.path1	2.86	1.97	3.23	2.25	2.92	2.66	187	124	232	169	198	167	0.896	-0.158	0.554894	0.775194	false	contig13	3442432	3444897	+	--	--	--	uncharacterized protein LOC109718471 [Ananas comosus]	--	SubName: Full=Uncharacterized protein {ECO:0000313|EMBL:OAY68964.1};	--	--	AAA domain
gene:Aco000236.1.path1	40.84	38.58	40.19	42.82	45.17	43.89	1591	1445	1722	1913	1825	1640	1.018	0.026	0.828252	0.925485	false	contig13	3435868	3439721	+	--	--	K09250 cellular nucleic acid-binding protein | (RefSeq) zinc finger CCHC domain-containing protein 7 (A)	zinc finger CCHC domain-containing protein 7-like isoform X1 [Ananas comosus]	RecName: Full=Cold shock protein 1; Short=AtCSP1; AltName: Full=Cold shock domain-containing protein 1;	SubName: Full=Cellular nucleic acid-binding protein {ECO:0000313|EMBL:OAY68960.1};	E3 ubiquitin ligase interacting with arginine methyltransferase	GO:0005737,cytoplasm; GO:0005634,nucleus; GO:0003690,double-stranded DNA binding; GO:0003729,mRNA binding; GO:0003723,RNA binding; GO:0003697,single-stranded DNA binding; GO:0008270,zinc ion binding; GO:0009631,cold acclimation; GO:0032508,DNA duplex unwinding; GO:0006355,regulation of transcription, DNA-templated; GO:0009409,response to cold; GO:0009651,response to salt stress; GO:0009414,respon…	Zinc knuckle
gene:Aco000237.1.path1	9.13	8.04	9.67	7.35	6.91	8.62	339	287	395	313	266	307	0.788	-0.344	0.0861546	0.296163	false	contig13	3422625	3424201	-	--	--	K13065 shikimate O-hydroxycinnamoyltransferase [EC:2.3.1.133] | (RefSeq) agmatine coumaroyltransferase-2-like (A)	Agmatine coumaroyltransferase-2 [Ananas comosus]	RecName: Full=Agmatine coumaroyltransferase-2 {ECO:0000303|PubMed:18270436, ECO:0000312|EMBL:BAF97627.1}; EC=2.3.1.64;	SubName: Full=Agmatine coumaroyltransferase-2 {ECO:0000313|EMBL:OAY75094.1};	--	GO:0047634,agmatine N4-coumaroyltransferase activity	Transferase family
gene:Aco000238.1.path1	3.87	4.5	4.68	3.44	2.81	3.12	142	159	189	145	107	110	0.663	-0.594	0.00775577	0.0579304	false	contig13	3409886	3411271	-	--	--	K13065 shikimate O-hydroxycinnamoyltransferase [EC:2.3.1.133] | (RefSeq) agmatine coumaroyltransferase-2-like (A)	agmatine coumaroyltransferase-2-like [Ananas comosus]	RecName: Full=Agmatine hydroxycinnamoyltransferase 1 {ECO:0000303|PubMed:27354554}; Short=OsAHT1 {ECO:0000303|PubMed:27354554}; EC=2.3.1.- {ECO:0000305}; AltName: Full=Agmatine hydroxycinnamoyl transferase {ECO:0000303|PubMed:24908251};	SubName: Full=Agmatine coumaroyltransferase-2 {ECO:0000313|EMBL:OAY68962.1};	--	GO:0050734,hydroxycinnamoyltransferase activity	Transferase family
gene:Aco000239.1.path1	225.29	229.04	214.86	194.72	191.29	190.56	3815	3729	4002	3782	3360	3095	0.796	-0.33	0.00268348	0.0250598	false	contig13	3404506	3408136	+	--	--	--	uncharacterized protein LOC109718470 [Ananas comosus]	--	SubName: Full=Uncharacterized protein {ECO:0000313|EMBL:KQK13686.1};	--	GO:0016021,integral component of membrane	Protein of unknown function (DUF1517)
gene:Aco000240.1.path1	29.11	24.62	24.37	25.05	24.09	24.86	530	431	488	523	455	434	0.876	-0.191	0.215496	0.490181	false	contig13	3397877	3401284	+	--	--	K01056 peptidyl-tRNA hydrolase, PTH1 family [EC:3.1.1.29] | (RefSeq) peptidyl-tRNA hydrolase, mitochondrial (A)	peptidyl-tRNA hydrolase, mitochondrial [Ananas comosus]	RecName: Full=Peptidyl-tRNA hydrolase, mitochondrial; EC=3.1.1.29; AltName: Full=M-PTH; AltName: Full=Mitochondrial CRS2-like protein; AltName: Full=Mitochondrial RNA splicing factor; Flags: Precursor;	SubName: Full=Peptidyl-tRNA hydrolase, mitochondrial {ECO:0000313|EMBL:OAY68972.1};	Peptidyl-tRNA hydrolase	GO:0030529,NA; GO:0005739,mitochondrion; GO:0004045,aminoacyl-tRNA hydrolase activity; GO:0006397,mRNA processing; GO:0008380,RNA splicing	Peptidyl-tRNA hydrolase
gene:Aco000241.1.path1	22.64	25.7	27.2	21.78	25.9	5.62	252	275	333	278	299	60	0.642	-0.639	0.173684	0.439289	false	contig13	3395488	3396044	-	--	--	K01969 3-methylcrotonyl-CoA carboxylase beta subunit [EC:6.4.1.4] | (RefSeq) methylcrotonoyl-CoA carboxylase beta chain, mitochondrial (A)	Methylcrotonoyl-CoA carboxylase beta chain, mitochondrial [Ananas comosus]	RecName: Full=Methylcrotonoyl-CoA carboxylase beta chain, mitochondrial; Short=MCCase subunit beta; EC=6.4.1.4; AltName: Full=3-methylcrotonyl-CoA carboxylase 2; AltName: Full=3-methylcrotonyl-CoA:carbon dioxide ligase subunit beta; Flags: Precursor;	SubName: Full=Methylcrotonoyl-CoA carboxylase beta chain, mitochondrial {ECO:0000313|EMBL:OAY68973.1};	3-Methylcrotonyl-CoA carboxylase, non-biotin containing subunit/Acetyl-CoA carboxylase carboxyl transferase, subunit beta	GO:0005759,mitochondrial matrix; GO:0005739,mitochondrion; GO:0005524,ATP binding; GO:0050897,cobalt ion binding; GO:0004485,methylcrotonoyl-CoA carboxylase activity; GO:0008270,zinc ion binding; GO:0006552,leucine catabolic process	--
gene:Aco000242.1.path1	59.42	59.6	50.31	61.02	60.62	46.08	2198	2120	2047	2589	2326	1635	0.912	-0.132	0.417578	0.678932	false	contig13	3390518	3394918	-	--	--	K01969 3-methylcrotonyl-CoA carboxylase beta subunit [EC:6.4.1.4] | (RefSeq) methylcrotonoyl-CoA carboxylase beta chain, mitochondrial (A)	methylcrotonoyl-CoA carboxylase beta chain, mitochondrial [Ananas comosus]	RecName: Full=Methylcrotonoyl-CoA carboxylase beta chain, mitochondrial; Short=MCCase subunit beta; EC=6.4.1.4; AltName: Full=3-methylcrotonyl-CoA carboxylase 2; AltName: Full=3-methylcrotonyl-CoA:carbon dioxide ligase subunit beta; Flags: Precursor;	SubName: Full=Methylcrotonoyl-CoA carboxylase beta chain, mitochondrial {ECO:0000313|EMBL:OAY68973.1};	3-Methylcrotonyl-CoA carboxylase, non-biotin containing subunit/Acetyl-CoA carboxylase carboxyl transferase, subunit beta	GO:0005759,mitochondrial matrix; GO:0005739,mitochondrion; GO:0005524,ATP binding; GO:0050897,cobalt ion binding; GO:0004485,methylcrotonoyl-CoA carboxylase activity; GO:0008270,zinc ion binding; GO:0006552,leucine catabolic process	Malonate decarboxylase gamma subunit (MdcE)
gene:Aco000243.1.path1	70.69	78.32	85.24	100.42	85.95	160.81	429	457	569	699	541	936	1.377	0.462	0.117915	0.356208	false	contig13	3388731	3388959	+	--	--	--	uncharacterized protein LOC109717901 [Ananas comosus]	--	SubName: Full=Uncharacterized protein {ECO:0000313|EMBL:OAY72080.1};	--	GO:0016021,integral component of membrane	--
gene:Aco000244.1.path1	0.19	0.55	0.78	0.72	1.15	0.62	5	14	23	22	32	16	1.501	0.586	0.358138	0.628252	false	contig13	3383457	3385463	+	--	--	K17500 integrin-linked kinase-associated serine/threonine phosphatase 2C [EC:3.1.3.16] | (RefSeq) WAT1-related protein At3g18200 isoform X1 (A)	WAT1-related protein At2g39510-like isoform X1 [Ananas comosus]	RecName: Full=WAT1-related protein At2g39510;	RecName: Full=WAT1-related protein {ECO:0000256|RuleBase:RU363077};	--	GO:0016021,integral component of membrane; GO:0005886,plasma membrane; GO:0015186,L-glutamine transmembrane transporter activity; GO:0080144,amino acid homeostasis; GO:0044746,NA; GO:0098712,L-glutamate import across plasma membrane; GO:0048316,seed development	Magnesium transporter NIPA
gene:Aco000245.1.path1	12.05	11.86	9.98	13.02	13.92	13.47	317	300	289	393	380	340	1.102	0.141	0.397499	0.663138	false	contig13	3377685	3380252	+	--	--	K20131 Rab5 GDP/GTP exchange factor | (RefSeq) vacuolar protein sorting-associated protein 9A-like (A)	vacuolar protein sorting-associated protein 9A-like [Ananas comosus]	RecName: Full=Vacuolar protein sorting-associated protein 9A; Short=AtVSP9a;	SubName: Full=Vacuolar protein sorting-associated protein 9A {ECO:0000313|EMBL:OAY72077.1};	Vacuolar assembly/sorting protein VPS9	GO:0005829,cytosol; GO:0016020,membrane; GO:0005634,nucleus; GO:0005525,GTP binding; GO:0005096,GTPase activator activity; GO:0005089,Rho guanyl-nucleotide exchange factor activity; GO:0000919,cell plate assembly; GO:0042546,cell wall biogenesis; GO:0009793,embryo development ending in seed dormancy; GO:0048528,post-embryonic root development	Vacuolar sorting protein 9 (VPS9) domain
gene:Aco000249.1.path1	1.68	3.05	2.59	2.05	2.43	1.84	20	35	34	28	30	21	0.793	-0.335	0.432499	0.690074	false	contig13	3359647	3360583	+	--	--	--	protein PLANT CADMIUM RESISTANCE 2-like [Ananas comosus]	RecName: Full=Protein PLANT CADMIUM RESISTANCE 2; Short=AtPCR2;	SubName: Full=Protein PLANT CADMIUM RESISTANCE 2 {ECO:0000313|EMBL:OAY72081.1};	--	GO:0016021,integral component of membrane; GO:0005886,plasma membrane; GO:0006979,response to oxidative stress	PLAC8 family
gene:Aco000250.1.path1	26.31	22.41	19.91	12.79	12.82	29.17	364	298	303	203	184	387	0.747	-0.421	0.268345	0.545083	false	contig13	3352985	3354799	-	--	--	K07766 diphosphoinositol-polyphosphate diphosphatase [EC:3.6.1.52] | (RefSeq) nudix hydrolase 17, mitochondrial (A)	nudix hydrolase 17, mitochondrial [Ananas comosus]	RecName: Full=Nudix hydrolase 18, mitochondrial; Short=AtNUDT18; EC=3.6.1.-; Flags: Precursor;	SubName: Full=Nudix hydrolase 18, mitochondrial {ECO:0000313|EMBL:OAY67527.1}; Flags: Fragment;	Diadenosine and diphosphoinositol polyphosphate phosphohydrolase	GO:0005737,cytoplasm; GO:0005739,mitochondrion; GO:0005634,nucleus; GO:0016818,hydrolase activity, acting on acid anhydrides, in phosphorus-containing anhydrides; GO:0046872,metal ion binding	NUDIX domain
gene:Aco000251.1.path1	22.3	21.9	20.54	23.51	25.3	11.53	2291	2163	2321	2770	2695	1136	0.853	-0.229	0.421781	0.68205	false	contig13	3339663	3351735	-	--	--	K14312 nuclear pore complex protein Nup155 | (RefSeq) nuclear pore complex protein NUP155 (A)	Nuclear pore complex protein NUP155, partial [Ananas comosus]	RecName: Full=Nuclear pore complex protein NUP155 {ECO:0000303|PubMed:12034489}; AltName: Full=Nucleoporin 155 {ECO:0000312|EMBL:AEE29235.1};	SubName: Full=Nuclear pore complex protein NUP155 {ECO:0000313|EMBL:OAY83700.1}; Flags: Fragment;	Nuclear pore complex, Nup155 component (D Nup154, sc Nup157/Nup170)	GO:0009507,chloroplast; GO:0005643,nuclear pore; GO:0044611,nuclear pore inner ring; GO:0005730,nucleolus; GO:0005886,plasma membrane; GO:0009506,plasmodesma; GO:0005487,NA; GO:0017056,structural constituent of nuclear pore; GO:0051028,mRNA transport; GO:0006913,nucleocytoplasmic transport; GO:0006606,protein import into nucleus; GO:0036228,protein localization to nuclear inner membrane; GO:00064…	Nup133 N terminal like
gene:Aco000252.1.path1	192.33	207.04	239.57	205.4	215.64	268.62	7798	8071	10684	9552	9069	10446	0.999	-0.002	0.993962	0.996991	false	contig13	3335790	3338457	+	--	--	K12116 flavin-binding kelch repeat F-box protein 1 | (RefSeq) adagio-like protein 3 (A)	LOW QUALITY PROTEIN: adagio-like protein 3 [Ananas comosus]	RecName: Full=Adagio-like protein 3;	SubName: Full=Adagio-like protein 3 {ECO:0000313|EMBL:OAY83701.1};	--	GO:0005634,nucleus; GO:0009881,photoreceptor activity; GO:0016567,protein ubiquitination; GO:0018298,protein-chromophore linkage; GO:0048511,rhythmic process	F-box domain
gene:Aco000253.1.path1	0.13	0.55	0.18	0.12	0.13	0.69	2	8	3	2	2	10	1.009	0.013	0.991025	0.995706	false	contig13	3327671	3331028	-	--	--	K00133 aspartate-semialdehyde dehydrogenase [EC:1.2.1.11] | (RefSeq) F10B6.22 (A)	SEC14 cytosolic factor [Ananas comosus]	--	SubName: Full=SEC14 cytosolic factor {ECO:0000313|EMBL:OAY83702.1};	Phosphatidylinositol transfer protein PDR16 and related proteins	--	CRAL/TRIO, N-terminal domain
gene:Aco000254.1.path1	0	0	0.08	0	0	0	0	0	2	0	0	0	0.262	-1.935	0.632404	NA	false	contig13	3323060	3326820	+	--	--	--	binding partner of ACD11 1-like [Ananas comosus]	RecName: Full=Binding partner of ACD11 1 {ECO:0000303|PubMed:18845362};	SubName: Full=binding partner of ACD11 1-like isoform X2 {ECO:0000313|RefSeq:XP_008812126.1};	--	GO:0005737,cytoplasm; GO:0016020,membrane; GO:0003723,RNA binding; GO:0009735,response to cytokinin	RNA recognition motif. (a.k.a. RRM, RBD, or RNP domain)
gene:Aco000255.1.path1	25.54	17.96	22.94	3.16	3.34	3.26	670	453	662	95	91	82	0.136	-2.882	1.9996e-40	3.08422e-37	down	contig13	3318135	3321977	+	--	--	K14379 tartrate-resistant acid phosphatase type 5 [EC:3.1.3.2] | (RefSeq) purple acid phosphatase 3 (A)	purple acid phosphatase 3-like [Ananas comosus]	RecName: Full=Purple acid phosphatase 3; EC=3.1.3.2; Flags: Precursor;	RecName: Full=Purple acid phosphatase {ECO:0000256|PIRNR:PIRNR000898}; EC=3.1.3.2 {ECO:0000256|PIRNR:PIRNR000898};	Purple (tartrate-resistant) acid phosphatase	GO:0005576,extracellular region; GO:0005773,vacuole; GO:0003993,acid phosphatase activity; GO:0046872,metal ion binding	PhoD-like phosphatase
gene:Aco000256.1.path1	12.78	14.47	12.56	12.82	13.08	12.75	259	282	280	298	275	248	0.896	-0.158	0.349874	0.62142	false	contig13	3308692	3311797	-	--	--	K02258 cytochrome c oxidase assembly protein subunit 11 | (RefSeq) cytochrome c oxidase assembly protein COX11, mitochondrial (A)	cytochrome c oxidase assembly protein COX11, mitochondrial-like isoform X1 [Ananas comosus]	RecName: Full=Cytochrome c oxidase assembly protein COX11, mitochondrial; Flags: Precursor;	SubName: Full=Cytochrome c oxidase assembly protein COX11, mitochondrial {ECO:0000313|EMBL:OAY75656.1};	Cytochrome oxidase assembly factor COX11	GO:0032592,integral component of mitochondrial membrane; GO:0005743,mitochondrial inner membrane; GO:0005739,mitochondrion; GO:0005507,copper ion binding; GO:0043621,protein self-association; GO:0009846,pollen germination; GO:1904960,positive regulation of cytochrome-c oxidase activity; GO:0010101,post-embryonic root morphogenesis	Cytochrome c oxidase assembly protein CtaG/Cox11
gene:Aco000257.1.path1	0	0	0	0.25	0	0	0	0	0	4	0	0	5.873	2.554	0.521093	NA	false	contig13	3306897	3307722	+	--	--	--	CASP-like protein 4D1 isoform X1 [Ananas comosus]	RecName: Full=CASP-like protein 4D1; Short=OsCASPL4D1;	RecName: Full=CASP-like protein {ECO:0000256|RuleBase:RU361233};	--	GO:0016021,integral component of membrane; GO:0005886,plasma membrane	Domain of unknown function (DUF588)
gene:Aco000258.1.path1	42.83	40.32	40.64	44.54	42.28	63.66	1168	1057	1219	1393	1196	1665	1.129	0.175	0.441801	0.69594	false	contig13	3299514	3302295	-	--	--	K22374 3''-deamino-3''-oxonicotianamine reductase [EC:1.1.1.285] | (RefSeq) probable NAD(P)H-dependent oxidoreductase 1 (A)	probable NAD(P)H-dependent oxidoreductase 1 [Ananas comosus]	RecName: Full=Probable NAD(P)H-dependent oxidoreductase 1; EC=1.1.1.-;	SubName: Full=Putative NAD(P)H-dependent oxidoreductase 1 {ECO:0000313|EMBL:OAY75657.1};	Aldo/keto reductase family proteins	GO:0016491,oxidoreductase activity	Aldo/keto reductase family
gene:Aco000259.1.path1	46.33	47.74	43.5	50.09	47.41	35.96	2070	2051	2138	2567	2197	1541	0.893	-0.164	0.31339	0.588813	false	contig13	3289038	3297942	-	--	--	K08869 aarF domain-containing kinase | (RefSeq) uncharacterized aarF domain-containing protein kinase 1 (A)	uncharacterized aarF domain-containing protein kinase 1 isoform X3 [Ananas comosus]	RecName: Full=Putative ABC1 protein At2g40090; Flags: Precursor;	SubName: Full=Putative aarF domain-containing protein kinase 1 {ECO:0000313|EMBL:OAY75654.1}; Flags: Fragment;	Predicted unusual protein kinase	GO:0005215,transporter activity	Phosphotransferase enzyme family
gene:Aco000260.1.path1	3.43	2.61	3.12	3.37	4.13	1.38	179	131	179	202	224	69	0.888	-0.171	0.658583	0.838802	false	contig13	3285735	3287705	+	--	--	K17710 pentatricopeptide repeat domain-containing protein 1 | (RefSeq) pentatricopeptide repeat-containing protein At1g20230-like (A)	pentatricopeptide repeat-containing protein At4g37170-like [Ananas comosus]	RecName: Full=Pentatricopeptide repeat-containing protein At4g37170;	SubName: Full=Pentatricopeptide repeat-containing protein {ECO:0000313|EMBL:OAY75655.1};	FOG: PPR repeat	GO:0043231,intracellular membrane-bounded organelle; GO:0004519,endonuclease activity; GO:0003723,RNA binding; GO:0008270,zinc ion binding; GO:0009451,RNA modification	Tetratricopeptide repeat
gene:Aco000261.1.path1	12.21	14.56	14.99	15.86	15.74	13.58	300	344	405	447	401	320	0.996	-0.006	0.973615	0.98961	false	contig13	3280581	3284523	+	--	--	K17807 mitochondrial translocator assembly and maintenance protein 41 | (RefSeq) phosphatidate cytidylyltransferase, mitochondrial isoform X1 (A)	phosphatidate cytidylyltransferase, mitochondrial isoform X2 [Ananas comosus]	--	SubName: Full=Phosphatidate cytidylyltransferase, mitochondrial {ECO:0000313|EMBL:OAY75652.1};	Uncharacterized conserved protein	GO:0004605,phosphatidate cytidylyltransferase activity; GO:0032049,cardiolipin biosynthetic process	Mitochondrial matrix Mmp37
gene:Aco000262.1.path1	47.02	50.41	56.65	31.58	35.26	17.65	4486	4624	5945	3455	3489	1615	0.502	-0.995	0.000168845	0.00258278	false	contig13	3266132	3275635	-	--	--	--	uncharacterized protein LOC109718181 isoform X1 [Ananas comosus]	--	SubName: Full=Uncharacterized protein {ECO:0000313|EMBL:OAY75653.1};	--	--	--
gene:Aco000263.1.path1	0	0.09	0.08	0	0	0	0	2	2	0	0	0	0.124	-3.014	0.354862	NA	false	contig13	3258929	3262456	+	--	--	--	Protein LIKE COV 3, partial [Ananas comosus]	RecName: Full=Protein LIKE COV 3 {ECO:0000303|PubMed:12668628};	SubName: Full=Protein LIKE COV 3 {ECO:0000313|EMBL:OAY75651.1}; Flags: Fragment;	--	GO:0005794,Golgi apparatus; GO:0016021,integral component of membrane	Protein of unknown function (DUF502)
gene:Aco000264.1.path1	169.21	176.66	151.8	182.13	184.68	143.49	1816	1823	1792	2242	2056	1477	0.945	-0.082	0.588756	0.798474	false	contig13	3254290	3258063	-	--	--	--	--	--	--	--	--	--
gene:Aco000265.1.path1	42.02	46.95	53.36	47.23	46.84	36.7	1560	1676	2179	2011	1804	1307	0.844	-0.244	0.171233	0.436549	false	contig13	3249262	3251736	-	--	--	--	BTB/POZ domain-containing protein At3g05675-like [Ananas comosus]	RecName: Full=BTB/POZ domain-containing protein At5g60050;	SubName: Full=BTB/POZ domain-containing protein {ECO:0000313|EMBL:OAY75659.1};	--	GO:0016567,protein ubiquitination	--
gene:Aco000266.1.path1	14.15	8.75	10.44	16.21	15.22	22.74	207	123	168	272	231	319	1.511	0.595	0.0399979	0.186002	false	contig13	3242902	3247395	+	--	--	K06287 septum formation protein | (RefSeq) maf-like protein DDB_G0281937 (A)	maf-like protein DDB_G0281937 isoform X3 [Ananas comosus]	--	SubName: Full=Maf-like protein {ECO:0000313|EMBL:OAY71601.1}; Flags: Fragment;	Predicted nucleic acid-binding protein ASMTL	GO:0047429,nucleoside-triphosphate diphosphatase activity	Maf-like protein
gene:Aco000267.1.path1	45.8	43.18	40.63	40.63	42.2	19.72	2010	1822	1961	2045	1921	830	0.725	-0.464	0.10123	0.327334	false	contig13	3231101	3237727	-	--	--	K20032 palmitoyltransferase ZDHHC13/17 [EC:2.3.1.225] | (RefSeq) probable protein S-acyltransferase 23 (A)	probable protein S-acyltransferase 23 isoform X2 [Ananas comosus]	RecName: Full=Probable protein S-acyltransferase 23; EC=2.3.1.225; AltName: Full=Probable palmitoyltransferase At2g14255; AltName: Full=Zinc finger DHHC domain-containing protein At2g14255;	RecName: Full=S-acyltransferase {ECO:0000256|RuleBase:RU079119}; EC=2.3.1.225 {ECO:0000256|RuleBase:RU079119}; AltName: Full=Palmitoyltransferase {ECO:0000256|RuleBase:RU079119};	Ankyrin repeat and DHHC-type Zn-finger domain containing proteins	GO:0005794,Golgi apparatus; GO:0000139,Golgi membrane; GO:0016021,integral component of membrane; GO:0019706,protein-cysteine S-palmitoyltransferase activity	Ankyrin repeats (many copies)
gene:Aco000268.1.path1	58.33	64.27	61.25	80.98	75.91	122.46	1484	1572	1714	2363	2003	2988	1.412	0.497	0.0457145	0.202278	false	contig13	3226273	3229672	+	--	--	K17744 L-galactose dehydrogenase [EC:1.1.1.316] | (RefSeq) L-galactose dehydrogenase (A)	L-galactose dehydrogenase [Ananas comosus]	RecName: Full=L-galactose dehydrogenase; Short=At-GalDH; Short=L-GalDH; EC=1.1.1.316;	SubName: Full=L-galactose dehydrogenase {ECO:0000313|EMBL:OAY75664.1};	Predicted oxidoreductase	GO:0005829,cytosol; GO:0010349,L-galactose dehydrogenase activity; GO:0006012,galactose metabolic process; GO:0019853,L-ascorbic acid biosynthetic process	Aldo/keto reductase family
gene:Aco000269.1.path1	14.61	12.99	14.04	16.67	15.25	11.79	677	579	716	886	733	524	0.966	-0.05	0.775375	0.900566	false	contig13	3211055	3218050	-	--	--	K15378 solute carrier family 45, member 1/2/4 | (RefSeq) sucrose transport protein SUT2-like (A)	sucrose transport protein SUT2 [Ananas comosus]	RecName: Full=Sucrose transport protein SUT2; AltName: Full=SUC4-like protein; AltName: Full=Sucrose permease 2; AltName: Full=Sucrose transporter 2; Short=OsSUT2; AltName: Full=Sucrose-proton symporter 2;	SubName: Full=Sucrose transport protein SUT2 {ECO:0000313|EMBL:OAY75665.1};	Sucrose transporter and related proteins	GO:0005801,cis-Golgi network; GO:0005887,integral component of plasma membrane; GO:0005773,vacuole; GO:0008515,sucrose transmembrane transporter activity; GO:0015293,symporter activity; GO:0005985,sucrose metabolic process	Major Facilitator Superfamily
gene:Aco000270.1.path1	0	0	0.02	0	0	0.03	0	0	1	0	0	1	0.9	-0.152	0.970303	NA	false	contig13	3195650	3197540	-	--	--	K03327 multidrug resistance protein, MATE family | (RefSeq) protein DETOXIFICATION 48-like (A)	protein DETOXIFICATION 48-like [Ananas comosus]	RecName: Full=Protein DETOXIFICATION 48 {ECO:0000303|PubMed:11739388}; Short=AtDTX48 {ECO:0000303|PubMed:11739388}; AltName: Full=Multidrug and toxic compound extrusion protein 48 {ECO:0000305}; Short=MATE protein 48 {ECO:0000305}; AltName: Full=Protein ABNORMAL SHOOT 4 {ECO:0000303|PubMed:26160579}; AltName: Full=Protein BUSH-AND-CHLOROTIC-DWARF 1 {ECO:0000303|PubMed:22150160}; Short=Protein BCD…	RecName: Full=Protein DETOXIFICATION {ECO:0000256|RuleBase:RU004914}; AltName: Full=Multidrug and toxic compound extrusion protein {ECO:0000256|RuleBase:RU004914};	Uncharacterized membrane protein, predicted efflux pump	GO:0005794,Golgi apparatus; GO:0000139,Golgi membrane; GO:0017119,Golgi transport complex; GO:0016021,integral component of membrane; GO:0005770,late endosome; GO:0031902,late endosome membrane; GO:0043226,organelle; GO:0015297,antiporter activity; GO:0015238,drug transmembrane transporter activity; GO:0005381,iron ion transmembrane transporter activity; GO:0006855,drug transmembrane transport; G…	MatE
gene:Aco000271.1.path1	7.22	6.08	5.54	7.61	9.28	8.05	315	255	266	381	420	337	1.224	0.291	0.120482	0.360735	false	contig13	3182896	3184542	+	--	--	K17964 leucine-rich PPR motif-containing protein, mitochondrial | (RefSeq) pentatricopeptide repeat-containing protein At1g79540 (A)	pentatricopeptide repeat-containing protein At1g71060, mitochondrial-like isoform X1 [Ananas comosus]	RecName: Full=Pentatricopeptide repeat-containing protein At1g71060, mitochondrial; Flags: Precursor;	SubName: Full=Pentatricopeptide repeat-containing protein, mitochondrial {ECO:0000313|EMBL:OAY75667.1};	FOG: PPR repeat	GO:0043231,intracellular membrane-bounded organelle; GO:0005739,mitochondrion; GO:0004519,endonuclease activity; GO:0003723,RNA binding; GO:0009451,RNA modification	Evolutionarily conserved signalling intermediate in Toll pathway
gene:Aco000272.1.path1	4.28	4.56	5.78	4.98	4.82	1.99	119	122	177	159	139	53	0.737	-0.441	0.236512	0.51206	false	contig13	3161636	3162882	-	--	--	K14963 COMPASS component SWD3 | (RefSeq) transcription factor bHLH18-like (A)	transcription factor bHLH18-like [Ananas comosus]	RecName: Full=Transcription factor bHLH25; AltName: Full=Basic helix-loop-helix protein 25; Short=AtbHLH25; Short=bHLH 25; AltName: Full=Transcription factor EN 29; AltName: Full=bHLH transcription factor bHLH025;	SubName: Full=Transcription factor bHLH25 {ECO:0000313|EMBL:OAY75668.1};	--	GO:0005634,nucleus; GO:0003677,DNA binding; GO:0003700,DNA-binding transcription factor activity; GO:0046983,protein dimerization activity; GO:0006355,regulation of transcription, DNA-templated; GO:0006351,transcription, DNA-templated	Helix-loop-helix DNA-binding domain
gene:Aco000273.1.path1	82.79	81.5	81.28	89.9	84.6	135.4	1402	1327	1514	1746	1486	2199	1.173	0.23	0.346506	0.617751	false	contig13	3153612	3157069	+	--	--	--	uncharacterized protein LOC109717918 [Ananas comosus]	--	SubName: Full=Uncharacterized protein {ECO:0000313|EMBL:OAY75669.1};	--	GO:0016021,integral component of membrane	--
gene:Aco000274.1.path1	50.61	35.64	34.65	40.66	40.61	43.57	1211	820	912	1116	1008	1000	0.957	-0.063	0.751559	0.887949	false	contig13	3137699	3144120	-	--	--	K00913 inositol-1,3,4-trisphosphate 5/6-kinase / inositol-tetrakisphosphate 1-kinase [EC:2.7.1.159 2.7.1.134] | (RefSeq) inositol-tetrakisphosphate 1-kinase 3-like (A)	inositol-tetrakisphosphate 1-kinase 3-like [Ananas comosus]	RecName: Full=Inositol-tetrakisphosphate 1-kinase 1 {ECO:0000305}; EC=2.7.1.134 {ECO:0000305}; AltName: Full=Inositol 1,3,4-trisphosphate 5/6-kinase 1 {ECO:0000305}; Short=Inositol-triphosphate 5/6-kinase 1 {ECO:0000305}; Short=Ins(1,3,4)P(3) 5/6-kinase 1 {ECO:0000305}; Short=OsITP5/6K-1 {ECO:0000305}; Short=OsITPK1 {ECO:0000305}; EC=2.7.1.159 {ECO:0000305};	RecName: Full=Inositol-tetrakisphosphate 1-kinase {ECO:0000256|PIRNR:PIRNR038186}; EC=2.7.1.134 {ECO:0000256|PIRNR:PIRNR038186};	--	GO:0005622,intracellular; GO:0005524,ATP binding; GO:0047325,inositol tetrakisphosphate 1-kinase activity; GO:0052726,inositol-1,3,4-trisphosphate 5-kinase activity; GO:0052725,inositol-1,3,4-trisphosphate 6-kinase activity; GO:0000287,magnesium ion binding; GO:0032957,inositol trisphosphate metabolic process	Inositol 1, 3, 4-trisphosphate 5/6-kinase
gene:Aco000275.1.path1	597.46	621.83	716.51	426.59	392.56	415.51	21089	21104	27819	17271	14373	14067	0.588	-0.765	3.26493e-07	1.05463e-05	false	contig13	3127226	3136439	+	--	--	--	PREDICTED: uncharacterized protein LOC105055900 [Elaeis guineensis]	RecName: Full=Sulfite exporter TauE/SafE family protein 4 {ECO:0000312|EMBL:AEC09275.1};	SubName: Full=uncharacterized protein LOC103707634 {ECO:0000313|RefSeq:XP_008790425.1};	--	GO:0016021,integral component of membrane	Sulfite exporter TauE/SafE
gene:Aco000277.1.path1	0.27	0.09	0.15	0.21	0.45	0.04	13	4	8	12	23	2	1.301	0.38	0.678001	0.849348	false	contig13	3038888	3042504	-	--	--	K22382 WD repeat-containing protein 26 | (RefSeq) WD repeat-containing protein 26 homolog (A)	growth-regulating factor 6-like [Ananas comosus]	RecName: Full=Growth-regulating factor 6; Short=OsGRF6; AltName: Full=Transcription activator GRF6;	SubName: Full=Growth-regulating factor 6 {ECO:0000313|EMBL:OAY68234.1};	--	GO:0005634,nucleus; GO:0005524,ATP binding; GO:0032502,developmental process; GO:0006355,regulation of transcription, DNA-templated; GO:0006351,transcription, DNA-templated	QLQ
gene:Aco000281.1.path1	45.7	45.46	46.02	40.43	45.18	29.38	2387	2283	2644	2422	2448	1472	0.77	-0.376	0.0404804	0.18736	false	contig13	3017687	3022086	+	--	--	K11498 centromeric protein E | (RefSeq) kinesin-like protein KIN-7L (A)	kinesin-like protein KIN-7L isoform X1 [Ananas comosus]	RecName: Full=Kinesin-like protein KIN-7L {ECO:0000305};	RecName: Full=Kinesin-like protein {ECO:0000256|RuleBase:RU000394}; Flags: Fragment;	Kinesin-like protein	GO:0005874,microtubule; GO:0005524,ATP binding; GO:0008017,microtubule binding; GO:0003777,microtubule motor activity; GO:0007018,microtubule-based movement	Microtubule binding
gene:Aco000282.1.path1	57.8	59.24	52.99	66.17	61.82	45.93	1930	1902	1946	2534	2141	1471	0.941	-0.088	0.61103	0.812093	false	contig13	3006943	3013916	+	--	--	K05853 Ca2+ transporting ATPase, sarcoplasmic/endoplasmic reticulum [EC:3.6.3.8] | (RefSeq) hypothetical protein (A)	uncharacterized protein KIAA0930 homolog isoform X1 [Ananas comosus]	--	SubName: Full=Uncharacterized protein {ECO:0000313|EMBL:OAY68232.1}; Flags: Fragment;	Uncharacterized conserved protein	--	Uncharacterized conserved protein (DUF2045)
gene:Aco000283.1.path1	3.64	9.59	6.5	4.55	5.37	13.64	51	129	100	73	78	183	1.114	0.155	0.772687	0.899227	false	contig13	3003680	3004207	-	--	--	--	uncharacterized protein LOC109718630 [Ananas comosus]	--	SubName: Full=Uncharacterized protein {ECO:0000313|EMBL:OAY68231.1};	--	--	--
gene:Aco000284.1.path1	69.59	64.95	70.95	76.63	76.4	84.31	3137	2815	3518	3962	3572	3645	1.068	0.095	0.498306	0.737918	false	contig13	2993171	2998256	-	--	--	K16296 serine carboxypeptidase-like clade I [EC:3.4.16.-] | (RefSeq) serine carboxypeptidase-like 2 (A)	serine carboxypeptidase-like 18 isoform X2 [Ananas comosus]	RecName: Full=Serine carboxypeptidase-like 18; EC=3.4.16.-; Flags: Precursor;	SubName: Full=Serine carboxypeptidase-like 18 {ECO:0000313|EMBL:OAY68230.1};	Serine carboxypeptidases (lysosomal cathepsin A)	GO:0005576,extracellular region; GO:0004180,carboxypeptidase activity; GO:0016747,transferase activity, transferring acyl groups other than amino-acyl groups; GO:0019748,secondary metabolic process	Serine carboxypeptidase
gene:Aco000285.1.path1	0.04	0.08	0.07	0.03	0	0	2	4	4	2	0	0	0.171	-2.549	0.136599	0.387481	false	contig13	2989356	2991326	-	--	--	K04733 interleukin-1 receptor-associated kinase 4 [EC:2.7.11.1] | (RefSeq) lysM domain receptor-like kinase 4 (A)	lysM domain receptor-like kinase 4 [Ananas comosus]	RecName: Full=LysM domain receptor-like kinase 4; Short=LysM-containing receptor-like kinase 4; EC=2.7.11.1; Flags: Precursor;	SubName: Full=LysM domain receptor-like kinase 4 {ECO:0000313|EMBL:OAY68236.1};	--	GO:0016021,integral component of membrane; GO:0005886,plasma membrane; GO:0005524,ATP binding; GO:0008061,chitin binding; GO:0004675,transmembrane receptor protein serine/threonine kinase activity; GO:0007166,cell surface receptor signaling pathway; GO:0071323,cellular response to chitin; GO:0071219,cellular response to molecule of bacterial origin; GO:0045087,innate immune response; GO:0006468,p…	LysM domain
gene:Aco000286.1.path1	35.27	36.38	36.48	37.6	40.62	53.26	1242	1232	1413	1519	1484	1799	1.127	0.173	0.401739	0.665693	false	contig13	2984696	2988896	-	--	--	K22857 EEF1A lysine methyltransferase 4 [EC:2.1.1.-] | (RefSeq) endothelin-converting enzyme 2 (A)	endothelin-converting enzyme 2 [Ananas comosus]	RecName: Full=Hemoglobin-2; AltName: Full=Hemoglobin II;	SubName: Full=endothelin-converting enzyme 2 {ECO:0000313|RefSeq:XP_008813257.1};	Predicted spermine/spermidine synthase	GO:0020037,heme binding; GO:0046872,metal ion binding; GO:0019825,oxygen binding; GO:0005344,oxygen carrier activity; GO:0009399,nitrogen fixation	ubiE/COQ5 methyltransferase family
gene:Aco000287.1.path1	11.39	6.09	12.32	11.25	10.87	0.23	105	54	125	119	104	2	0.679	-0.558	0.52493	0.75628	false	contig13	2978444	2981118	+	--	--	--	hypothetical protein ACMD2_10420, partial [Ananas comosus]	--	SubName: Full=Uncharacterized protein {ECO:0000313|EMBL:OAY68228.1}; Flags: Fragment;	--	--	--
gene:Aco000288.1.path1	0	0	0	0	0.25	0	0	0	0	0	4	0	6.44	2.687	0.498921	NA	false	contig13	2975945	2976526	-	--	--	--	uncharacterized protein LOC109718764 [Ananas comosus]	--	RecName: Full=Dirigent protein {ECO:0000256|RuleBase:RU363099};	--	GO:0048046,apoplast; GO:0016021,integral component of membrane; GO:0016853,isomerase activity	Dirigent-like protein
gene:Aco000289.1.path1	0	0	0	0.03	0	0	0	0	0	2	0	0	2.958	1.565	0.699377	NA	false	contig13	2968281	2974024	-	--	--	K01897 long-chain acyl-CoA synthetase [EC:6.2.1.3] | (RefSeq) long chain acyl-CoA synthetase 2 (A)	long chain acyl-CoA synthetase 2 [Ananas comosus]	RecName: Full=Long chain acyl-CoA synthetase 2; EC=6.2.1.3; AltName: Full=Protein Botrytis resistant 1; AltName: Full=Protein LATERAL ROOT DEVELOPMENT 2;	SubName: Full=Long chain acyl-CoA synthetase 2 {ECO:0000313|EMBL:OAY68226.1};	Long-chain acyl-CoA synthetases (AMP-forming)	GO:0005783,endoplasmic reticulum; GO:0009506,plasmodesma; GO:0005524,ATP binding; GO:0102391,decanoate-CoA ligase activity; GO:0004467,long-chain fatty acid-CoA ligase activity; GO:0031957,very long-chain fatty acid-CoA ligase activity; GO:0010143,cutin biosynthetic process; GO:0050832,defense response to fungus; GO:0006631,fatty acid metabolic process; GO:0010311,lateral root formation	AMP-binding enzyme C-terminal domain
gene:Aco000290.1.path1	12.94	11.94	2.57	1.74	8.58	2.56	1084	962	237	167	746	206	0.432	-1.209	0.18033	0.448499	false	contig13	2949392	2967058	+	--	--	K04733 interleukin-1 receptor-associated kinase 4 [EC:2.7.11.1] | (RefSeq) inactive protein kinase SELMODRAFT_444075-like (A)	inactive protein kinase SELMODRAFT_444075-like isoform X1 [Ananas comosus]	RecName: Full=Vesicle-associated protein 4-2; AltName: Full=Plant VAP homolog 4-2; Short=AtPVA42; AltName: Full=VAMP-associated protein 4-2;	SubName: Full=Proline-rich receptor-like protein kinase PERK8 {ECO:0000313|EMBL:OAY68227.1};	VAMP-associated protein involved in inositol metabolism	GO:0005789,endoplasmic reticulum membrane	MSP (Major sperm protein) domain
gene:Aco000291.1.path1	66.93	67.97	63.65	76.51	79.5	67.35	5158	5036	5395	6763	6355	4978	1.037	0.053	0.648007	0.833724	false	contig13	2938219	2947809	-	--	--	K10754 replication factor C subunit 1 | (RefSeq) replication factor C subunit 1 (A)	replication factor C subunit 1 [Ananas comosus]	RecName: Full=Replication factor C subunit 1; Short=OsRFC1; AltName: Full=Activator 1 large subunit; AltName: Full=Activator 1 subunit 1;	RecName: Full=Replication factor C subunit 1 {ECO:0000256|PIRNR:PIRNR036578};	Replication factor C, subunit RFC1 (large subunit)	GO:0005663,DNA replication factor C complex; GO:0005634,nucleus; GO:0005524,ATP binding; GO:0003689,DNA clamp loader activity; GO:0006281,DNA repair; GO:0006260,DNA replication; GO:0031935,regulation of chromatin silencing; GO:0051570,regulation of histone H3-K9 methylation; GO:0000712,resolution of meiotic recombination intermediates; GO:0009737,response to abscisic acid	AAA C-terminal domain
gene:Aco000292.1.path1	0.35	0.56	0.29	0.33	0.28	0.07	11	17	10	12	9	2	0.52	-0.943	0.209428	0.482861	false	contig13	2934607	2936952	-	--	--	--	uncharacterized protein LOC109718684 [Ananas comosus]	--	SubName: Full=Uncharacterized protein {ECO:0000313|EMBL:OAY68225.1};	--	--	--
gene:Aco000293.1.path1	44.76	45.79	41.46	56.93	58.35	44.56	2121	2086	2161	3094	2868	2025	1.115	0.157	0.29008	0.567616	false	contig13	2926783	2933229	-	--	--	K03977 GTPase | (RefSeq) uncharacterized protein LOC112288653 (A)	uncharacterized protein LOC109718134 [Ananas comosus]	RecName: Full=GTPase ERA-like, chloroplastic {ECO:0000305}; AltName: Full=GTP-binding protein Era-like {ECO:0000305}; Flags: Precursor;	SubName: Full=GTP binding domain {ECO:0000313|EMBL:OVA19412.1};	Mitochondrial GTPase	GO:0042644,chloroplast nucleoid; GO:0005525,GTP binding; GO:0003723,RNA binding; GO:0042254,ribosome biogenesis; GO:0006364,rRNA processing	Signal recognition particle receptor beta subunit
gene:Aco000294.1.path1	17.96	16.75	16.35	20.76	22.13	11.18	708	635	709	939	905	423	0.971	-0.042	0.873777	0.947381	false	contig13	2921227	2926271	-	--	--	K21027 tRNA-5-taurinomethyluridine 2-sulfurtransferase [EC:2.8.1.14] | (RefSeq) uncharacterized protein LOC103990311 isoform X1 (A)	uncharacterized protein LOC109718135 [Ananas comosus]	--	SubName: Full=tRNA-specific 2-thiouridylase MnmA {ECO:0000313|EMBL:OAY68223.1}; Flags: Fragment;	tRNA (5-methylaminomethyl-2-thiouridylate)-methyltransferase	GO:0016783,sulfurtransferase activity; GO:0008033,tRNA processing	Asparagine synthase
gene:Aco000295.1.path1	12.63	11.02	10.54	14.38	12.1	5.68	464	389	426	606	461	200	0.862	-0.214	0.510724	0.746211	false	contig13	2916494	2920092	+	--	--	K20456 oxysterol-binding protein 1 | (RefSeq) hypothetical protein (A)	protein DETOXIFICATION 42-like isoform X1 [Ananas comosus]	RecName: Full=Protein DETOXIFICATION 42 {ECO:0000303|PubMed:11739388}; Short=AtDTX42 {ECO:0000303|PubMed:11739388}; AltName: Full=Aluminum-activated citrate transporter {ECO:0000303|PubMed:18826429}; AltName: Full=AtMATE {ECO:0000303|PubMed:18826429}; AltName: Full=FRD-like protein {ECO:0000303|PubMed:12172022}; AltName: Full=Multidrug and toxic compound extrusion protein 42 {ECO:0000305}; Short=…	RecName: Full=Protein DETOXIFICATION {ECO:0000256|RuleBase:RU004914}; AltName: Full=Multidrug and toxic compound extrusion protein {ECO:0000256|RuleBase:RU004914}; Flags: Fragment;	Uncharacterized membrane protein, predicted efflux pump	GO:0016021,integral component of membrane; GO:0005886,plasma membrane; GO:0015297,antiporter activity; GO:0015137,citrate transmembrane transporter activity; GO:0015238,drug transmembrane transporter activity; GO:0015746,citrate transport; GO:0010044,response to aluminum ion	Polysaccharide biosynthesis C-terminal domain
gene:Aco000296.1.path1	45.34	52.11	57.52	68.96	64.86	25.6	2552	2820	3561	4452	3787	1382	0.938	-0.092	0.790749	0.908728	false	contig13	2894835	2897001	+	--	--	K23048 RING finger protein unkempt | (RefSeq) zinc finger CCCH domain-containing protein 30-like (A)	Zinc finger CCCH domain-containing protein 24 [Ananas comosus]	RecName: Full=Zinc finger CCCH domain-containing protein 24; Short=OsC3H24;	SubName: Full=Zinc finger CCCH domain-containing protein 24 {ECO:0000313|EMBL:OAY73877.1};	CCCH-type Zn-finger protein	GO:0003677,DNA binding; GO:0046872,metal ion binding	Zinc finger C-x8-C-x5-C-x3-H type (and similar)
gene:Aco000298.1.path1	59.7	57.06	58.73	70.75	70.64	45.49	3963	3642	4288	5387	4864	2896	0.978	-0.032	0.870591	0.94576	false	contig13	2878316	2884191	+	--	--	K17579 protein phosphatase 1 regulatory subunit 42 | (RefSeq) AML1; RNA-binding protein (A)	protein MEI2-like 2 isoform X2 [Ananas comosus]	RecName: Full=Protein MEI2-like 2; Short=OML2; AltName: Full=MEI2-like protein 2;	SubName: Full=protein MEI2-like 2 {ECO:0000313|RefSeq:XP_008779504.1};	Protein Mei2, essential for commitment to meiosis, and related proteins	GO:0003723,RNA binding	Smg-4/UPF3 family
gene:Aco000299.1.path1	94.88	99.47	92.88	97.23	96.05	189.76	1237	1247	1332	1454	1299	2373	1.244	0.315	0.32009	0.594652	false	contig13	2872678	2873914	-	--	--	--	uncharacterized protein LOC109718581 [Ananas comosus]	--	SubName: Full=Uncharacterized protein {ECO:0000313|EMBL:OAY67178.1};	--	--	Pollen proteins Ole e I like
gene:Aco000300.1.path1	74.64	66.67	70.72	73.93	72.81	71.99	2777	2385	2894	3155	2810	2569	0.953	-0.07	0.546024	0.770221	false	contig13	2861788	2866363	+	--	--	K00451 homogentisate 1,2-dioxygenase [EC:1.13.11.5] | (RefSeq) homogentisate 1,2-dioxygenase (A)	homogentisate 1,2-dioxygenase [Ananas comosus]	RecName: Full=Homogentisate 1,2-dioxygenase; EC=1.13.11.5; AltName: Full=Homogentisate oxygenase; AltName: Full=Homogentisic acid oxidase; AltName: Full=Homogentisicase;	SubName: Full=Homogentisate 1,2-dioxygenase {ECO:0000313|EMBL:OAY72648.1};	Homogentisate 1,2-dioxygenase	GO:0005829,cytosol; GO:0004411,homogentisate 1,2-dioxygenase activity; GO:0046872,metal ion binding; GO:1902000,homogentisate catabolic process; GO:0006559,L-phenylalanine catabolic process; GO:0006572,tyrosine catabolic process	homogentisate 1,2-dioxygenase
gene:Aco000303.1.path1	39.88	39.37	37	39.54	37.23	33.48	2340	2221	2388	2661	2266	1884	0.875	-0.193	0.104483	0.333001	false	contig13	2843225	2848157	-	--	--	K00232 acyl-CoA oxidase [EC:1.3.3.6] | (RefSeq) acyl-coenzyme A oxidase 3, peroxisomal-like (A)	acyl-coenzyme A oxidase 3, peroxisomal-like [Ananas comosus]	RecName: Full=Acyl-coenzyme A oxidase 3, peroxisomal; Short=AOX 3; Short=Acyl-CoA oxidase 3; EC=1.3.3.6; AltName: Full=Medium-chain acyl-CoA oxidase; Short=AtCX3; Flags: Precursor;	RecName: Full=Acyl-coenzyme A oxidase {ECO:0000256|PIRNR:PIRNR000168};	Pristanoyl-CoA/acyl-CoA oxidase	GO:0005777,peroxisome; GO:0003995,acyl-CoA dehydrogenase activity; GO:0003997,acyl-CoA oxidase activity; GO:0071949,FAD binding; GO:0050660,flavin adenine dinucleotide binding; GO:0006635,fatty acid beta-oxidation; GO:0033539,fatty acid beta-oxidation using acyl-CoA dehydrogenase; GO:0033540,fatty acid beta-oxidation using acyl-CoA oxidase; GO:0051791,medium-chain fatty acid metabolic process	Acyl-CoA dehydrogenase, C-terminal domain
gene:Aco000304.1.path1	23.45	22.35	22.06	23.09	24.56	9.31	1260	1155	1304	1423	1369	480	0.767	-0.382	0.253335	0.530032	false	contig13	2838204	2841962	+	--	--	K07198 5'-AMP-activated protein kinase, catalytic alpha subunit [EC:2.7.11.11] | (RefSeq) uncharacterized LOC107869260 (A)	uncharacterized protein LOC109718190 [Ananas comosus]	--	SubName: Full=Uncharacterized protein {ECO:0000313|EMBL:OAY80587.1};	--	GO:0016021,integral component of membrane	--
gene:Aco000305.1.path1	20.41	20.64	22.23	25.3	24.82	12.68	834	811	999	1186	1052	497	0.909	-0.138	0.61199	0.812558	false	contig13	2832995	2835880	+	--	--	--	transcription factor VOZ1-like [Ananas comosus]	RecName: Full=Transcription factor VOZ1; AltName: Full=Protein VASCULAR PLANT ONE-ZINC FINGER 1; Short=AtVOZ1;	SubName: Full=Transcription factor VOZ1 {ECO:0000313|EMBL:OAY80586.1}; Flags: Fragment;	--	GO:0005737,cytoplasm; GO:0005634,nucleus; GO:0046872,metal ion binding; GO:0043565,sequence-specific DNA binding; GO:0009631,cold acclimation; GO:0009816,defense response to bacterium, incompatible interaction; GO:0048574,long-day photoperiodism, flowering; GO:0048578,positive regulation of long-day photoperiodism, flowering; GO:0045893,positive regulation of transcription, DNA-templated; GO:0009…	--
gene:Aco000306.1.path1	38.84	32.74	39.92	40.08	34.11	50.31	528	428	597	625	481	656	1.035	0.05	0.828066	0.925356	false	contig13	2826983	2829634	+	--	--	K23166 optic atrophy 3 protein | (RefSeq) OPA3-like protein (A)	OPA3-like protein [Ananas comosus]	--	SubName: Full=OPA3-like protein {ECO:0000313|EMBL:OAY80588.1};	Predicted coiled-coil protein	--	Ciliary BBSome complex subunit 2, C-terminal
gene:Aco000307.1.path1	0.08	0	0	0.07	0.3	0.41	2	0	0	2	8	10	9.418	3.235	0.0434941	0.195491	false	contig13	2820390	2823413	-	--	--	K00521 ferric-chelate reductase [EC:1.16.1.7] | (RefSeq) ferric reduction oxidase 7, chloroplastic-like (A)	NAC transcription factor 56-like [Ananas comosus]	RecName: Full=NAC transcription factor 56 {ECO:0000303|PubMed:15029955}; Short=AtNAC056 {ECO:0000303|PubMed:15029955}; AltName: Full=NAC domain-containing protein 2 {ECO:0000303|PubMed:11245578}; Short=AtNAC2 {ECO:0000303|PubMed:11245578}; AltName: Full=Protein NAC-REGULATED SEED MORPHOLOGY 1 {ECO:0000303|PubMed:18849494};	SubName: Full=NAC transcription factor NAM-B2 {ECO:0000313|EMBL:OAY80589.1};	--	GO:0005634,nucleus; GO:0003700,DNA-binding transcription factor activity; GO:0044212,transcription regulatory region DNA binding; GO:0080060,integument development; GO:0045995,regulation of embryonic development; GO:0009753,response to jasmonic acid; GO:0048317,seed morphogenesis; GO:0006351,transcription, DNA-templated	No apical meristem (NAM) protein
gene:Aco000308.1.path1	38.25	28.99	41.72	73.95	56.21	119.81	225	164	270	499	343	676	2.136	1.095	0.001345	0.0144989	up	contig13	2818416	2818964	+	--	--	--	uncharacterized protein LOC109718142 [Ananas comosus]	--	SubName: Full=Uncharacterized protein {ECO:0000313|EMBL:OAY80590.1};	--	GO:0016021,integral component of membrane	--
gene:Aco000309.1.path1	82.13	94.03	103.88	14.02	16.25	4.52	2651	2918	3688	519	544	140	0.113	-3.144	5.18352e-15	6.13856e-13	down	contig13	2789876	2794552	-	--	--	K14491 two-component response regulator ARR-B family | (RefSeq) LOC109782971; two-component response regulator ARR12-like (A)	probable transcription factor GLK1 [Ananas comosus]	RecName: Full=Transcription activator GLK1; AltName: Full=GBF'S PRO-RICH REGION-INTERACTING factor 1; AltName: Full=Golden2-like protein 1; Short=AtGLK1;	SubName: Full=Putative transcription factor GLK1 {ECO:0000313|EMBL:OAY80605.1};	--	GO:0005634,nucleus; GO:0003677,DNA binding; GO:1900056,negative regulation of leaf senescence; GO:0006355,regulation of transcription, DNA-templated; GO:0006351,transcription, DNA-templated	Myb-like DNA-binding domain
gene:Aco000310.1.path1	0.29	0	0.66	0.26	0.28	0	2	0	5	2	2	0	0.51	-0.972	0.59246	NA	false	contig13	2787765	2788070	+	--	--	--	putative ribonuclease H protein [Ananas comosus]	--	SubName: Full=Putative ribonuclease H protein {ECO:0000313|EMBL:OAY74722.1};	--	GO:0003676,nucleic acid binding; GO:0004523,RNA-DNA hybrid ribonuclease activity	Reverse transcriptase-like
gene:Aco000311.1.path1	32.87	29.86	31.1	34.4	34.75	22.02	1359	1187	1414	1631	1490	873	0.893	-0.164	0.422299	0.682232	false	contig13	2778778	2786028	+	--	--	K11806 WD repeat and SOF domain-containing protein 1 | (RefSeq) DDB1- and CUL4-associated factor 13 (A)	DDB1- and CUL4-associated factor 13 [Ananas comosus]	RecName: Full=Dynein assembly factor with WDR repeat domains 1; AltName: Full=Outer row dynein assembly protein 16;	SubName: Full=DDB1-and CUL4-associated factor 13 {ECO:0000313|EMBL:OAY80604.1};	Sof1-like rRNA processing protein (contains WD40 repeats)	GO:0005737,cytoplasm; GO:0005856,cytoskeleton; GO:0031514,motile cilium	Anaphase-promoting complex subunit 4 WD40 domain
gene:Aco000312.1.path1	94.14	110.44	120.38	107.47	113.61	159.86	711	802	1000	931	890	1158	1.086	0.119	0.625376	0.819274	false	contig13	2776785	2778529	-	--	--	--	protein NUCLEAR FUSION DEFECTIVE 6, chloroplastic/mitochondrial-like isoform X2 [Ananas comosus]	RecName: Full=Protein NUCLEAR FUSION DEFECTIVE 6, chloroplastic/mitochondrial {ECO:0000303|PubMed:16698901}; Flags: Precursor;	SubName: Full=Protein NUCLEAR FUSION DEFECTIVE 6, chloroplastic/mitochondrial {ECO:0000313|EMBL:OAY80607.1};	--	GO:0009507,chloroplast; GO:0005739,mitochondrion; GO:0000741,karyogamy; GO:0010197,polar nucleus fusion	--
gene:Aco000313.1.path1	54.77	49.11	61.14	65.13	64.92	130.24	566	488	695	772	696	1291	1.471	0.557	0.0952692	0.315462	false	contig13	2771741	2774137	-	--	--	K02957 small subunit ribosomal protein S15Ae | (RefSeq) 40S ribosomal protein S15a-5-like (A)	40S ribosomal protein S15a-5-like [Ananas comosus]	RecName: Full=40S ribosomal protein S15a-5;	SubName: Full=40S ribosomal protein S15a-5 {ECO:0000313|EMBL:OAY80606.1};	40S ribosomal protein S15/S22	GO:0022626,cytosolic ribosome; GO:0022627,cytosolic small ribosomal subunit; GO:0005739,mitochondrion; GO:0042788,polysomal ribosome; GO:0005773,vacuole; GO:0003735,structural constituent of ribosome; GO:0006412,translation	Ribosomal protein S8
gene:Aco000314.1.path1	24.86	25.76	24.19	33.76	36.67	31.01	1733	1727	1855	2700	2652	2074	1.25	0.322	0.00835316	0.0609655	false	contig13	2762502	2770609	-	--	--	K16913 proline-, glutamic acid- and leucine-rich protein 1 | (RefSeq) hypothetical protein (A)	proline-, glutamic acid- and leucine-rich protein 1 [Ananas comosus]	--	SubName: Full=Uncharacterized protein {ECO:0000313|EMBL:OAY80601.1};	--	--	rRNA processing/ribosome biogenesis
gene:Aco000315.1.path1	0	0.26	0.36	0.09	0.05	0.1	0	10	16	4	2	4	0.351	-1.509	0.2273	0.503538	false	contig13	2759702	2761788	-	--	--	--	uncharacterized protein LOC109718195 isoform X1 [Ananas comosus]	RecName: Full=Putative UPF0481 protein At3g02645;	SubName: Full=Uncharacterized protein {ECO:0000313|EMBL:OAY80600.1};	--	GO:0016021,integral component of membrane	Plant protein of unknown function
gene:Aco000316.1.path1	52.44	53.75	55.35	67.72	61.44	84.38	1384	1364	1607	2050	1682	2136	1.225	0.293	0.134089	0.383831	false	contig13	2755057	2757421	-	--	--	K04506 E3 ubiquitin-protein ligase SIAH1 [EC:2.3.2.27] | (RefSeq) E3 ubiquitin-protein ligase SINAT5-like (A)	E3 ubiquitin-protein ligase SINAT5-like [Ananas comosus]	RecName: Full=E3 ubiquitin-protein ligase SINAT3 {ECO:0000305}; EC=2.3.2.27 {ECO:0000250|UniProtKB:Q8S3N1}; AltName: Full=RING-type E3 ubiquitin transferase SINAT3 {ECO:0000305}; AltName: Full=Seven in absentia homolog 3 {ECO:0000305};	RecName: Full=E3 ubiquitin-protein ligase {ECO:0000256|RuleBase:RU201113}; EC=2.3.2.27 {ECO:0000256|RuleBase:RU201113};	Zn finger protein	GO:0005634,nucleus; GO:0061630,ubiquitin protein ligase activity; GO:0008270,zinc ion binding; GO:0007275,multicellular organism development; GO:0006511,ubiquitin-dependent protein catabolic process	Zinc finger, C3HC4 type (RING finger)
gene:Aco000317.1.path1	0.15	0.32	0	0.58	0.39	0.85	3	6	0	13	8	16	3.661	1.872	0.064618	0.249956	false	contig13	2752171	2753937	-	--	--	--	PREDICTED: uncharacterized protein LOC103987764 [Musa acuminata subsp. malaccensis]	--	SubName: Full=Carboxylate-amine ligase Rxyl_1127 {ECO:0000313|EMBL:JAT65306.1};	--	GO:0016874,ligase activity	O-methyltransferase
gene:Aco000318.1.path1	0.07	0.07	0	0.03	0	0.07	2	2	0	1	0	2	0.683	-0.55	0.786713	NA	false	contig13	2748888	2750982	-	--	--	--	cytochrome b561 and DOMON domain-containing protein At3g61750-like isoform X1 [Ananas comosus]	RecName: Full=Cytochrome b561 and DOMON domain-containing protein At3g61750; AltName: Full=Protein b561A.tha9; Flags: Precursor;	SubName: Full=Cytochrome b561 and DOMON domain-containing protein {ECO:0000313|EMBL:OAY68577.1}; Flags: Fragment;	Predicted membrane protein, contains DoH and Cytochrome b-561/ferric reductase transmembrane domains	GO:0016021,integral component of membrane; GO:0046872,metal ion binding; GO:0055114,oxidation-reduction process	Ferric reductase like transmembrane component
gene:Aco000319.1.path1	24.7	24.39	21.44	27.99	26.97	32.31	377	358	360	490	427	473	1.145	0.196	0.277553	0.554657	false	contig13	2745778	2747285	+	--	--	K05933 aminocyclopropanecarboxylate oxidase [EC:1.14.17.4] | (RefSeq) 1-aminocyclopropane-1-carboxylate oxidase 5 (A)	Leucoanthocyanidin dioxygenase [Ananas comosus]	RecName: Full=Protein DMR6-LIKE OXYGENASE 2 {ECO:0000303|PubMed:25376907}; EC=1.14.11.- {ECO:0000255|PROSITE-ProRule:PRU00805}; AltName: Full=2-oxoglutarate (2OG)-Fe(II) oxygenase-like protein DLO2 {ECO:0000303|PubMed:25376907}; AltName: Full=Salicylate 3-hydroxylase DLO2 {ECO:0000305}; Short=S3H DLO2 {ECO:0000305}; Short=SA 3-hydroxylase DLO2 {ECO:0000305}; Short=Salicylic acid 3-hydroxylase DLO…	SubName: Full=Leucoanthocyanidin dioxygenase {ECO:0000313|EMBL:OAY80609.1};	Iron/ascorbate family oxidoreductases	GO:0051213,dioxygenase activity; GO:0046872,metal ion binding; GO:0002229,defense response to oomycetes; GO:0046244,salicylic acid catabolic process	2OG-Fe(II) oxygenase superfamily
gene:Aco000320.1.path1	0	0.23	0.31	0.1	0.11	0	0	2	3	1	1	0	0.35	-1.516	0.465882	NA	false	contig13	2741735	2743745	-	--	--	--	hypothetical protein ACMD2_13200 [Ananas comosus]	--	SubName: Full=Uncharacterized protein {ECO:0000313|EMBL:OAY65430.1};	--	--	--
gene:Aco000321.1.path1	25.38	25.87	25.47	36.57	38.37	23.49	2250	2205	2483	3718	3528	1997	1.178	0.236	0.253077	0.52991	false	contig13	2731674	2740263	+	--	--	K10581 ubiquitin-conjugating enzyme E2 O [EC:2.3.2.24] | (RefSeq) uncharacterized LOC105041516 (A)	uncharacterized protein LOC109718690 isoform X1 [Ananas comosus]	RecName: Full=Probable 2-oxoglutarate-dependent dioxygenase ANS {ECO:0000305}; EC=1.14.11.- {ECO:0000305}; AltName: Full=Anthocyanidin synthase {ECO:0000305};	SubName: Full=Uncharacterized protein {ECO:0000313|EMBL:OAY80608.1};	--	GO:0005829,cytosol; GO:0051213,dioxygenase activity; GO:0120091,jasmonic acid hydrolase; GO:0046872,metal ion binding; GO:0009813,flavonoid biosynthetic process; GO:2000022,regulation of jasmonic acid mediated signaling pathway	non-haem dioxygenase in morphine synthesis N-terminal
gene:Aco000322.1.path1	7.19	7	6.46	6.35	6.66	5.59	251	235	248	254	241	187	0.831	-0.268	0.114915	0.351096	false	contig13	2724513	2730695	+	--	--	K10581 ubiquitin-conjugating enzyme E2 O [EC:2.3.2.24] | (RefSeq) putative ubiquitin-conjugating enzyme E2 38 (A)	putative ubiquitin-conjugating enzyme E2 38 isoform X4 [Ananas comosus]	RecName: Full=Probable ubiquitin-conjugating enzyme E2 25; EC=2.3.2.23; AltName: Full=E2 ubiquitin-conjugating enzyme 25; AltName: Full=Ubiquitin carrier protein 25;	SubName: Full=Uncharacterized protein {ECO:0000313|EMBL:OAY80610.1}; Flags: Fragment;	Ubiquitin-conjugating enzyme	GO:0005737,cytoplasm; GO:0005524,ATP binding; GO:0061630,ubiquitin protein ligase activity; GO:0031625,ubiquitin protein ligase binding	Ubiquitin-conjugating enzyme
gene:Aco000323.1.path1	114.03	108.82	109.1	109.13	119.59	45.41	9890	9075	10408	10857	10759	3778	0.755	-0.406	0.215343	0.490015	false	contig13	2713637	2720801	+	--	--	K19477 cGMP-dependent protein kinase 2 [EC:2.7.11.12] | (RefSeq) protein phosphatase 2C and cyclic nucleotide-binding/kinase domain-containing protein (A)	protein phosphatase 2C and cyclic nucleotide-binding/kinase domain-containing protein isoform X1 [Ananas comosus]	RecName: Full=Protein phosphatase 2C and cyclic nucleotide-binding/kinase domain-containing protein; Includes: RecName: Full=Probable protein phosphatase 2C 19; Short=AtPP2C19; EC=3.1.3.16; Includes: RecName: Full=Probable inactive cyclic nucleotide-dependent protein kinase At2g20050;	SubName: Full=Protein phosphatase 2C and cyclic nucleotide-binding/kinase domain-containing protein {ECO:0000313|EMBL:OAY73498.1};	Serine/threonine protein phosphatase	GO:0005886,plasma membrane; GO:0005524,ATP binding; GO:0046872,metal ion binding; GO:0004721,phosphoprotein phosphatase activity; GO:0004674,protein serine/threonine kinase activity	Stage II sporulation protein E (SpoIIE)
gene:Aco000324.1.path1	0.31	0	0	0.03	0.07	0.24	8	0	0	1	2	6	1.081	0.113	0.951364	0.979518	false	contig13	2703028	2707068	-	--	--	K08960 casein kinase 1, epsilon [EC:2.7.11.1] | (RefSeq) casein kinase 1-like protein 3 isoform X2 (A)	casein kinase 1-like protein 3 [Ananas comosus]	RecName: Full=Casein kinase 1-like protein 4 {ECO:0000305}; EC=2.7.11.1 {ECO:0000269|PubMed:23897926}; AltName: Full=Protein CASEIN KINASE I-LIKE 4 {ECO:0000303|PubMed:16126836}; Short=CK1.4 {ECO:0000303|PubMed:23897926};	SubName: Full=Casein kinase I isoform epsilon {ECO:0000313|EMBL:PHT74294.1};	Casein kinase (serine/threonine/tyrosine protein kinase)	GO:0005737,cytoplasm; GO:0005634,nucleus; GO:0005524,ATP binding; GO:0004674,protein serine/threonine kinase activity; GO:0009785,blue light signaling pathway; GO:0006897,endocytosis; GO:0018105,peptidyl-serine phosphorylation; GO:0009640,photomorphogenesis; GO:0046777,protein autophosphorylation; GO:0008360,regulation of cell shape; GO:0009637,response to blue light	Phosphotransferase enzyme family
gene:Aco000325.1.path1	0	0	0.09	0	0.18	0	0	0	1	0	2	0	1.655	0.727	0.84878	NA	false	contig13	2700821	2701698	-	--	--	K08960 casein kinase 1, epsilon [EC:2.7.11.1] | (RefSeq) hypothetical protein (A)	casein kinase 1-like protein 3 [Ananas comosus]	RecName: Full=Casein kinase 1-like protein 3 {ECO:0000305}; EC=2.7.11.1 {ECO:0000269|PubMed:23897926}; AltName: Full=Protein CASEIN KINASE I-LIKE 3 {ECO:0000303|PubMed:16126836}; Short=CK1.3 {ECO:0000303|PubMed:23897926};	SubName: Full=casein kinase 1-like protein 4 {ECO:0000313|RefSeq:XP_018812717.1};	Casein kinase (serine/threonine/tyrosine protein kinase)	GO:0005737,cytoplasm; GO:0005634,nucleus; GO:0005524,ATP binding; GO:0004674,protein serine/threonine kinase activity; GO:0009785,blue light signaling pathway; GO:0006897,endocytosis; GO:0018105,peptidyl-serine phosphorylation; GO:0009640,photomorphogenesis; GO:0008360,regulation of cell shape; GO:0009637,response to blue light	Protein tyrosine kinase
gene:Aco000326.1.path1	0.07	0.07	0.06	0.09	0	0.07	2	2	2	3	0	2	0.743	-0.429	0.774896	NA	false	contig13	2686988	2696939	-	--	--	K08959 casein kinase 1, delta [EC:2.7.11.1] | (RefSeq) casein kinase 1-like protein 3 (A)	casein kinase 1-like protein 1 [Ananas comosus]	RecName: Full=Casein kinase 1-like protein 3 {ECO:0000305}; EC=2.7.11.1 {ECO:0000269|PubMed:23897926}; AltName: Full=Protein CASEIN KINASE I-LIKE 3 {ECO:0000303|PubMed:16126836}; Short=CK1.3 {ECO:0000303|PubMed:23897926};	SubName: Full=casein kinase 1-like protein 4 {ECO:0000313|RefSeq:XP_018812717.1};	Casein kinase (serine/threonine/tyrosine protein kinase)	GO:0005737,cytoplasm; GO:0005634,nucleus; GO:0005524,ATP binding; GO:0004674,protein serine/threonine kinase activity; GO:0009785,blue light signaling pathway; GO:0006897,endocytosis; GO:0018105,peptidyl-serine phosphorylation; GO:0009640,photomorphogenesis; GO:0008360,regulation of cell shape; GO:0009637,response to blue light	RIO1 family
gene:Aco000327.1.path1	0.86	0.71	0.78	0.97	1.61	1.43	20	16	20	26	39	32	1.574	0.654	0.13402	0.383753	false	contig13	2683960	2685287	+	--	--	K08235 xyloglucan:xyloglucosyl transferase [EC:2.4.1.207] | (RefSeq) probable xyloglucan endotransglucosylase/hydrolase protein 26 (A)	probable xyloglucan endotransglucosylase/hydrolase protein 26 [Ananas comosus]	RecName: Full=Probable xyloglucan endotransglucosylase/hydrolase protein 26; Short=At-XTH26; Short=XTH-26; EC=2.4.1.207; Flags: Precursor;	RecName: Full=Xyloglucan endotransglucosylase/hydrolase {ECO:0000256|RuleBase:RU361120}; EC=2.4.1.207 {ECO:0000256|RuleBase:RU361120};	--	GO:0048046,apoplast; GO:0005618,cell wall; GO:0004553,hydrolase activity, hydrolyzing O-glycosyl compounds; GO:0016762,xyloglucan:xyloglucosyl transferase activity; GO:0042546,cell wall biogenesis; GO:0071555,cell wall organization; GO:0010411,xyloglucan metabolic process	Xyloglucan endo-transglycosylase (XET) C-terminus
gene:Aco000328.1.path1	31.53	26.14	27.27	33.35	35.27	46.15	493	393	469	598	572	692	1.253	0.326	0.131988	0.380599	false	contig13	2679575	2682946	+	--	--	K07579 putative methylase | (RefSeq) S-adenosyl-L-methionine-dependent methyltransferases superfamily protein (A)	methyltransferase-like protein 5 isoform X2 [Ananas comosus]	--	SubName: Full=Methyltransferase-like protein 5 {ECO:0000313|EMBL:JAT65096.1};	Predicted RNA methylase	GO:0008168,methyltransferase activity; GO:0003676,nucleic acid binding	Methyltransferase domain
gene:Aco000329.1.path1	2.32	2.56	3.31	4.12	3.72	3.28	85	90	133	173	141	115	1.248	0.32	0.20491	0.477714	false	contig13	2661638	2668857	-	--	--	K14638 solute carrier family 15 (peptide/histidine transporter), member 3/4 | (RefSeq) protein NRT1/ PTR FAMILY 1.2 (A)	transcription factor bHLH68-like [Ananas comosus]	RecName: Full=Transcription factor bHLH68; AltName: Full=Basic helix-loop-helix protein 68; Short=AtbHLH68; Short=bHLH 68; AltName: Full=Transcription factor EN 60; AltName: Full=bHLH transcription factor bHLH068;	SubName: Full=Transcription factor bHLH68 {ECO:0000313|EMBL:OAY73486.1};	--	GO:0005634,nucleus; GO:0001046,core promoter sequence-specific DNA binding; GO:0003700,DNA-binding transcription factor activity; GO:0046983,protein dimerization activity; GO:0001228,DNA-binding transcription activator activity, RNA polymerase II-specific; GO:0006355,regulation of transcription, DNA-templated; GO:0006366,transcription by RNA polymerase II	Mitochondrial import receptor subunit Tom22
gene:Aco000330.1.path1	43.5	54.07	41.17	55.38	49.11	75.3	415	496	432	606	486	689	1.203	0.266	0.291754	0.568548	false	contig13	2658403	2659704	+	--	--	K17362 acyl-coenzyme A thioesterase 13 [EC:3.1.2.-] | (RefSeq) uncharacterized protein LOC103715755 (A)	hypothetical protein ACMD2_08983 [Ananas comosus]	--	SubName: Full=Uncharacterized protein {ECO:0000313|EMBL:OAY73485.1};	--	--	Thioesterase superfamily
gene:Aco000331.1.path1	89.5	92.42	88.65	113.34	105.04	158.89	1978	1964	2155	2873	2408	3368	1.295	0.373	0.0968025	0.318641	false	contig13	2649403	2656099	+	--	--	--	hypothetical protein ACMD2_08982 [Ananas comosus]	--	SubName: Full=Uncharacterized protein {ECO:0000313|EMBL:OAY73484.1};	--	GO:0016021,integral component of membrane	Protein of unknown function (DUF3119)
gene:Aco000332.1.path1	62.93	60.42	57.9	79.19	78.63	67.2	1901	1755	1924	2744	2464	1947	1.145	0.195	0.105684	0.335351	false	contig13	2643794	2648588	-	--	--	K03249 translation initiation factor 3 subunit F | (RefSeq) eukaryotic translation initiation factor 3 subunit F-like (A)	uncharacterized protein LOC109718677 [Ananas comosus]	--	SubName: Full=putative esterase YitV isoform X1 {ECO:0000313|RefSeq:XP_008789326.1};	--	--	Chlorophyllase enzyme
gene:Aco000333.1.path1	61.69	59.6	62.9	53.18	53.06	17.15	3423	3180	3839	3385	3054	913	0.611	-0.711	0.0601913	0.239238	false	contig13	2635564	2642338	+	--	--	K12182 hepatocyte growth factor-regulated tyrosine kinase substrate | (RefSeq) TOM1-like protein 9 (A)	TOM1-like protein 2 [Ananas comosus]	RecName: Full=TOM1-like protein 9 {ECO:0000305};	SubName: Full=TOM1-like protein 2 {ECO:0000313|EMBL:OAY73482.1};	Cytosolic sorting protein GGA2/TOM1	GO:0005737,cytoplasm; GO:0016020,membrane; GO:0006886,intracellular protein transport	GAT domain
gene:Aco000334.1.path1	51.17	50.82	43.25	50.85	49.08	70.73	952	909	885	1085	947	1262	1.091	0.126	0.574134	0.788269	false	contig13	2632188	2634619	-	--	--	K03100 signal peptidase I [EC:3.4.21.89] | (RAP-DB) Os02g0267000; Similar to Signal peptidase I (EC 3.4.21.89) (Leader peptidase I). (A)	chloroplast processing peptidase-like isoform X1 [Ananas comosus]	RecName: Full=Chloroplast processing peptidase; EC=3.4.21.89; AltName: Full=Signal peptidase I-3; Flags: Precursor;	SubName: Full=Chloroplast processing peptidase {ECO:0000313|EMBL:OAY73489.1};	Mitochondrial inner membrane protease, subunit IMP1	GO:0009507,chloroplast; GO:0009941,chloroplast envelope; GO:0009535,chloroplast thylakoid membrane; GO:0016021,integral component of membrane; GO:0009526,plastid envelope; GO:0055035,plastid thylakoid membrane; GO:0008233,peptidase activity; GO:0008236,serine-type peptidase activity; GO:0051604,protein maturation; GO:0010027,thylakoid membrane organization	Peptidase S24-like
gene:Aco000335.1.path1	30.33	31.39	25.34	29.77	32.82	29.41	1461	1454	1343	1645	1640	1359	0.976	-0.035	0.81228	0.917385	false	contig13	2628402	2630765	+	--	--	K17710 pentatricopeptide repeat domain-containing protein 1 | (RefSeq) pentatricopeptide repeat-containing protein At5g25630-like (A)	pentatricopeptide repeat-containing protein At5g25630-like [Ananas comosus]	RecName: Full=Pentatricopeptide repeat-containing protein At5g25630;	SubName: Full=pentatricopeptide repeat-containing protein At5g25630-like {ECO:0000313|RefSeq:XP_008795053.1, ECO:0000313|RefSeq:XP_008795054.1, ECO:0000313|RefSeq:XP_008795055.1};	FOG: PPR repeat	GO:0043231,intracellular membrane-bounded organelle; GO:0004519,endonuclease activity; GO:0003723,RNA binding; GO:0009451,RNA modification	Tetratricopeptide repeat
gene:Aco000336.1.path1	12.05	11.56	11.93	10.33	11.5	4.47	1004	926	1093	987	994	357	0.677	-0.564	0.0831083	0.290455	false	contig13	2616611	2623301	-	--	--	K08653 membrane-bound transcription factor site-1 protease [EC:3.4.21.112] | (RefSeq) subtilisin-like protease SBT6.1 (A)	subtilisin-like protease SBT6.1 isoform X1 [Ananas comosus]	RecName: Full=Subtilisin-like protease SBT6.1 {ECO:0000303|PubMed:16193095}; EC=3.4.21.- {ECO:0000305}; AltName: Full=Site-1 protease {ECO:0000303|PubMed:17662035}; Short=AtS1P {ECO:0000303|PubMed:17662035}; AltName: Full=Subtilase subfamily 6 member 1 {ECO:0000303|PubMed:16193095}; Short=AtSBT6.1 {ECO:0000303|PubMed:16193095}; Flags: Precursor;	SubName: Full=Subtilisin-like protease SBT6.1 {ECO:0000313|EMBL:OAY73496.1};	Subtilisin kexin isozyme-1/site 1 protease, subtilase superfamily	GO:0005794,Golgi apparatus; GO:0000139,Golgi membrane; GO:0016021,integral component of membrane; GO:0004175,endopeptidase activity; GO:0004252,serine-type endopeptidase activity; GO:0006972,hyperosmotic response; GO:0042538,hyperosmotic salinity response; GO:0006508,proteolysis	Subtilase family
gene:Aco000337.1.path1	184.35	189.81	192.3	156.54	152.28	85.28	7489	7414	8593	7294	6417	3323	0.638	-0.649	0.00708991	0.0538037	false	contig13	2609109	2615425	+	--	--	K13606 chlorophyll(ide) b reductase [EC:1.1.1.294] | (RefSeq) probable chlorophyll(ide) b reductase NYC1, chloroplastic (A)	probable chlorophyll(ide) b reductase NYC1, chloroplastic [Ananas comosus]	RecName: Full=Probable chlorophyll(ide) b reductase NYC1, chloroplastic; EC=1.1.1.294; AltName: Full=Protein NON-YELLOW COLORING 1; Short=OsNYC1; Flags: Precursor;	SubName: Full=Putative chlorophyll(Ide) b reductase NYC1, chloroplastic {ECO:0000313|EMBL:OAY73494.1};	Reductases with broad range of substrate specificities	GO:0009535,chloroplast thylakoid membrane; GO:0016021,integral component of membrane; GO:0009536,plastid; GO:0034256,chlorophyll(ide) b reductase activity; GO:0016491,oxidoreductase activity; GO:0015996,chlorophyll catabolic process; GO:0010304,PSII associated light-harvesting complex II catabolic process	NADP oxidoreductase coenzyme F420-dependent
gene:Aco000338.1.path1	69.33	74.15	73.9	75.63	71.39	73.08	1907	1961	2236	2386	2037	1928	0.934	-0.098	0.435486	0.691507	false	contig13	2602898	2606845	+	--	--	K03234 elongation factor 2 | (RefSeq) elongation factor 2 (A)	post-GPI attachment to proteins factor 3 isoform X1 [Ananas comosus]	--	SubName: Full=Post-GPI attachment to proteins factor 3 {ECO:0000313|EMBL:OAY73495.1};	Predicted membrane protein	GO:0016021,integral component of membrane	Per1-like family
gene:Aco000339.1.path1	21.58	22.96	24.68	31.37	32.13	38.46	911	932	1146	1519	1407	1557	1.362	0.446	0.013042	0.0847297	false	contig13	2600801	2602393	-	--	--	K13118 protein DGCR14 | (RefSeq) protein DGCR14 (A)	protein DGCR14 [Ananas comosus]	--	SubName: Full=Protein DGCR14 {ECO:0000313|EMBL:OAY73492.1};	Nuclear protein ES2	--	Nuclear protein Es2
gene:Aco000340.1.path1	29.07	27.54	28.8	35.54	37.55	16.83	1918	1747	2090	2690	2570	1065	0.964	-0.054	0.85426	0.937927	false	contig13	2587141	2598350	+	--	--	K04706 E3 SUMO-protein ligase PIAS1 | (RefSeq) E4 SUMO-protein ligase PIAL2 (A)	E4 SUMO-protein ligase PIAL2-like [Ananas comosus]	RecName: Full=E4 SUMO-protein ligase PIAL2 {ECO:0000303|PubMed:25415977}; EC=2.3.2.- {ECO:0000269|PubMed:25415977}; AltName: Full=Protein INHIBITOR OF ACTIVATED STAT-LIKE 2 {ECO:0000303|PubMed:25415977};	SubName: Full=Uncharacterized protein {ECO:0000313|EMBL:OAY73493.1};	Zn-finger transcription factor	GO:0005634,nucleus; GO:0016874,ligase activity; GO:0019789,SUMO transferase activity; GO:0008270,zinc ion binding; GO:0051176,positive regulation of sulfur metabolic process; GO:0016925,protein sumoylation; GO:0009737,response to abscisic acid; GO:0006970,response to osmotic stress; GO:0009651,response to salt stress	Zinc-finger of the MIZ type in Nse subunit
gene:Aco000341.1.path1	121.59	117.03	114.15	164.7	165.84	220.82	1073	993	1108	1667	1518	1869	1.45	0.536	0.00679591	0.052042	false	contig13	2583808	2585524	-	--	--	K20300 trafficking protein particle complex subunit 1 | (RefSeq) trafficking protein particle complex subunit 1 (A)	PREDICTED: trafficking protein particle complex subunit 1 [Musa acuminata subsp. malaccensis]	--	SubName: Full=Uncharacterized protein {ECO:0000313|EnsemblPlants:GSMUA_Achr5P23390_001};	Transport protein particle (TRAPP) complex subunit	GO:0030008,TRAPP complex; GO:0016192,vesicle-mediated transport	Sedlin, N-terminal conserved region
gene:Aco000342.1.path1	52.39	53.4	54.11	59.17	57.05	56.79	2295	2249	2607	2973	2592	2386	0.999	-0.002	0.985669	0.993154	false	contig13	2575755	2581218	+	--	--	K04733 interleukin-1 receptor-associated kinase 4 [EC:2.7.11.1] | (RefSeq) probable receptor-like protein kinase At2g39360 (A)	uncharacterized protein LOC109718050 [Ananas comosus]	--	SubName: Full=Proline iminopeptidase {ECO:0000313|EMBL:OAY73491.1};	--	--	alpha/beta hydrolase fold
gene:Aco000343.1.path1	7.24	7.28	6.67	6.26	7.06	0.72	1199	1159	1216	1189	1214	114	0.601	-0.734	0.376933	0.645149	false	contig13	2556925	2572967	-	--	--	K02349 DNA polymerase theta [EC:2.7.7.7] | (RefSeq) helicase and polymerase-containing protein TEBICHI (A)	helicase and polymerase-containing protein TEBICHI isoform X2 [Ananas comosus]	RecName: Full=Helicase and polymerase-containing protein TEBICHI; EC=3.6.4.-;	SubName: Full=Uncharacterized protein {ECO:0000313|EMBL:KQL16340.1, ECO:0000313|EnsemblPlants:Si020945m};	DNA polymerase theta/eta, DEAD-box superfamily	GO:0005737,cytoplasm; GO:0008409,5'-3' exonuclease activity; GO:0005524,ATP binding; GO:0003677,DNA binding; GO:0003887,DNA-directed DNA polymerase activity; GO:0004386,helicase activity; GO:0007049,cell cycle; GO:0051301,cell division; GO:0006261,DNA-dependent DNA replication; GO:1990067,intrachromosomal DNA recombination; GO:0009933,meristem structural organization; GO:0009640,photomorphogenesi…	Helix-hairpin-helix domain
gene:Aco000344.1.path1	8.31	9.28	7.62	9.54	10.82	3.52	234	251	236	308	316	95	0.866	-0.208	0.589815	0.798959	false	contig13	2549734	2553891	-	--	--	K07052 uncharacterized protein | (RefSeq) uncharacterized LOC105051013 (A)	uncharacterized protein LOC109718709 [Ananas comosus]	--	SubName: Full=Uncharacterized protein {ECO:0000313|EMBL:OAY74775.1};	--	GO:0016021,integral component of membrane	CAAX protease self-immunity
gene:Aco000345.1.path1	1.04	1.45	1.55	2.3	1.75	1.57	20	27	33	51	35	29	1.278	0.354	0.371729	0.64003	false	contig13	2549720	2553910	+	--	--	K07052 uncharacterized protein | (RefSeq) uncharacterized protein LOC103990947 (A)	uncharacterized protein LOC109718709 [Ananas comosus]	--	SubName: Full=Uncharacterized protein {ECO:0000313|EMBL:OAY74775.1};	--	GO:0016021,integral component of membrane	--
gene:Aco000346.1.path1	0.32	0.17	0	0.28	0.61	0	2	1	0	2	4	0	1.713	0.777	0.689993	NA	false	contig13	2544040	2544276	+	--	--	--	Ethylene-responsive transcription factor CRF4 [Ananas comosus]	--	SubName: Full=Ethylene-responsive transcription factor CRF4 {ECO:0000313|EMBL:OAY66220.1};	--	GO:0005634,nucleus; GO:0003677,DNA binding; GO:0003700,DNA-binding transcription factor activity; GO:0006351,transcription, DNA-templated	--
gene:Aco000347.1.path1	0.34	0.79	0.69	0.44	0.33	1.23	4	9	9	6	4	14	1.017	0.024	0.977476	0.991042	false	contig13	2543312	2543758	+	--	--	K09286 EREBP-like factor | (RefSeq) ethylene-responsive transcription factor 11-like (A)	ethylene-responsive transcription factor CRF2-like, partial [Ananas comosus]	RecName: Full=Ethylene-responsive transcription factor CRF1; AltName: Full=Protein CYTOKININ RESPONSE FACTOR 1;	SubName: Full=Ethylene-responsive transcription factor CRF4 {ECO:0000313|EMBL:OAY82772.1};	--	GO:0005737,cytoplasm; GO:0005634,nucleus; GO:0003677,DNA binding; GO:0003700,DNA-binding transcription factor activity; GO:0048825,cotyledon development; GO:0009736,cytokinin-activated signaling pathway; GO:0009873,ethylene-activated signaling pathway; GO:0048366,leaf development; GO:0006351,transcription, DNA-templated	AP2 domain
gene:Aco000348.1.path1	0.59	1.71	0.95	1.63	1.8	2.76	13	36	23	41	41	58	1.763	0.818	0.109691	0.342951	false	contig13	2528976	2530999	+	--	--	--	uncharacterized protein LOC109717916 [Ananas comosus]	--	SubName: Full=Uncharacterized protein {ECO:0000313|EMBL:OAY76349.1};	--	GO:0016021,integral component of membrane	--
gene:Aco000349.1.path1	50.06	51.95	56.28	59.91	62.57	53.42	2595	2589	3209	3562	3364	2656	1.024	0.034	0.800771	0.912877	false	contig13	2519708	2522947	+	--	--	K04733 interleukin-1 receptor-associated kinase 4 [EC:2.7.11.1] | (RefSeq) LOW QUALITY PROTEIN: probable inactive receptor kinase At4g23740 (A)	probable inactive receptor kinase At4g23740 [Ananas comosus]	RecName: Full=Probable inactive receptor kinase At4g23740; Flags: Precursor;	SubName: Full=Putative inactive receptor kinase {ECO:0000313|EMBL:OAY80163.1}; Flags: Fragment;	--	GO:0016021,integral component of membrane; GO:0005886,plasma membrane; GO:0005524,ATP binding; GO:0004672,protein kinase activity	Proline-rich membrane anchor 1
gene:Aco000350.1.path1	8.38	7.75	6.11	13.37	12.14	7.88	253	225	203	463	380	228	1.382	0.467	0.0648573	0.250443	false	contig13	2506349	2508789	-	--	--	K14326 regulator of nonsense transcripts 1 [EC:3.6.4.-] | (RefSeq) uncharacterized protein LOC111904613 (A)	uncharacterized protein LOC109718679 isoform X2 [Ananas comosus]	--	SubName: Full=Uncharacterized protein {ECO:0000313|EMBL:OMO53270.1};	--	--	BED zinc finger
gene:Aco000351.1.path1	42.71	37.05	43.46	48.9	45.2	75.59	747	623	836	981	820	1268	1.28	0.357	0.177917	0.445262	false	contig13	2497526	2501128	-	--	--	--	pollen-specific leucine-rich repeat extensin-like protein 1 isoform X1 [Ananas comosus]	--	SubName: Full=Uncharacterized protein {ECO:0000313|EMBL:OAY77959.1};	--	--	--
gene:Aco000352.1.path1	281.82	305.15	324.38	219.65	216.35	258.98	13913	14485	17615	12438	11079	12263	0.705	-0.504	0.00291112	0.0267669	false	contig13	2485981	2496532	-	--	--	K02150 V-type H+-transporting ATPase subunit E | (RefSeq) V-type proton ATPase subunit E (A)	GDSL esterase/lipase At4g01130 [Ananas comosus]	RecName: Full=GDSL esterase/lipase At4g01130; EC=3.1.1.-; AltName: Full=Extracellular lipase At4g01130; Flags: Precursor;	SubName: Full=GDSL esterase/lipase {ECO:0000313|EMBL:OAY77957.1};	--	GO:0005576,extracellular region; GO:0016788,hydrolase activity, acting on ester bonds; GO:0016042,lipid catabolic process	GDSL-like Lipase/Acylhydrolase
gene:Aco000353.1.path1	5.76	5.14	6.14	2.57	2.5	1.34	683	586	801	350	308	152	0.345	-1.534	8.77439e-09	3.90397e-07	down	contig13	2470227	2478097	-	--	--	K05666 ATP-binding cassette, subfamily C (CFTR/MRP), member 2 | (RefSeq) ABC transporter C family member 10-like (A)	ABC transporter C family member 10-like [Ananas comosus]	RecName: Full=ABC transporter C family member 10; Short=ABC transporter ABCC.10; Short=AtABCC10; EC=3.6.3.44; AltName: Full=ATP-energized glutathione S-conjugate pump 14; AltName: Full=Glutathione S-conjugate-transporting ATPase 14; AltName: Full=Multidrug resistance-associated protein 14;	SubName: Full=ABC transporter C family member 10 {ECO:0000313|EMBL:OAY77958.1};	Multidrug resistance-associated protein/mitoxantrone resistance protein, ABC superfamily	GO:0016021,integral component of membrane; GO:0000325,plant-type vacuole; GO:0005774,vacuolar membrane; GO:0005524,ATP binding; GO:0042626,ATPase activity, coupled to transmembrane movement of substances; GO:0008559,xenobiotic transmembrane transporting ATPase activity; GO:0055085,transmembrane transport	RsgA GTPase
gene:Aco000354.1.path1	0.25	0	0.05	0.07	0.1	0	19	0	4	6	8	0	0.528	-0.922	0.56078	0.779475	false	contig13	2465708	2469208	-	--	--	--	uncharacterized protein LOC109718009 [Ananas comosus]	--	SubName: Full=Uncharacterized protein {ECO:0000313|EMBL:OAY77943.1};	--	GO:0005634,nucleus; GO:0006260,DNA replication; GO:0033314,mitotic DNA replication checkpoint; GO:0010212,response to ionizing radiation	--
gene:Aco000355.1.path1	46.8	46.56	44.48	62.08	49.23	66.13	439	420	459	668	479	595	1.192	0.253	0.190355	0.460622	false	contig13	2464561	2465135	+	--	--	--	uncharacterized protein LOC109718013 isoform X1 [Ananas comosus]	--	SubName: Full=Uncharacterized protein {ECO:0000313|EMBL:OAY77942.1};	--	--	Glyoxalase/Bleomycin resistance protein/Dioxygenase superfamily
gene:Aco000356.1.path1	64.98	70.15	58.79	81.56	73.37	78.69	1028	1067	1023	1480	1204	1194	1.113	0.155	0.293419	0.570173	false	contig13	2460236	2462918	-	--	--	K14566 U3 small nucleolar RNA-associated protein 24 | (RefSeq) rRNA-processing protein FCF1 homolog (A)	rRNA-processing protein FCF1 homolog [Ananas comosus]	--	SubName: Full=rRNA-processing protein FCF {ECO:0000313|EMBL:OAY77938.1};	Predicted nucleic-acid-binding protein, contains PIN domain	GO:0032040,small-subunit processome	Fcf1
gene:Aco000357.1.path1	2.8	1.87	1.88	3.3	3	2.48	111	71	82	150	123	94	1.238	0.308	0.255807	0.533011	false	contig13	2451369	2455627	-	--	--	K12639 cytochrome P450 family 724 subfamily B polypeptide 1 [EC:1.14.13.-] | (RefSeq) cytochrome P450 724B1-like (A)	protein trichome birefringence-like 23 isoform X1 [Ananas comosus]	RecName: Full=Protein trichome birefringence-like 26;	SubName: Full=Protein trichome birefringence-like 26 {ECO:0000313|EMBL:OAY77937.1};	--	GO:0005794,Golgi apparatus; GO:0016021,integral component of membrane; GO:0016413,O-acetyltransferase activity; GO:0071554,cell wall organization or biogenesis	PMR5 N terminal Domain
gene:Aco000358.1.path1	74.99	69.02	93.49	340.39	284.35	159.35	2182	1931	2992	11360	8582	4447	3.02	1.595	3.14162e-08	1.26135e-06	up	contig13	2448646	2450713	+	--	--	K19613 leucine-rich repeat protein SHOC2 | (RefSeq) uncharacterized protein LOC111313103 isoform X1 (A)	probable WRKY transcription factor 41 [Ananas comosus]	RecName: Full=Probable WRKY transcription factor 53; AltName: Full=WRKY DNA-binding protein 53;	SubName: Full=Putative WRKY transcription factor 41 {ECO:0000313|EMBL:OAY77936.1};	--	GO:0009507,chloroplast; GO:0005634,nucleus; GO:0003677,DNA binding; GO:0003700,DNA-binding transcription factor activity; GO:0043565,sequence-specific DNA binding; GO:0009816,defense response to bacterium, incompatible interaction; GO:0010150,leaf senescence; GO:0045893,positive regulation of transcription, DNA-templated; GO:0031347,regulation of defense response; GO:0010200,response to chitin; G…	WRKY DNA -binding domain
gene:Aco000360.1.path1	86.74	81.37	82.67	100.8	106.51	102.78	2733	2465	2865	3643	3481	3106	1.142	0.192	0.0884111	0.301308	false	contig13	2424469	2427940	-	--	--	K00797 spermidine synthase [EC:2.5.1.16] | (RefSeq) spermine synthase isoform X2 (A)	spermine synthase isoform X1 [Ananas comosus]	RecName: Full=Spermine synthase; Short=SPMSY; EC=2.5.1.22; AltName: Full=Spermidine aminopropyltransferase;	SubName: Full=Spermine synthase {ECO:0000313|EMBL:OAY77941.1};	Spermidine synthase	GO:0016768,spermine synthase activity; GO:0006597,spermine biosynthetic process	Methyltransferase domain
gene:Aco000361.1.path1	0.62	0.78	0.59	0.82	1.61	0.32	32	39	34	49	87	16	1.264	0.339	0.548714	0.771685	false	contig13	2417837	2423517	+	--	--	K01897 long-chain acyl-CoA synthetase [EC:6.2.1.3] | (RefSeq) long chain acyl-CoA synthetase 4-like (A)	long chain acyl-CoA synthetase 4-like [Ananas comosus]	RecName: Full=Long chain acyl-CoA synthetase 4; EC=6.2.1.3;	SubName: Full=Long chain acyl-CoA synthetase 4 {ECO:0000313|EMBL:JAT58268.1};	Long-chain acyl-CoA synthetases (AMP-forming)	GO:0005794,Golgi apparatus; GO:0005886,plasma membrane; GO:0005524,ATP binding; GO:0102391,decanoate-CoA ligase activity; GO:0004467,long-chain fatty acid-CoA ligase activity; GO:0006631,fatty acid metabolic process	AMP-binding enzyme
gene:Aco000363.1.path1	13.38	15.05	15.43	17.77	17.64	27.56	283	306	359	431	387	559	1.332	0.413	0.117904	0.356208	false	contig13	2410781	2414450	-	--	--	K17278 membrane-associated progesterone receptor component | (RefSeq) membrane steroid-binding protein 2-like (A)	membrane-associated progesterone-binding protein 4 [Ananas comosus]	RecName: Full=Membrane-associated progesterone-binding protein 4 {ECO:0000303|Ref.7}; Short=AtMAPR4 {ECO:0000303|Ref.7};	SubName: Full=membrane-associated progesterone-binding protein 4 isoform X1 {ECO:0000313|RefSeq:XP_008786414.1};	Predicted heme/steroid binding protein	GO:0012505,endomembrane system; GO:0016021,integral component of membrane; GO:0016020,membrane; GO:0020037,heme binding; GO:0005496,steroid binding	Cytochrome b5-like Heme/Steroid binding domain
gene:Aco000364.1.path1	0.25	0.13	0.26	0.29	0	0.3	6	3	7	8	0	7	0.857	-0.223	0.847285	0.934276	false	contig13	2407878	2409530	+	--	--	K00521 ferric-chelate reductase [EC:1.16.1.7] | (RefSeq) ferric reduction oxidase 7, chloroplastic-like (A)	Protein SOMBRERO, partial [Ananas comosus]	RecName: Full=NAC domain-containing protein 76 {ECO:0000303|PubMed:15029955}; Short=ONAC076 {ECO:0000303|PubMed:15029955}; AltName: Full=OsNAC7 {ECO:0000303|PubMed:10660065};	SubName: Full=Protein SOMBRERO {ECO:0000313|EMBL:OAY77939.1}; Flags: Fragment;	--	GO:0005634,nucleus; GO:0003677,DNA binding; GO:0009834,plant-type secondary cell wall biogenesis; GO:0006355,regulation of transcription, DNA-templated; GO:0048829,root cap development; GO:0006351,transcription, DNA-templated	No apical meristem (NAM) protein
gene:Aco000367.1.path1	14.82	12.43	13.78	16.52	12.99	8.78	449	362	459	574	408	255	0.858	-0.222	0.377468	0.645766	false	contig13	2393868	2397432	-	--	--	K00734 galactosylxylosylprotein 3-beta-galactosyltransferase [EC:2.4.1.134] | (RefSeq) probable beta-1,3-galactosyltransferase 14 (A)	probable beta-1,3-galactosyltransferase 13 [Ananas comosus]	RecName: Full=Probable beta-1,3-galactosyltransferase 14; EC=2.4.1.-;	RecName: Full=Hexosyltransferase {ECO:0000256|RuleBase:RU363063}; EC=2.4.1.- {ECO:0000256|RuleBase:RU363063};	Galactosyltransferases	GO:0005794,Golgi apparatus; GO:0000139,Golgi membrane; GO:0016021,integral component of membrane; GO:0008378,galactosyltransferase activity; GO:0006486,protein glycosylation	Galactosyltransferase
gene:Aco000368.1.path1	7.21	3.34	6.43	5.6	7.65	6.17	211	94	207	188	232	173	1.055	0.077	0.814045	0.918282	false	contig13	2388997	2392940	+	--	--	K21026 acetylajmaline esterase [EC:3.1.1.80] | (RefSeq) GDSL esterase/lipase At5g45910-like (A)	GDSL esterase/lipase [Ananas comosus]	RecName: Full=GDSL esterase/lipase At5g45910; EC=3.1.1.-; AltName: Full=Extracellular lipase At5g45910; Flags: Precursor;	SubName: Full=GDSL esterase/lipase {ECO:0000313|EMBL:OAY77955.1};	--	GO:0005576,extracellular region; GO:0016788,hydrolase activity, acting on ester bonds; GO:0016042,lipid catabolic process	GDSL-like Lipase/Acylhydrolase
gene:Aco000369.1.path1	46.74	48.88	45.4	35.99	33.71	54.32	540	543	577	477	404	602	0.817	-0.292	0.250631	0.527212	false	contig13	2372982	2374232	-	--	--	--	GDSL esterase/lipase At5g45920 isoform X3 [Ananas comosus]	RecName: Full=GDSL esterase/lipase At5g45920; EC=3.1.1.-;	SubName: Full=GDSL esterase/lipase {ECO:0000313|EMBL:OAY77953.1}; Flags: Fragment;	Isoamyl acetate-hydrolyzing esterase	GO:0016788,hydrolase activity, acting on ester bonds; GO:0016042,lipid catabolic process	GDSL-like Lipase/Acylhydrolase
gene:Aco000372.1.path1	0.14	0	0.12	0.24	0.2	0.14	2	0	2	4	3	2	2.024	1.017	0.473535	0.718709	false	contig13	2343578	2345613	+	--	--	K19038 E3 ubiquitin-protein ligase ATL41 [EC:2.3.2.27] | (RefSeq) E3 ubiquitin-protein ligase ATL41-like (A)	RING-H2 finger protein ATL39-like [Ananas comosus]	RecName: Full=RING-H2 finger protein ATL40; EC=2.3.2.27 {ECO:0000305}; AltName: Full=RING-type E3 ubiquitin transferase ATL40 {ECO:0000305};	SubName: Full=E3 ubiquitin-protein ligase ATL41 {ECO:0000313|EMBL:OAY83199.1};	FOG: Predicted E3 ubiquitin ligase	GO:0016021,integral component of membrane; GO:0046872,metal ion binding; GO:0061630,ubiquitin protein ligase activity; GO:0043161,proteasome-mediated ubiquitin-dependent protein catabolic process	--
gene:Aco000375.1.path1	0.16	0	0.15	0	0.12	0.08	4	0	4	0	3	2	0.596	-0.746	0.665888	0.842442	false	contig13	2329932	2331600	-	--	--	--	uncharacterized protein LOC109718780 [Ananas comosus]	--	SubName: Full=uncharacterized protein LOC103703061 {ECO:0000313|RefSeq:XP_008784012.1};	--	--	--
gene:Aco000376.1.path1	51.29	30.42	17.92	44.09	42.81	31.99	2430	1386	934	2396	2104	1454	1.105	0.144	0.684369	0.852404	false	contig13	2322705	2328771	+	--	--	K07300 Ca2+:H+ antiporter | (RefSeq) vacuolar cation/proton exchanger 2-like isoform X1 (A)	uncharacterized protein LOC109718816 [Ananas comosus]	RecName: Full=Sodium/calcium exchanger NCL2 {ECO:0000305}; AltName: Full=Na(+)/Ca(2+)-exchange protein NCL2 {ECO:0000305}; AltName: Full=OsEFCAX2 {ECO:0000303|PubMed:24286292}; AltName: Full=Protein NCX-like 2 {ECO:0000305}; Short=OsNCL2 {ECO:0000305};	SubName: Full=Uncharacterized protein {ECO:0000313|EMBL:OAY83201.1}; Flags: Fragment;	--	GO:0016021,integral component of membrane; GO:0005886,plasma membrane; GO:0005509,calcium ion binding; GO:0005432,calcium:sodium antiporter activity; GO:0055074,calcium ion homeostasis	EF-hand domain
gene:Aco000377.1.path1	0.78	0.78	1.17	1.52	1.21	0.39	29	28	48	65	47	14	1.046	0.064	0.903855	0.961771	false	contig13	2311493	2315811	+	--	--	K01000 phospho-N-acetylmuramoyl-pentapeptide-transferase [EC:2.7.8.13] | (RefSeq) phospho-N-acetylmuramoyl-pentapeptide-transferase homolog (A)	phospho-N-acetylmuramoyl-pentapeptide-transferase homolog [Ananas comosus]	RecName: Full=Phospho-N-acetylmuramoyl-pentapeptide-transferase homolog; AltName: Full=Translocase I;	SubName: Full=phospho-N-acetylmuramoyl-pentapeptide- transferase homolog {ECO:0000313|RefSeq:XP_008783937.1};	--	GO:0016021,integral component of membrane; GO:0008963,phospho-N-acetylmuramoyl-pentapeptide-transferase activity	Phospho-N-acetylmuramoyl-pentapeptide-transferase signature 1
gene:Aco000378.1.path1	417.59	484.11	514.41	334.75	338.58	695.6	7536	8400	10211	6929	6338	12040	0.901	-0.15	0.655687	0.837122	false	contig13	2306285	2307196	-	--	--	K22422 protein downstream neighbor of Son | (RefSeq) hypothetical protein (A)	heme-binding protein 2-like [Ananas comosus]	RecName: Full=Heme-binding-like protein At3g10130, chloroplastic; Flags: Precursor;	SubName: Full=Heme-binding protein 2 {ECO:0000313|EMBL:OAY83197.1};	--	GO:0009507,chloroplast; GO:0009535,chloroplast thylakoid membrane; GO:0010287,plastoglobule	SOUL heme-binding protein
gene:Aco000380.1.path1	166.32	165.52	160.76	150.61	150.06	157.07	5051	4833	5370	5246	4727	4575	0.859	-0.22	0.0614541	0.242011	false	contig13	2297944	2301827	+	--	--	K06689 ubiquitin-conjugating enzyme E2 D [EC:2.3.2.23] | (RefSeq) ubiquitin-conjugating enzyme E2 E2-like (A)	uncharacterized protein LOC109718564 isoform X1 [Ananas comosus]	--	SubName: Full=Protein SIP5 {ECO:0000313|EMBL:OAY83203.1};	Putative Zn-finger protein	--	--
gene:Aco000382.1.path1	39.73	37.46	41.1	38.33	36.3	41.22	995	902	1132	1101	943	990	0.905	-0.144	0.33847	0.611613	false	contig13	2281407	2286526	-	--	--	K13126 polyadenylate-binding protein | (RefSeq) hypothetical protein (A)	polyadenylate-binding protein-interacting protein 8-like [Ananas comosus]	RecName: Full=Polyadenylate-binding protein-interacting protein 8; Short=PABP-interacting protein 8; Short=Poly(A)-binding protein-interacting protein 8; AltName: Full=PAM2-containing protein CID8; AltName: Full=Protein CTC-INTERACTING DOMAIN 8;	SubName: Full=Polyadenylate-binding protein-interacting protein 9 {ECO:0000313|EMBL:OAY76261.1};	FOG: RRM domain	GO:0005634,nucleus; GO:0003723,RNA binding	Occluded RNA-recognition motif
gene:Aco000383.1.path1	11.86	12.34	10.94	13.14	15.5	6.73	281	281	285	357	381	153	0.923	-0.116	0.705213	0.864194	false	contig13	2274385	2278809	+	--	--	K01805 xylose isomerase [EC:5.3.1.5] | (RefSeq) xylose isomerase (A)	putative lipase C4A8.10 [Ananas comosus]	--	SubName: Full=Putative lipase C4A8.10 {ECO:0000313|EMBL:OAY76264.1};	Predicted alpha/beta hydrolase	--	Putative serine esterase (DUF676)
gene:Aco000384.1.path1	58.66	74.54	81.36	140.54	126.47	105.73	1511	1846	2305	4152	3379	2612	1.596	0.674	0.000718496	0.00875486	false	contig13	2264696	2265667	-	--	--	K13341 peroxin-7 | (RefSeq) peroxisome biogenesis protein 7 (A)	peroxisome biogenesis protein 7 [Ananas comosus]	RecName: Full=Peroxisome biogenesis protein 7; AltName: Full=Peroxin-7; Short=AtPEX7; AltName: Full=Peroxisomal targeting signal type 2 receptor; AltName: Full=Pex7p;	SubName: Full=Peroxisome biogenesis protein 7 {ECO:0000313|EMBL:OAY76263.1};	Peroxisomal targeting signal type 2 receptor	GO:0080008,Cul4-RING E3 ubiquitin ligase complex; GO:0005778,peroxisomal membrane; GO:0006625,protein targeting to peroxisome	Anaphase-promoting complex subunit 4 WD40 domain
gene:Aco000385.1.path1	7.46	5.86	6.82	19.72	21.56	18.45	344	260	346	1043	1031	816	2.735	1.451	2.47206e-19	5.14105e-17	up	contig13	2258707	2261862	-	--	--	K16292 KDEL-tailed cysteine endopeptidase [EC:3.4.22.-] | (RefSeq) hypothetical protein (A)	low-temperature-induced cysteine proteinase-like [Ananas comosus]	RecName: Full=Probable cysteine protease RD21B {ECO:0000305}; EC=3.4.22.- {ECO:0000305}; Flags: Precursor;	SubName: Full=Cysteine proteinase RD21a {ECO:0000313|EMBL:OAY83207.1};	Cysteine proteinase Cathepsin L	GO:0005829,cytosol; GO:0005783,endoplasmic reticulum; GO:0005615,extracellular space; GO:0005764,lysosome; GO:0005773,vacuole; GO:0004197,cysteine-type endopeptidase activity; GO:0051603,proteolysis involved in cellular protein catabolic process; GO:0009651,response to salt stress	Peptidase C1-like family
gene:Aco000386.1.path1	0.06	0	0	0.05	0	0	2	0	0	2	0	0	0.822	-0.283	0.935961	NA	false	contig13	2250478	2253187	+	--	--	K08026 one cut domain, family member 1, hepatocyte nuclear factor 6 | (RefSeq) probable transcription factor KAN2 (A)	putative Myb family transcription factor [Ananas comosus]	RecName: Full=Putative Myb family transcription factor At1g14600;	SubName: Full=Putative Myb family transcription factor {ECO:0000313|EMBL:OAY83208.1};	--	GO:0005634,nucleus; GO:0003677,DNA binding; GO:0003700,DNA-binding transcription factor activity; GO:0006355,regulation of transcription, DNA-templated; GO:0006351,transcription, DNA-templated	Myb-like DNA-binding domain
gene:Aco000387.1.path1	8.05	7.07	7.7	7.54	7.63	7.36	703	593	739	755	691	616	0.912	-0.134	0.321793	0.596801	false	contig13	2224779	2235171	-	--	--	K04733 interleukin-1 receptor-associated kinase 4 [EC:2.7.11.1] | (RefSeq) protein MALE DISCOVERER 2-like (A)	protein MALE DISCOVERER 1-like isoform X1 [Ananas comosus]	RecName: Full=Protein MALE DISCOVERER 2; Short=AtMDIS2; AltName: Full=Probable LRR receptor-like serine/threonine-protein kinase MRH1 {ECO:0000303|PubMed:16367956}; EC=2.7.11.1 {ECO:0000305}; AltName: Full=Protein MORPHOGENESIS OF ROOT HAIR 1 {ECO:0000303|PubMed:16367956}; Flags: Precursor;	SubName: Full=Putative LRR receptor-like serine/threonine-protein kinase {ECO:0000313|EMBL:OAY74118.1};	--	GO:0012505,endomembrane system; GO:0016021,integral component of membrane; GO:0005886,plasma membrane; GO:0090406,pollen tube; GO:0005524,ATP binding; GO:0004675,transmembrane receptor protein serine/threonine kinase activity; GO:0007166,cell surface receptor signaling pathway; GO:0006468,protein phosphorylation; GO:0048765,root hair cell differentiation	Leucine Rich repeats (2 copies)
gene:Aco000388.1.path1	198.46	220.88	212.38	325.03	314.45	291.05	4749	5082	5590	8921	7805	6680	1.358	0.441	0.000300971	0.00420861	false	contig13	2220830	2223959	+	--	--	K15104 solute carrier family 25 (mitochondrial oxoglutarate transporter), member 11 | (RefSeq) mitochondrial dicarboxylate/tricarboxylate transporter DTC (A)	mitochondrial dicarboxylate/tricarboxylate transporter DTC-like [Ananas comosus]	RecName: Full=Mitochondrial dicarboxylate/tricarboxylate transporter DTC; AltName: Full=Dicarboxylate/tricarboxylate carrier;	SubName: Full=Mitochondrial dicarboxylate/tricarboxylate transporter DTC {ECO:0000313|EMBL:OAY74119.1};	Mitochondrial oxoglutarate/malate carrier proteins	GO:0005618,cell wall; GO:0009507,chloroplast; GO:0009941,chloroplast envelope; GO:0016021,integral component of membrane; GO:0005743,mitochondrial inner membrane; GO:0005739,mitochondrion; GO:0009506,plasmodesma; GO:0005774,vacuolar membrane; GO:0005310,dicarboxylic acid transmembrane transporter activity; GO:0015367,oxoglutarate:malate antiporter activity; GO:0015142,tricarboxylic acid transmemb…	Mitochondrial carrier protein
gene:Aco000389.1.path1	181.85	166.35	153.5	153.81	154.04	118.38	9339	8214	8671	9060	8206	5831	0.783	-0.354	0.0195388	0.112943	false	contig13	2206558	2213596	+	--	--	K18159 NADH dehydrogenase [ubiquinone] 1 alpha subcomplex assembly factor 1 | (RefSeq) probable complex I intermediate-associated protein 30 (A)	uncharacterized protein LOC109718545 isoform X1 [Ananas comosus]	RecName: Full=Uncharacterized protein At5g02240;	SubName: Full=Uncharacterized protein {ECO:0000313|EMBL:EMJ15363.1}; Flags: Fragment;	Predicted dehydrogenase	GO:0048046,apoplast; GO:0009570,chloroplast stroma; GO:0005829,cytosol; GO:0005886,plasma membrane; GO:0005774,vacuolar membrane; GO:0009737,response to abscisic acid	TrkA-N domain
gene:Aco000390.1.path1	0.13	0.12	0.09	0.28	0.14	0.07	9	8	7	23	10	5	1.364	0.448	0.541049	0.767157	false	contig13	2201461	2205244	+	--	--	K04733 interleukin-1 receptor-associated kinase 4 [EC:2.7.11.1] | (RefSeq) G-type lectin S-receptor-like serine/threonine-protein kinase SD2-5 (A)	G-type lectin S-receptor-like serine/threonine-protein kinase SD2-5 [Ananas comosus]	RecName: Full=G-type lectin S-receptor-like serine/threonine-protein kinase SD2-5; EC=2.7.11.1; AltName: Full=S-domain-2 (SD2) receptor kinase 5; Short=SD2-5; Flags: Precursor;	SubName: Full=G-type lectin S-receptor-like serine/threonine-protein kinase SD2-5 {ECO:0000313|EMBL:OAY76777.1};	--	GO:0016021,integral component of membrane; GO:0005886,plasma membrane; GO:0005524,ATP binding; GO:0005516,calmodulin binding; GO:0030246,carbohydrate binding; GO:0004672,protein kinase activity; GO:0004674,protein serine/threonine kinase activity; GO:0031625,ubiquitin protein ligase binding; GO:0046777,protein autophosphorylation	S-locus glycoprotein domain
gene:Aco000391.1.path1	11.93	12.06	12	13.87	11.93	9.43	462	449	511	616	479	350	0.901	-0.151	0.414634	0.676879	false	contig13	2193562	2199490	+	--	--	K15280 solute carrier family 35, member C2 | (RefSeq) probable sugar phosphate/phosphate translocator At1g06470 (A)	probable sugar phosphate/phosphate translocator At1g06470 isoform X1 [Ananas comosus]	RecName: Full=Probable sugar phosphate/phosphate translocator At1g06470;	SubName: Full=probable sugar phosphate/phosphate translocator At1g06470 isoform X1 {ECO:0000313|RefSeq:XP_008790011.1};	Predicted integral membrane protein	GO:0005793,endoplasmic reticulum-Golgi intermediate compartment; GO:0016021,integral component of membrane; GO:0008643,carbohydrate transport; GO:0015786,UDP-glucose transmembrane transport	Purine nucleobase transmembrane transport
gene:Aco000392.1.path1	21.52	21.22	22.87	20.87	21.37	16.65	597	566	698	664	615	443	0.826	-0.275	0.0810795	0.285902	false	contig13	2166453	2170268	-	--	--	K14503 brassinosteroid resistant 1/2 | (RefSeq) protein BRASSINAZOLE-RESISTANT 1-like (A)	protein BZR1 homolog 3-like [Ananas comosus]	RecName: Full=Protein BZR1 homolog 3; Short=OsBZR3; AltName: Full=Protein BRASSINAZOLE-RESISTANT 1 homolog 3;	SubName: Full=Protein BZR 3 {ECO:0000313|EMBL:OAY82586.1};	--	GO:0003677,DNA binding; GO:0003700,DNA-binding transcription factor activity; GO:0009742,brassinosteroid mediated signaling pathway; GO:0040008,regulation of growth; GO:0006351,transcription, DNA-templated	BES1/BZR1 plant transcription factor, N-terminal
gene:Aco000393.1.path1	80.77	83.86	69.58	63.66	57.71	66.38	1676	1673	1588	1515	1242	1321	0.742	-0.431	0.00645189	0.0498614	false	contig13	2155614	2164986	-	--	--	K13993 HSP20 family protein | (RefSeq) hypothetical protein (A)	heat shock protein DDB_G0280215 isoform X2 [Ananas comosus]	RecName: Full=17.9 kDa class II heat shock protein;	SubName: Full=Small heat shock protein C2 {ECO:0000313|EMBL:OAY67676.1};	Molecular chaperone (small heat-shock protein Hsp26/Hsp42)	GO:0005737,cytoplasm	Hsp20/alpha crystallin family
gene:Aco000395.1.path1	829.35	797.74	780.93	1050.01	1047.2	1612.97	5934	5488	6146	8617	7772	11069	1.433	0.519	0.0291232	0.150026	false	contig13	2150940	2152462	-	--	--	--	transcription elongation factor 1 homolog [Ananas comosus]	RecName: Full=Transcription elongation factor 1 homolog;	RecName: Full=Transcription elongation factor 1 homolog {ECO:0000256|RuleBase:RU364033};	Uncharacterized Zn ribbon-containing protein	GO:0008023,transcription elongation factor complex; GO:0046872,metal ion binding; GO:0000993,RNA polymerase II complex binding; GO:0048096,chromatin-mediated maintenance of transcription; GO:0006368,transcription elongation from RNA polymerase II promoter	Transcription elongation factor Elf1 like
gene:Aco000396.1.path1	1.85	0.75	0.81	0.63	0.88	0.48	100	39	48	39	49	25	0.539	-0.891	0.0568647	0.231436	false	contig13	2144272	2146620	+	--	--	K12450 UDP-glucose 4,6-dehydratase [EC:4.2.1.76] | (RefSeq) trifunctional UDP-glucose 4,6-dehydratase/UDP-4-keto-6-deoxy-D-glucose 3,5-epimerase/UDP-4-keto-L-rhamnose-reductase RHM1 (A)	trifunctional UDP-glucose 4,6-dehydratase/UDP-4-keto-6-deoxy-D-glucose 3,5-epimerase/UDP-4-keto-L-rhamnose-reductase RHM1 [Ananas comosus]	RecName: Full=Trifunctional UDP-glucose 4,6-dehydratase/UDP-4-keto-6-deoxy-D-glucose 3,5-epimerase/UDP-4-keto-L-rhamnose-reductase RHM1 {ECO:0000305|PubMed:17190829}; AltName: Full=Protein REPRESSOR OF LRX1 1 {ECO:0000303|PubMed:18567791}; AltName: Full=Rhamnose biosynthetic enzyme 1; Short=AtRHM1; Includes: RecName: Full=UDP-glucose 4,6-dehydratase {ECO:0000305|PubMed:17190829}; EC=4.2.1.76 {ECO…	SubName: Full=trifunctional UDP-glucose 4,6-dehydratase/UDP-4-keto-6-deoxy-D-glucose 3,5-epimerase/UDP-4-keto-L-rhamnose-reductase RHM1 {ECO:0000313|RefSeq:XP_008791880.1, ECO:0000313|RefSeq:XP_008791888.1};	Putative NAD+-dependent epimerases	GO:0005829,cytosol; GO:0009506,plasmodesma; GO:0008460,dTDP-glucose 4,6-dehydratase activity; GO:0016853,isomerase activity; GO:0016491,oxidoreductase activity; GO:0050377,UDP-glucose 4,6-dehydratase activity; GO:0010280,UDP-L-rhamnose synthase activity; GO:0010315,auxin efflux; GO:0030154,cell differentiation; GO:0071555,cell wall organization; GO:0051555,flavonol biosynthetic process; GO:004212…	Saccharopine dehydrogenase NADP binding domain
gene:Aco000398.1.path1	14.97	14.81	13.35	16.44	15.89	15.82	883	840	866	1112	972	895	1.031	0.044	0.729493	0.876595	false	contig13	2132281	2136433	+	--	--	K10143 E3 ubiquitin-protein ligase RFWD2 [EC:2.3.2.27] | (RefSeq) protein SPA1-RELATED 3 (A)	protein SPA1-RELATED 3-like isoform X1 [Ananas comosus]	RecName: Full=Protein SPA1-RELATED 3;	SubName: Full=Protein SPA1-RELATED 3 {ECO:0000313|EMBL:OAY67679.1};	--	GO:0005634,nucleus; GO:0005524,ATP binding; GO:0042802,identical protein binding; GO:0004672,protein kinase activity; GO:0009585,red, far-red light phototransduction	Protein kinase domain
gene:Aco000399.1.path1	45.56	43.26	43.11	48.63	47.9	34.61	2387	2179	2484	2922	2603	1739	0.914	-0.129	0.436762	0.692286	false	contig13	2123025	2129378	+	--	--	K08819 cyclin-dependent kinase 12/13 [EC:2.7.11.22 2.7.11.23] | (RefSeq) probable serine/threonine-protein kinase At1g54610 (A)	putative serine/threonine-protein kinase [Ananas comosus]	RecName: Full=Probable serine/threonine-protein kinase At1g09600; EC=2.7.11.-;	SubName: Full=Putative serine/threonine-protein kinase {ECO:0000313|EMBL:OAY67671.1};	Cdc2-related protein kinase	GO:0005634,nucleus; GO:0005524,ATP binding; GO:0004693,cyclin-dependent protein serine/threonine kinase activity; GO:0006468,protein phosphorylation	Protein tyrosine kinase
gene:Aco000401.1.path1	0.18	0.38	0.63	0.24	0.13	0.05	8	16	30	12	6	2	0.324	-1.626	0.0414104	0.189766	false	contig13	2112632	2116543	-	--	--	--	uncharacterized protein LOC109718126 [Ananas comosus]	--	SubName: Full=Uncharacterized protein {ECO:0000313|EMBL:OAY67672.1};	--	--	Protein of unknown function (DUF616)
gene:Aco000402.1.path1	14.6	14.7	16.36	15.48	14.13	23.18	310	300	382	377	311	472	1.073	0.101	0.703318	0.86315	false	contig13	2108263	2112030	-	--	--	--	thioredoxin-related transmembrane protein 2 [Ananas comosus]	--	SubName: Full=Thioredoxin-related transmembrane protein 2 {ECO:0000313|EMBL:OAY67669.1};	Thioredoxin-like protein	GO:0016021,integral component of membrane	--
gene:Aco000403.1.path1	10.16	10.64	8.63	14.1	14.35	16.78	260	262	243	414	381	412	1.423	0.509	0.00903482	0.0645409	false	contig13	2104811	2107525	+	--	--	K21554 CREB3 regulatory factor | (RefSeq) B3 domain-containing transcription factor VRN1-like (A)	B3 domain-containing protein Os01g0723500-like [Ananas comosus]	RecName: Full=B3 domain-containing protein Os01g0723500;	SubName: Full=B3 domain-containing protein {ECO:0000313|EMBL:OAY67670.1};	--	GO:0005634,nucleus; GO:0003677,DNA binding; GO:0006355,regulation of transcription, DNA-templated; GO:0006351,transcription, DNA-templated	B3 DNA binding domain
gene:Aco000404.1.path1	27.79	27.99	28.07	30.94	31.6	32.23	729	706	810	931	860	811	1.044	0.062	0.63933	0.827492	false	contig13	2098317	2104241	-	--	--	K06901 putative MFS transporter, AGZA family, xanthine/uracil permease | (RefSeq) Adenine/guanine permease AZG1 (A)	2-oxoglutarate-Fe(II) type oxidoreductase-like isoform X1 [Ananas comosus]	RecName: Full=Probable 2-oxoglutarate-dependent dioxygenase At3g50210; EC=1.14.11.-;	SubName: Full=Putative 2-oxoglutarate-dependent dioxygenase {ECO:0000313|EMBL:OAY67664.1};	Iron/ascorbate family oxidoreductases	GO:0051213,dioxygenase activity; GO:0046872,metal ion binding; GO:0009267,cellular response to starvation	2OG-Fe(II) oxygenase superfamily
gene:Aco000405.1.path1	212.04	213.37	231.64	226.84	198.93	462.61	2832	2740	3403	3475	2756	5926	1.263	0.337	0.333433	0.60716	false	contig13	2094972	2097493	-	--	--	K02974 small subunit ribosomal protein S24e | (RefSeq) 40S ribosomal protein S24-1-like (A)	40S ribosomal protein S24-1 [Ananas comosus]	RecName: Full=40S ribosomal protein S24-2;	RecName: Full=40S ribosomal protein S24 {ECO:0000256|RuleBase:RU004383};	40S ribosomal protein S24	GO:0005618,cell wall; GO:0022626,cytosolic ribosome; GO:0022627,cytosolic small ribosomal subunit; GO:0016020,membrane; GO:0042788,polysomal ribosome; GO:0003735,structural constituent of ribosome; GO:0000462,maturation of SSU-rRNA from tricistronic rRNA transcript (SSU-rRNA, 5.8S rRNA, LSU-rRNA); GO:0006412,translation	Ribosomal protein S24e
gene:Aco000406.1.path1	48.19	44.38	44.16	34.42	33.49	31.07	498	441	502	408	359	308	0.668	-0.581	4.2315e-05	0.000787936	false	contig13	2088222	2088611	-	--	--	--	auxin-responsive protein IAA16-like isoform X1 [Ananas comosus]	--	RecName: Full=Auxin-responsive protein {ECO:0000256|RuleBase:RU004549};	--	GO:0005634,nucleus; GO:0009734,auxin-activated signaling pathway; GO:0006355,regulation of transcription, DNA-templated; GO:0006351,transcription, DNA-templated	--
gene:Aco000407.1.path1	1.47	1.33	1.44	0.95	2.23	1.45	54	47	58	40	85	51	1.006	0.008	0.983797	0.993101	false	contig13	2079976	2083809	+	--	--	K00844 hexokinase [EC:2.7.1.1] | (RefSeq) hexokinase-2-like (A)	hexokinase-7-like [Ananas comosus]	RecName: Full=Hexokinase-5; EC=2.7.1.1; AltName: Full=Hexokinase I;	RecName: Full=Phosphotransferase {ECO:0000256|RuleBase:RU362007}; EC=2.7.1.- {ECO:0000256|RuleBase:RU362007};	Hexokinase	GO:0009707,chloroplast outer membrane; GO:0005829,cytosol; GO:0016021,integral component of membrane; GO:0005739,mitochondrion; GO:0005524,ATP binding; GO:0008865,fructokinase activity; GO:0004340,glucokinase activity; GO:0005536,glucose binding; GO:0019158,mannokinase activity; GO:0001678,cellular glucose homeostasis; GO:0006096,glycolytic process; GO:0009749,response to glucose	Hexokinase
gene:Aco000408.1.path1	0.13	0.34	0.15	0.14	0.22	0.61	4	10	5	5	7	18	1.471	0.557	0.529575	0.758892	false	contig13	2079617	2083754	-	--	--	K00844 hexokinase [EC:2.7.1.1] | (RefSeq) hexokinase-1-like (A)	hexokinase-7-like [Ananas comosus]	RecName: Full=Hexokinase-1; EC=2.7.1.1; AltName: Full=SoHxK1;	RecName: Full=Phosphotransferase {ECO:0000256|RuleBase:RU362007}; EC=2.7.1.- {ECO:0000256|RuleBase:RU362007};	Hexokinase	GO:0009707,chloroplast outer membrane; GO:0016021,integral component of membrane; GO:0005524,ATP binding; GO:0005536,glucose binding; GO:0004396,hexokinase activity; GO:0001678,cellular glucose homeostasis; GO:0006096,glycolytic process	--
gene:Aco000409.1.path1	0	0	0.03	0	0.05	0.06	0	0	1	0	2	2	3.518	1.815	0.487819	NA	false	contig13	2074110	2075480	-	--	--	K01381 saccharopepsin [EC:3.4.23.25] | (RefSeq) aspartic proteinase CDR1-like (A)	aspartic proteinase nepenthesin-1-like [Ananas comosus]	RecName: Full=Aspartic proteinase nepenthesin-1; EC=3.4.23.12; AltName: Full=Nepenthesin-I; Flags: Precursor;	SubName: Full=Aspartic proteinase nepenthesin-1 {ECO:0000313|EMBL:OAY85488.1};	Aspartyl protease	GO:0005576,extracellular region; GO:0004190,aspartic-type endopeptidase activity	Eukaryotic aspartyl protease
gene:Aco000410.1.path1	174.86	167.4	173.44	170.48	161.14	275.71	1835	1689	2002	2052	1754	2775	1.096	0.132	0.618457	0.815496	false	contig13	2055650	2058302	+	--	--	K05759 profilin | (RefSeq) PRF3, profillin; profilin-2-like (A)	Profilin-2, partial [Ananas comosus]	RecName: Full=Profilin-2; AltName: Full=GD4-2; AltName: Full=Pollen allergen Mal d 4.0201; AltName: Allergen=Mal d 4.0201;	RecName: Full=Profilin {ECO:0000256|RuleBase:RU003909}; Flags: Fragment;	Profilin	GO:0005737,cytoplasm; GO:0005856,cytoskeleton; GO:0003779,actin binding	Profilin
gene:Aco000411.1.path1	42.6	44.51	40.94	35.59	37.99	19.72	1297	1303	1371	1243	1200	576	0.668	-0.582	0.021694	0.122121	false	contig13	2050032	2053862	+	--	--	K14165 atypical dual specificity phosphatase [EC:3.1.3.16 3.1.3.48] | (RefSeq) putative dual specificity protein phosphatase DSP8 (A)	putative dual specificity protein phosphatase DSP8 [Ananas comosus]	RecName: Full=Putative dual specificity protein phosphatase DSP8; EC=3.1.3.16; EC=3.1.3.48;	SubName: Full=Putative dual specificity protein phosphatase DSP8 {ECO:0000313|EMBL:OAY85490.1};	Dual specificity phosphatase	GO:0004439,phosphatidylinositol-4,5-bisphosphate 5-phosphatase activity; GO:0004725,protein tyrosine phosphatase activity; GO:0008138,protein tyrosine/serine/threonine phosphatase activity	Protein-tyrosine phosphatase
gene:Aco000412.1.path1	0.15	0.16	0	0	0	0	1	1	0	0	0	0	0.242	-2.048	0.611724	NA	false	contig13	2043130	2043688	-	--	--	--	--	--	--	--	--	--
gene:Aco000413.1.path1	226.07	219.99	211.48	188.88	181.79	155.34	9849	9215	10134	9438	8215	6491	0.737	-0.44	0.000223324	0.00327566	false	contig13	2034257	2038923	-	--	--	K00850 6-phosphofructokinase 1 [EC:2.7.1.11] | (RefSeq) ATP-dependent 6-phosphofructokinase 3-like (A)	ATP-dependent 6-phosphofructokinase 3 [Ananas comosus]	RecName: Full=ATP-dependent 6-phosphofructokinase 3 {ECO:0000255|HAMAP-Rule:MF_03186}; Short=ATP-PFK 3 {ECO:0000255|HAMAP-Rule:MF_03186}; Short=Phosphofructokinase 3 {ECO:0000255|HAMAP-Rule:MF_03186}; EC=2.7.1.11 {ECO:0000255|HAMAP-Rule:MF_03186}; AltName: Full=Phosphohexokinase 3 {ECO:0000255|HAMAP-Rule:MF_03186};	RecName: Full=ATP-dependent 6-phosphofructokinase {ECO:0000256|HAMAP-Rule:MF_03186}; Short=ATP-PFK {ECO:0000256|HAMAP-Rule:MF_03186}; Short=Phosphofructokinase {ECO:0000256|HAMAP-Rule:MF_03186}; EC=2.7.1.11 {ECO:0000256|HAMAP-Rule:MF_03186}; AltName: Full=Phosphohexokinase {ECO:0000256|HAMAP-Rule:MF_03186};	Pyrophosphate-dependent phosphofructo-1-kinase	GO:0005829,cytosol; GO:0003872,6-phosphofructokinase activity; GO:0005524,ATP binding; GO:0046872,metal ion binding; GO:0006002,fructose 6-phosphate metabolic process; GO:0006096,glycolytic process; GO:0010053,root epidermal cell differentiation	Diacylglycerol kinase catalytic domain
gene:Aco000414.1.path1	26.18	25.52	21.01	33.49	34.56	25.02	1403	1315	1238	2058	1921	1286	1.179	0.238	0.184316	0.453899	false	contig13	2024672	2033577	+	--	--	K04485 DNA repair protein RadA/Sms | (RefSeq) DNA repair protein RadA (A)	uncharacterized protein LOC109718149 [Ananas comosus]	--	SubName: Full=DNA repair protein RadA {ECO:0000313|EMBL:OAY85492.1};	--	GO:0005524,ATP binding; GO:0003684,damaged DNA binding; GO:0008094,DNA-dependent ATPase activity; GO:0006281,DNA repair	AAA ATPase domain
gene:Aco000415.1.path1	5.49	4.64	2.98	5.68	6.56	6.02	134	109	80	159	166	141	1.291	0.368	0.191603	0.462053	false	contig13	2006538	2009463	-	--	--	K00469 inositol oxygenase [EC:1.13.99.1] | (RefSeq) probable inositol oxygenase (A)	probable inositol oxygenase [Ananas comosus]	RecName: Full=Probable inositol oxygenase; EC=1.13.99.1; AltName: Full=Myo-inositol oxygenase; Short=MI oxygenase;	SubName: Full=Putative inositol oxygenase {ECO:0000313|EMBL:OAY85493.1};	Aldehyde reductase	GO:0005737,cytoplasm; GO:0050113,inositol oxygenase activity; GO:0005506,iron ion binding; GO:0019310,inositol catabolic process; GO:0019853,L-ascorbic acid biosynthetic process	HD domain
gene:Aco000416.1.path1	39.9	39.66	41.78	51.14	46.71	59.13	2712	2592	3124	3987	3293	3855	1.197	0.26	0.124539	0.367639	false	contig13	1995035	2004178	-	--	--	K15400 omega-hydroxypalmitate O-feruloyl transferase [EC:2.3.1.188] | (RefSeq) omega-hydroxypalmitate O-feruloyl transferase-like isoform X1 (A)	Omega-hydroxypalmitate O-feruloyl transferase [Ananas comosus]	RecName: Full=Omega-hydroxypalmitate O-feruloyl transferase; EC=2.3.1.188; AltName: Full=Omega-hydroxyacid hydroxycinnamoyltransferase; AltName: Full=Protein ALIPHATIC SUBERIN FERULOYL TRANSFERASE;	SubName: Full=Omega-hydroxypalmitate O-feruloyl transferase {ECO:0000313|EMBL:OAY85502.1};	RNA binding protein (contains RRM repeats)	GO:0050734,hydroxycinnamoyltransferase activity; GO:0102406,omega-hydroxypalmitate O-sinapoyl transferase activity; GO:0052325,cell wall pectin biosynthetic process; GO:0010345,suberin biosynthetic process	RNA recognition motif. (a.k.a. RRM, RBD, or RNP domain)
gene:Aco000417.1.path1	2.06	2.01	1.69	5.45	4.39	1.18	51	48	46	155	113	28	1.75	0.807	0.119111	0.358488	false	contig13	1990966	1995187	+	--	--	K18266 protein NDRG1 | (RefSeq) pollen-specific protein SF21-like (A)	pollen-specific protein SF21-like isoform X1 [Ananas comosus]	RecName: Full=Protein NDL1 {ECO:0000305}; AltName: Full=Protein N-MYC DOWNREGULATED-LIKE 1 {ECO:0000303|PubMed:19948787};	SubName: Full=Pollen-specific protein SF21 {ECO:0000313|EMBL:OAY83960.1};	Differentiation-related gene 1 protein (NDR1 protein), related proteins	GO:0005737,cytoplasm; GO:0060918,auxin transport; GO:2000012,regulation of auxin polar transport; GO:0040008,regulation of growth	Ndr family
gene:Aco000418.1.path1	37.14	31.23	36.78	62.7	56.82	68.36	930	752	1013	1801	1476	1642	1.653	0.725	2.22908e-05	0.000453328	false	contig13	1983638	1984714	-	--	--	--	uncharacterized protein LOC109717903 isoform X1 [Ananas comosus]	--	SubName: Full=Uncharacterized protein {ECO:0000313|EnsemblPlants:GSMUA_Achr6P04940_001};	--	--	--
gene:Aco000419.1.path1	190.56	188.96	196.82	229.78	229.61	244.08	4166	3972	4733	5762	5207	5118	1.128	0.174	0.168662	0.433415	false	contig13	1980013	1982690	+	--	--	K20776 BRISC and BRCA1-A complex member 1 | (RefSeq) uncharacterized LOC105047998 (A)	uncharacterized protein LOC109718610 isoform X2 [Ananas comosus]	--	SubName: Full=uncharacterized protein LOC103709554 {ECO:0000313|RefSeq:XP_017698914.1};	--	--	von Willebrand factor type A domain
gene:Aco000422.1.path1	26.81	25.11	24.51	32.97	33.73	11.03	712	641	716	1004	929	281	0.929	-0.107	0.777257	0.901507	false	contig13	1937621	1942678	+	--	--	K01738 cysteine synthase A [EC:2.5.1.47] | (RefSeq) cysteine synthase (A)	cysteine synthase-like [Ananas comosus]	RecName: Full=Cysteine synthase; EC=2.5.1.47; AltName: Full=CSase A; AltName: Full=O-acetylserine (thiol)-lyase; Short=OAS-TL A; AltName: Full=O-acetylserine sulfhydrylase;	SubName: Full=Uncharacterized protein {ECO:0000313|EMBL:KXG19306.1};	Cystathionine beta-synthase and related enzymes	GO:0005737,cytoplasm; GO:0004124,cysteine synthase activity; GO:0016740,transferase activity; GO:0006535,cysteine biosynthetic process from serine	alpha/beta hydrolase fold
gene:Aco000423.1.path1	0	0	0.09	0	0	0	0	0	1	0	0	0	0.462	-1.114	0.784906	NA	false	contig13	1941320	1942662	-	--	--	K01738 cysteine synthase A [EC:2.5.1.47] | (RefSeq) cysteine synthase-like (A)	cysteine synthase-like [Ananas comosus]	RecName: Full=Cysteine synthase, chloroplastic/chromoplastic; EC=2.5.1.47; AltName: Full=CSase B; Short=CS-B; AltName: Full=O-acetylserine (thiol)-lyase; AltName: Full=O-acetylserine sulfhydrylase; AltName: Full=OAS-TL B; Flags: Precursor;	SubName: Full=Cysteine synthase, chloroplastic/chromoplastic {ECO:0000313|EMBL:OAY85500.1};	Cystathionine beta-synthase and related enzymes	GO:0009570,chloroplast stroma; GO:0009509,chromoplast; GO:0004124,cysteine synthase activity; GO:0016740,transferase activity; GO:0006535,cysteine biosynthetic process from serine	--
gene:Aco000424.1.path1	46.71	46.05	34.92	55.42	48.34	75.28	557	528	458	758	598	861	1.304	0.383	0.130144	0.377205	false	contig13	1935612	1937215	-	--	--	K01738 cysteine synthase A [EC:2.5.1.47] | (RefSeq) cysteine synthase (A)	cysteine synthase-like [Ananas comosus]	RecName: Full=L-3-cyanoalanine synthase 1, mitochondrial; Short=MdCAS1; EC=4.4.1.9; Flags: Precursor;	SubName: Full=cDNA clone:002-174-C12, full insert sequence {ECO:0000313|EMBL:BAG99107.1};	Cystathionine beta-synthase and related enzymes	GO:0005739,mitochondrion; GO:0004124,cysteine synthase activity; GO:0050017,L-3-cyanoalanine synthase activity; GO:0016740,transferase activity; GO:0019499,cyanide metabolic process; GO:0006535,cysteine biosynthetic process from serine; GO:0009836,fruit ripening, climacteric; GO:0009611,response to wounding	--
gene:Aco000425.1.path1	6.31	5.67	6.82	4.65	4.77	4.11	200	173	238	169	157	125	0.663	-0.593	0.00237662	0.0227822	false	contig13	1928845	1931458	+	--	--	K14684 solute carrier family 25 (mitochondrial phosphate transporter), member 23/24/25/41 | (RefSeq) probable mitochondrial adenine nucleotide transporter BTL3 (A)	probable mitochondrial adenine nucleotide transporter BTL3 [Ananas comosus]	RecName: Full=Probable mitochondrial adenine nucleotide transporter BTL3; AltName: Full=Adenine nucleotide transporter BT1-like protein 3;	SubName: Full=Putative mitochondrial adenine nucleotide transporter BTL3 {ECO:0000313|EMBL:OAY85499.1}; Flags: Fragment;	Mitochondrial solute carrier protein	GO:0016021,integral component of membrane; GO:0005743,mitochondrial inner membrane; GO:0005739,mitochondrion; GO:0009536,plastid; GO:0022857,transmembrane transporter activity; GO:0006839,mitochondrial transport	Mitochondrial carrier protein
gene:Aco000426.1.path1	76.88	69.81	72.41	74.47	80.42	46.73	3887	3394	4027	4319	4218	2266	0.845	-0.243	0.264479	0.541749	false	contig13	1923321	1927608	+	--	--	K17086 transmembrane 9 superfamily member 2/4 | (RefSeq) transmembrane 9 superfamily member 7-like (A)	transmembrane 9 superfamily member 7-like [Ananas comosus]	RecName: Full=Transmembrane 9 superfamily member 7 {ECO:0000305}; AltName: Full=Endomembrane protein 5 {ECO:0000303|PubMed:22570441}; AltName: Full=Transmembrane nine protein 7 {ECO:0000303|PubMed:20681974}; Short=AtTMN7 {ECO:0000303|PubMed:20681974}; Flags: Precursor;	RecName: Full=Transmembrane 9 superfamily member {ECO:0000256|RuleBase:RU363079};	Endosomal membrane proteins, EMP70	GO:0005737,cytoplasm; GO:0005768,endosome; GO:0010008,endosome membrane; GO:0005794,Golgi apparatus; GO:0000139,Golgi membrane; GO:0016021,integral component of membrane; GO:0005634,nucleus; GO:0005802,trans-Golgi network; GO:0005774,vacuolar membrane; GO:0006878,cellular copper ion homeostasis; GO:0006882,cellular zinc ion homeostasis; GO:0006811,ion transport	Endomembrane protein 70
gene:Aco000427.1.path1	62.89	51.81	53.98	89.27	80.28	78.95	500	396	472	814	662	602	1.361	0.444	0.00378829	0.0327805	false	contig13	1919154	1920372	-	--	--	K11145 ribonuclease III family protein [EC:3.1.26.-] | (RefSeq) mini-ribonuclease 3 (A)	uncharacterized protein LOC109718261 [Ananas comosus]	--	SubName: Full=Mini-ribonuclease 3 {ECO:0000313|EMBL:OAY85496.1};	--	GO:0004525,ribonuclease III activity; GO:0006396,RNA processing	Ribonuclease III domain
gene:Aco000428.1.path1	39.94	38.92	41.55	45.97	45.88	83.83	381	357	436	503	454	767	1.358	0.442	0.145905	0.400914	false	contig13	1916637	1917547	-	--	--	--	uncharacterized protein LOC109718019 [Ananas comosus]	--	SubName: Full=Uncharacterized protein {ECO:0000313|EMBL:OAY85472.1};	--	--	--
gene:Aco000429.1.path1	0.02	0	0	0	0.05	0	1	0	0	0	2	0	1.656	0.727	0.84782	NA	false	contig13	1912173	1915745	+	--	--	K00279 cytokinin dehydrogenase [EC:1.5.99.12] | (RefSeq) cytokinin dehydrogenase 6-like (A)	cytokinin dehydrogenase 6-like [Ananas comosus]	RecName: Full=Cytokinin dehydrogenase 6; EC=1.5.99.12; AltName: Full=Cytokinin oxidase 6; Short=OsCKX6; Flags: Precursor;	SubName: Full=Cytokinin dehydrogenase 10 {ECO:0000313|EMBL:JAT55866.1};	Proteins containing the FAD binding domain	GO:0005615,extracellular space; GO:0019139,cytokinin dehydrogenase activity; GO:0050660,flavin adenine dinucleotide binding; GO:0016614,oxidoreductase activity, acting on CH-OH group of donors; GO:0009690,cytokinin metabolic process	FAD binding domain
gene:Aco000430.1.path1	24.03	24.41	21.28	24.39	20.9	12.75	389	380	379	453	351	198	0.765	-0.387	0.132809	0.381544	false	contig13	1908507	1910740	-	--	--	K05290 phosphatidylinositol glycan, class K [EC:2.6.-.-] | (RefSeq) putative GPI-anchor transamidase (A)	putative GPI-anchor transamidase [Ananas comosus]	RecName: Full=Vacuolar-processing enzyme alpha-isozyme; EC=3.4.22.34 {ECO:0000250|UniProtKB:Q84LM2}; AltName: Full=Alpha-VPE; AltName: Full=Asparaginyl endopeptidase alpha-VPE {ECO:0000305}; Flags: Precursor;	SubName: Full=Putative GPI-anchor transamidase {ECO:0000313|EMBL:OAY85470.1};	Gpi-anchor transamidase	GO:0000326,protein storage vacuole; GO:0004197,cysteine-type endopeptidase activity; GO:0051603,proteolysis involved in cellular protein catabolic process; GO:0006624,vacuolar protein processing	Peptidase C13 family
gene:Aco000432.1.path1	3.56	3.84	3.82	4.49	3.52	2.33	83	86	98	120	85	52	0.847	-0.239	0.431924	0.689655	false	contig13	1883132	1890581	+	--	--	--	uncharacterized protein LOC109717954 isoform X1 [Ananas comosus]	--	SubName: Full=Uncharacterized protein {ECO:0000313|EMBL:OAY85474.1}; Flags: Fragment;	--	GO:0016021,integral component of membrane	--
gene:Aco000433.1.path1	44.13	42.33	40.76	49.38	50.25	45.52	2221	2048	2256	2850	2623	2197	1.053	0.074	0.493127	0.734118	false	contig13	1873439	1879457	-	--	--	K09272 structure-specific recognition protein 1 | (RefSeq) FACT complex subunit SSRP1-like (A)	FACT complex subunit SSRP1-A [Ananas comosus]	RecName: Full=FACT complex subunit SSRP1-A; AltName: Full=Early drought-induced protein R1G1A; AltName: Full=Facilitates chromatin transcription complex subunit SSRP1-A; AltName: Full=Recombination signal sequence recognition protein 1-A;	RecName: Full=FACT complex subunit SSRP1 {ECO:0000256|RuleBase:RU364013};	Nucleosome-binding factor SPN, POB3 subunit	GO:0005694,chromosome; GO:0005634,nucleus; GO:0003677,DNA binding; GO:0006281,DNA repair; GO:0006260,DNA replication; GO:0006355,regulation of transcription, DNA-templated; GO:0006351,transcription, DNA-templated	YL1 nuclear protein
gene:Aco000434.1.path1	217.38	212.24	205.51	220.26	227.97	262.68	5340	5013	5553	6206	5809	6189	1.036	0.051	0.735244	0.879445	false	contig13	1866103	1872300	-	--	--	--	uncharacterized protein LOC109718525 [Ananas comosus]	--	SubName: Full=Uncharacterized protein {ECO:0000313|EMBL:OAY85478.1};	--	--	Apolipoprotein A1/A4/E domain
gene:Aco000435.1.path1	116.62	105.99	116.78	110.32	118.08	97.81	1094	956	1205	1187	1149	880	0.886	-0.175	0.198788	0.471153	false	contig13	1864437	1865001	-	--	--	--	Single-stranded DNA-binding protein WHY1, chloroplastic [Ananas comosus]	RecName: Full=Single-stranded DNA-binding protein WHY1, chloroplastic; AltName: Full=DNA-binding protein p24; AltName: Full=PR-10a binding factor 2; Short=PBF-2; AltName: Full=Protein WHIRLY 1; Short=StWhy1; Flags: Precursor;	SubName: Full=Single-stranded DNA-binding protein WHY1, chloroplastic {ECO:0000313|EMBL:OAY85479.1};	--	GO:0009507,chloroplast; GO:0005634,nucleus; GO:0003700,DNA-binding transcription factor activity; GO:0043565,sequence-specific DNA binding; GO:0003697,single-stranded DNA binding; GO:0050832,defense response to fungus; GO:0045893,positive regulation of transcription, DNA-templated; GO:0006351,transcription, DNA-templated	--
gene:Aco000436.1.path1	0.33	0.1	0.23	0.2	0.17	0.55	13	4	10	9	7	21	1.295	0.372	0.638547	0.827131	false	contig13	1850532	1853688	-	--	--	K13424 WRKY transcription factor 33 | (RefSeq) probable WRKY transcription factor 33 (A)	probable WRKY transcription factor 72 isoform X1 [Ananas comosus]	RecName: Full=Probable WRKY transcription factor 72; AltName: Full=WRKY DNA-binding protein 72;	SubName: Full=Putative WRKY transcription factor 72 {ECO:0000313|EMBL:OAY85466.1};	--	GO:0005634,nucleus; GO:0003700,DNA-binding transcription factor activity; GO:0043565,sequence-specific DNA binding; GO:0006952,defense response; GO:0006351,transcription, DNA-templated	WRKY DNA -binding domain
gene:Aco000437.1.path1	100.08	107.27	97.43	120.54	118.74	135.47	2753	2837	2948	3803	3388	3574	1.137	0.186	0.210432	0.483777	false	contig13	1846264	1849760	+	--	--	K15718 linoleate 9S-lipoxygenase [EC:1.13.11.58] | (RefSeq) probable linoleate 9S-lipoxygenase 5 (A)	uncharacterized protein LOC109718522 isoform X1 [Ananas comosus]	--	SubName: Full=Uncharacterized protein {ECO:0000313|EMBL:OAY85467.1};	--	--	Domain of unknown function (DUF1995)
gene:Aco000438.1.path1	4.21	4.64	5.34	4.92	3.96	5.89	203	215	283	272	198	272	0.962	-0.056	0.823292	0.922537	false	contig13	1831889	1841374	-	--	--	K14638 solute carrier family 15 (peptide/histidine transporter), member 3/4 | (RefSeq) hypothetical protein (A)	Protein NRT1/ PTR FAMILY 4.6, partial [Ananas comosus]	RecName: Full=Protein NRT1/ PTR FAMILY 4.6; Short=AtNPF4.6; AltName: Full=Nitrate transporter 1.2; AltName: Full=Nitrate transporter NTL1; AltName: Full=Protein ABA-IMPORTING TRANSPORTER 1;	SubName: Full=Protein NRT1/ PTR FAMILY 4.6 {ECO:0000313|EMBL:OAY85468.1}; Flags: Fragment;	H+/oligopeptide symporter	GO:0016021,integral component of membrane; GO:0005886,plasma membrane; GO:0090440,abscisic acid transmembrane transporter activity; GO:0015293,symporter activity; GO:0080168,abscisic acid transport; GO:0042128,nitrate assimilation; GO:0010119,regulation of stomatal movement; GO:0009624,response to nematode	POT family
gene:Aco000439.1.path1	1.1	0.48	1.06	0.76	0.78	0.91	19	8	20	15	14	15	0.854	-0.228	0.685093	0.852865	false	contig13	1829232	1830876	+	--	--	K15040 voltage-dependent anion channel protein 2 | (RefSeq) mitochondrial outer membrane protein porin 1-like (A)	outer plastidial membrane protein porin-like isoform X2 [Ananas comosus]	RecName: Full=Outer plastidial membrane protein porin; AltName: Full=Voltage-dependent anion-selective channel protein; Short=VDAC;	SubName: Full=Outer plastidial membrane protein porin {ECO:0000313|EMBL:OAY85469.1};	Porin/voltage-dependent anion-selective channel protein	GO:0031307,integral component of mitochondrial outer membrane; GO:0009527,plastid outer membrane; GO:0046930,pore complex; GO:0015288,porin activity; GO:0008308,voltage-gated anion channel activity	Eukaryotic porin
gene:Aco000440.1.path1	0.57	1.19	1.41	0.93	1.42	1.62	7	14	19	13	18	19	1.145	0.195	0.744732	0.884421	false	contig13	1826658	1827119	-	--	--	K03004 DNA-directed RNA polymerase I subunit RPA43 | (RefSeq) uncharacterized LOC103704877 (A)	hypothetical protein ACMD2_04104 [Ananas comosus]	--	SubName: Full=Uncharacterized protein {ECO:0000313|EMBL:OAY85462.1};	CCAAT-binding factor, subunit C (HAP5)	GO:0046982,protein heterodimerization activity	Core histone H2A/H2B/H3/H4
gene:Aco000441.1.path1	53.2	49.84	46.97	48.28	57.05	22.34	12950	11666	12577	13481	14406	5215	0.779	-0.361	0.251294	0.527908	false	contig13	1800296	1826303	+	--	--	K19026 spatacsin | (RefSeq) uncharacterized LOC103704848 (A)	uncharacterized protein LOC109718388 [Ananas comosus]	--	SubName: Full=uncharacterized protein LOC103704848 isoform X1 {ECO:0000313|RefSeq:XP_008786547.1};	Uncharacterized conserved protein	--	Spatacsin C-terminus
gene:Aco000442.1.path1	21.03	13.7	15.01	43.35	34.49	59.84	107	67	84	253	182	292	2.576	1.365	1.93045e-05	0.000396127	up	contig13	1798463	1798654	-	--	--	--	Arabinogalactan peptide 22 [Ananas comosus]	RecName: Full=Arabinogalactan peptide 22; Short=AG-peptide 22; Flags: Precursor;	SubName: Full=Arabinogalactan peptide 22 {ECO:0000313|EMBL:OAY85464.1};	--	GO:0031225,anchored component of membrane; GO:0005886,plasma membrane	Arabinogalactan peptide
gene:Aco000443.1.path1	65.85	62.81	61.95	70.07	73.83	35.38	4455	4086	4610	5437	5181	2296	0.861	-0.215	0.429461	0.688007	false	contig13	1788886	1794779	-	--	--	K09489 heat shock 70kDa protein 4 | (RefSeq) heat shock 70 kDa protein 15-like (A)	heat shock 70 kDa protein 15-like [Ananas comosus]	RecName: Full=Heat shock 70 kDa protein 15; AltName: Full=Heat shock protein 70-15; Short=AtHsp70-15;	SubName: Full=Heat shock 70 kDa protein 15 {ECO:0000313|EMBL:OAY85465.1};	Molecular chaperones HSP105/HSP110/SSE1, HSP70 superfamily	GO:0005618,cell wall; GO:0005829,cytosol; GO:0005634,nucleus; GO:0005886,plasma membrane; GO:0009506,plasmodesma; GO:0005524,ATP binding	MreB/Mbl protein
gene:Aco000444.1.path1	3.19	1.56	2.47	0.57	0.82	0.33	162	76	138	33	43	16	0.218	-2.195	1.72529e-07	5.95773e-06	down	contig13	1782147	1787426	+	--	--	K17471 sulfate transporter 3 | (RefSeq) probable sulfate transporter 3.4 (A)	probable sulfate transporter 3.4 [Ananas comosus]	RecName: Full=Probable sulfate transporter 3.4;	SubName: Full=probable sulfate transporter 3.4 {ECO:0000313|RefSeq:XP_008793448.1};	Sulfate/bicarbonate/oxalate exchanger SAT-1 and related transporters (SLC26 family)	GO:0005887,integral component of plasma membrane; GO:0009506,plasmodesma; GO:0008271,secondary active sulfate transmembrane transporter activity; GO:0015116,sulfate transmembrane transporter activity; GO:0015293,symporter activity	STAS domain
gene:Aco000445.1.path1	68.45	62.53	65.59	58.38	65.09	47.19	5182	4552	5462	5070	5112	3427	0.799	-0.323	0.0351524	0.170339	false	contig13	1756454	1767284	-	--	--	K17302 coatomer subunit beta' | (RefSeq) coatomer subunit beta'-1-like (A)	coatomer subunit beta'-1 isoform X1 [Ananas comosus]	RecName: Full=Coatomer subunit beta'-1; AltName: Full=Beta'-coat protein 1; Short=Beta'-COP 1;	RecName: Full=Coatomer subunit beta' {ECO:0000256|PIRNR:PIRNR005567};	Vesicle coat complex COPI, beta' subunit	GO:0030126,COPI vesicle coat; GO:0000139,Golgi membrane; GO:0005198,structural molecule activity; GO:0006888,ER to Golgi vesicle-mediated transport; GO:0006891,intra-Golgi vesicle-mediated transport; GO:0006886,intracellular protein transport; GO:0006890,retrograde vesicle-mediated transport, Golgi to ER	Tetratricopeptide repeat
gene:Aco000446.1.path1	0.05	0.05	0.05	0.07	0.34	0.03	2	2	2	3	14	1	2.652	1.407	0.268701	0.545686	false	contig13	1752493	1753992	+	--	--	K21371 crocetin glucosyltransferase [EC:2.4.1.271] | (RefSeq) crocetin glucosyltransferase, chloroplastic-like (A)	crocetin glucosyltransferase, chloroplastic-like [Ananas comosus]	RecName: Full=Crocetin glucosyltransferase, chloroplastic; EC=2.4.1.271; AltName: Full=UDP-glucose glucosyltransferase 1; Short=GjUGT1; AltName: Full=UDP-glycosyltransferase 75L6; Flags: Precursor;	SubName: Full=Crocetin glucosyltransferase, chloroplastic {ECO:0000313|EMBL:OAY85486.1};	UDP-glucuronosyl and UDP-glucosyl transferase	GO:0009507,chloroplast; GO:0016758,transferase activity, transferring hexosyl groups; GO:0008152,metabolic process	Glycosyltransferase family 28 C-terminal domain
gene:Aco000447.1.path1	25.32	21.66	20.73	29.12	29.82	25.67	614	505	553	810	750	597	1.154	0.206	0.167938	0.432497	false	contig13	1746205	1751621	-	--	--	K10803 DNA-repair protein XRCC1 | (RAP-DB) Os06g0144000; BRCT domain containing protein. (A)	DNA-repair protein XRCC1 isoform X1 [Ananas comosus]	RecName: Full=DNA-repair protein XRCC1 {ECO:0000303|PubMed:11909950}; Short=AtXRCC1 {ECO:0000303|PubMed:11909950}; AltName: Full=Homolog of X-ray repair cross complementing 1 {ECO:0000303|PubMed:11909950};	SubName: Full=DNA-repair protein XRCC1 {ECO:0000313|EMBL:OAY85485.1};	DNA repair protein	GO:0005634,nucleus; GO:0010385,double-stranded methylated DNA binding; GO:0080111,DNA demethylation; GO:0006266,DNA ligation; GO:0006303,double-strand break repair via nonhomologous end joining; GO:1901972,positive regulation of DNA-5-methylcytosine glycosylase activity; GO:1901969,positive regulation of polynucleotide 3'-phosphatase activity	BRCT domain, a BRCA1 C-terminus domain
gene:Aco000448.1.path1	9.06	8.31	8.88	10.72	10.43	6.92	884	779	953	1199	1055	647	0.982	-0.026	0.897509	0.958171	false	contig13	1739415	1745432	-	--	--	K15333 tRNA guanosine-2'-O-methyltransferase [EC:2.1.1.34] | (RefSeq) uncharacterized LOC105043884 (A)	subtilisin-like protease SBT1.5 [Ananas comosus]	RecName: Full=Subtilisin-like protease SBT1.2 {ECO:0000303|PubMed:16193095}; EC=3.4.21.- {ECO:0000305}; AltName: Full=Cucumisin-like serine protease SDD1; AltName: Full=Protein STOMATAL DENSITY AND DISTRIBUTION 1; AltName: Full=Subtilase subfamily 1 member 2 {ECO:0000303|PubMed:16193095}; Short=AtSBT1.2 {ECO:0000303|PubMed:16193095}; AltName: Full=Subtilisin-like protease SDD1 {ECO:0000303|PubMed…	SubName: Full=Subtilisin-like protease SBT1.2 {ECO:0000313|EMBL:OAY85483.1}; Flags: Fragment;	--	GO:0048046,apoplast; GO:0009897,external side of plasma membrane; GO:0004252,serine-type endopeptidase activity; GO:0042127,regulation of cell proliferation; GO:0010103,stomatal complex morphogenesis	Peptidase inhibitor I9
gene:Aco000451.1.path1	0.04	0.02	0.01	0	0.06	0.06	6	2	1	0	8	8	1.677	0.746	0.595919	0.802927	false	contig13	1726858	1734867	-	--	--	K15333 tRNA guanosine-2'-O-methyltransferase [EC:2.1.1.34] | (RefSeq) uncharacterized LOC105043884 (A)	subtilisin-like protease SBT1.5 [Ananas comosus]	RecName: Full=Subtilisin-like protease SBT1.2 {ECO:0000303|PubMed:16193095}; EC=3.4.21.- {ECO:0000305}; AltName: Full=Cucumisin-like serine protease SDD1; AltName: Full=Protein STOMATAL DENSITY AND DISTRIBUTION 1; AltName: Full=Subtilase subfamily 1 member 2 {ECO:0000303|PubMed:16193095}; Short=AtSBT1.2 {ECO:0000303|PubMed:16193095}; AltName: Full=Subtilisin-like protease SDD1 {ECO:0000303|PubMed…	SubName: Full=Subtilisin-like protease SBT1.2 {ECO:0000313|EMBL:OAY85483.1}; Flags: Fragment;	--	GO:0048046,apoplast; GO:0009897,external side of plasma membrane; GO:0004252,serine-type endopeptidase activity; GO:0042127,regulation of cell proliferation; GO:0010103,stomatal complex morphogenesis	PA domain
gene:Aco000455.1.path1	31.45	35.95	30.75	39.31	39.63	28.17	1100	1209	1183	1577	1438	945	1.004	0.005	0.977202	0.990907	false	contig13	1715310	1717925	-	--	--	K17964 leucine-rich PPR motif-containing protein, mitochondrial | (RefSeq) pentatricopeptide repeat-containing protein At3g22470, mitochondrial-like (A)	E3 ubiquitin-protein ligase At1g63170-like isoform X1 [Ananas comosus]	RecName: Full=E3 ubiquitin-protein ligase At4g11680; EC=2.3.2.27; AltName: Full=RING finger protein At4g11680; AltName: Full=RING-type E3 ubiquitin transferase At4g11680 {ECO:0000305};	SubName: Full=E3 ubiquitin-protein ligase {ECO:0000313|EMBL:OAY85482.1};	FOG: Predicted E3 ubiquitin ligase	GO:0016021,integral component of membrane; GO:0005774,vacuolar membrane; GO:0046872,metal ion binding; GO:0061630,ubiquitin protein ligase activity; GO:0043161,proteasome-mediated ubiquitin-dependent protein catabolic process	zinc-RING finger domain
gene:Aco000456.1.path1	18.45	16.51	17.23	25.54	21.45	20.46	330	284	339	524	398	351	1.193	0.254	0.127476	0.372978	false	contig13	1707994	1709802	+	--	--	--	protein PGR-like [Ananas comosus]	RecName: Full=Protein PGR {ECO:0000303|Ref.6}; Short=AtPGR {ECO:0000303|Ref.6}; AltName: Full=Plasma membrane glucose-responsive regulator {ECO:0000303|Ref.6}; AltName: Full=Transmembrane protein 19-like protein {ECO:0000305}; AltName: Full=VTE6-related protein {ECO:0000303|PubMed:26452599}; Short=VTE6R {ECO:0000303|PubMed:26452599};	SubName: Full=Transmembrane protein 19 {ECO:0000313|EMBL:OAY85487.1};	Predicted membrane protein	GO:0016021,integral component of membrane; GO:0016020,membrane; GO:0005886,plasma membrane	Neurensin
gene:Aco000457.1.path1	21.06	25	24.44	18.14	16.45	21.02	163	186	208	161	132	156	0.728	-0.457	0.0430059	0.193956	false	contig13	1704143	1704434	+	--	--	--	uncharacterized protein LOC109718446 isoform X1 [Ananas comosus]	--	SubName: Full=Uncharacterized protein {ECO:0000313|EMBL:OAY85480.1};	--	GO:0016021,integral component of membrane	--
gene:Aco000458.1.path1	26.26	25.89	26.16	34.5	34.11	29.34	501	475	549	755	675	537	1.153	0.206	0.134769	0.38449	false	contig13	1699648	1701767	+	--	--	K11434 type I protein arginine methyltransferase [EC:2.1.1.319] | (RefSeq) protein arginine N-methyltransferase PRMT10-like (A)	protein arginine N-methyltransferase PRMT10 isoform X1 [Ananas comosus]	RecName: Full=Protein arginine N-methyltransferase PRMT10; EC=2.1.1.319;	SubName: Full=Protein arginine N-methyltransferase PRMT10 {ECO:0000313|EMBL:OAY67091.1}; Flags: Fragment;	Protein arginine N-methyltransferase PRMT1 and related enzymes	GO:0005829,cytosol; GO:0008469,histone-arginine N-methyltransferase activity; GO:0035242,protein-arginine omega-N asymmetric methyltransferase activity; GO:0006355,regulation of transcription, DNA-templated	--
gene:Aco000459.1.path1	18.33	17.44	13.52	16.11	14.66	19.32	376	344	305	379	312	380	0.943	-0.085	0.701039	0.86201	false	contig13	1692741	1695793	-	--	--	K06130 lysophospholipase II [EC:3.1.1.5] | (RefSeq) acyl-protein thioesterase 2 (A)	acyl-protein thioesterase 2-like [Ananas comosus]	RecName: Full=Probable carboxylesterase Os04g0669500 {ECO:0000305}; EC=3.1.1.- {ECO:0000305};	SubName: Full=Acyl-protein thioesterase 2 {ECO:0000313|EMBL:JAT58792.1};	Lysophospholipase	GO:0005737,cytoplasm; GO:0052689,carboxylic ester hydrolase activity; GO:0008474,palmitoyl-(protein) hydrolase activity; GO:0006631,fatty acid metabolic process; GO:0002084,protein depalmitoylation	Lipase (class 3)
gene:Aco000460.1.path1	0	0.06	0.03	0	0.06	0.06	0	2	1	0	2	2	1.234	0.304	0.881541	NA	false	contig13	1685652	1687122	-	--	--	K08286 protein-serine/threonine kinase [EC:2.7.11.-] | (RefSeq) serine/threonine-protein kinase D6PKL1-like (A)	LOW QUALITY PROTEIN: protein kinase PINOID 2-like [Ananas comosus]	RecName: Full=Protein kinase PINOID 2; EC=2.7.11.1; AltName: Full=Protein kinase AGC1-10;	SubName: Full=Protein kinase PINOID 2 {ECO:0000313|EMBL:OAY85495.1}; Flags: Fragment;	Putative serine/threonine protein kinase	GO:0005737,cytoplasm; GO:0005634,nucleus; GO:0005886,plasma membrane; GO:0005524,ATP binding; GO:0016301,kinase activity; GO:0004674,protein serine/threonine kinase activity; GO:0009734,auxin-activated signaling pathway; GO:0048825,cotyledon development; GO:0035556,intracellular signal transduction	Protein tyrosine kinase
gene:Aco000462.1.path1	50.22	52.62	51.43	62.63	61.64	72.55	1629	1641	1835	2330	2074	2257	1.18	0.239	0.126754	0.371333	false	contig13	1669904	1672531	-	--	--	K03426 NAD+ diphosphatase [EC:3.6.1.22] | (RefSeq) nudix hydrolase 19, chloroplastic (A)	Nudix hydrolase 19, chloroplastic [Ananas comosus]	RecName: Full=Nudix hydrolase 19, chloroplastic; Short=AtNUDT19; EC=3.6.1.22; AltName: Full=NADH pyrophosphatase NUDT19; Flags: Precursor;	SubName: Full=Nudix hydrolase 19, chloroplastic {ECO:0000313|EMBL:OAY79441.1};	NADH pyrophosphatase I of the Nudix family of hydrolases	GO:0009507,chloroplast; GO:0005829,cytosol; GO:0046872,metal ion binding; GO:0000210,NAD+ diphosphatase activity	NADH pyrophosphatase zinc ribbon domain
gene:Aco000463.1.path1	12.29	14.67	12.22	12.3	15.99	23.85	129	148	141	148	174	240	1.236	0.305	0.340496	0.613357	false	contig13	1667927	1668322	-	--	--	K00326 cytochrome-b5 reductase [EC:1.6.2.2] | (RefSeq) NADH-cytochrome b5 reductase-like protein (A)	nudix hydrolase 19, chloroplastic [Ananas comosus]	RecName: Full=Uncharacterized protein At1g15400;	SubName: Full=Uncharacterized protein {ECO:0000313|EMBL:OAY79444.1};	--	GO:0005886,plasma membrane	Domain of unknown function (DUF4666)
gene:Aco000464.1.path1	202.13	248.57	255.81	254.85	252.79	445.8	2089	2470	2908	3021	2710	4419	1.255	0.327	0.265187	0.542529	false	contig13	1662117	1664121	-	--	--	--	uncharacterized protein At2g34160-like [Ananas comosus]	RecName: Full=Uncharacterized protein At2g34160;	SubName: Full=Uncharacterized protein {ECO:0000313|EMBL:OAY79443.1};	--	GO:0005829,cytosol; GO:0003676,nucleic acid binding	Rpp20 subunit of nuclear RNase MRP and P
gene:Aco000465.1.path1	0.07	0	0.03	0.06	0.07	0.15	2	0	1	2	2	4	2.492	1.318	0.400082	NA	false	contig13	1659209	1663308	+	--	--	K01184 polygalacturonase [EC:3.2.1.15] | (RefSeq) probable polygalacturonase At1g80170 (A)	Polygalacturonase QRT2, partial [Ananas comosus]	RecName: Full=Polygalacturonase; Short=PG; EC=3.2.1.15; AltName: Full=Pectinase; Flags: Precursor;	SubName: Full=Polygalacturonase QRT2 {ECO:0000313|EMBL:OAY79457.1}; Flags: Fragment;	--	GO:0005618,cell wall; GO:0005576,extracellular region; GO:0004650,polygalacturonase activity; GO:0005975,carbohydrate metabolic process; GO:0071555,cell wall organization; GO:0009835,fruit ripening	Glycosyl hydrolases family 28
gene:Aco000466.1.path1	0	0.13	0	0	0	0	0	2	0	0	0	0	0.235	-2.089	0.604253	NA	false	contig13	1655570	1656166	+	--	--	K20725 MAP kinase substrate 1 | (RefSeq) protein MKS1-like (A)	uncharacterized protein LOC109718825 [Ananas comosus]	RecName: Full=VQ motif-containing protein 8, chloroplastic {ECO:0000303|PubMed:22535423}; Short=AtVQ8 {ECO:0000303|PubMed:22535423}; Flags: Precursor;	SubName: Full=protein MKS1-like {ECO:0000313|RefSeq:XP_008804594.2};	--	GO:0009507,chloroplast	VQ motif
gene:Aco000467.1.path1	30.49	28.02	28.47	29.67	28.53	24.23	1539	1360	1581	1718	1494	1173	0.874	-0.195	0.134975	0.384721	false	contig13	1647712	1650459	-	--	--	K14515 EIN3-binding F-box protein | (RefSeq) EIN3-binding F-box protein 1-like (A)	EIN3-binding F-box protein 1-like [Ananas comosus]	RecName: Full=EIN3-binding F-box protein 1; AltName: Full=F-box/LRR-repeat protein 6;	SubName: Full=EIN3-binding F-box protein 1 {ECO:0000313|EMBL:OAY79458.1};	Leucine rich repeat proteins, some proteins contain F-box	GO:0005634,nucleus; GO:0009873,ethylene-activated signaling pathway; GO:0010105,negative regulation of ethylene-activated signaling pathway; GO:0016567,protein ubiquitination; GO:0009723,response to ethylene; GO:0006511,ubiquitin-dependent protein catabolic process	Leucine Rich Repeat
gene:Aco000468.1.path1	0.54	0	0.98	0.24	0	0.47	6	0	12	3	0	5	0.429	-1.22	0.440429	0.694751	false	contig13	1643415	1644160	-	--	--	--	EPIDERMAL PATTERNING FACTOR-like protein 6 [Ananas comosus]	RecName: Full=EPIDERMAL PATTERNING FACTOR-like protein 6 {ECO:0000303|PubMed:19435754}; Short=EPF-like protein 6; Contains: RecName: Full=CHALLAH {ECO:0000303|PubMed:22027592}; Flags: Precursor;	SubName: Full=EPIDERMAL PATTERNING FACTOR-like protein 6 {ECO:0000313|EMBL:OAY79456.1};	--	GO:0005576,extracellular region; GO:0010052,guard cell differentiation; GO:0010374,stomatal complex development	Epidermal patterning factor proteins
gene:Aco000469.1.path1	11.48	14.85	14.25	12.19	8.47	28	115	143	157	140	88	269	1.121	0.164	0.721833	0.873114	false	contig13	1641755	1642919	-	--	--	--	uncharacterized protein LOC109718928 [Ananas comosus]	--	SubName: Full=Uncharacterized protein {ECO:0000313|EnsemblPlants:ONIVA01G18400.2};	--	GO:0016021,integral component of membrane	--
gene:Aco000470.1.path1	144.97	132.74	123.45	89.68	74.16	114.39	2985	2628	2796	2118	1584	2259	0.644	-0.634	0.00428829	0.0361274	false	contig13	1634577	1635624	-	--	--	--	uncharacterized protein LOC109718927 [Ananas comosus]	--	SubName: Full=Uncharacterized protein {ECO:0000313|EMBL:OAY79461.1};	--	GO:0006396,RNA processing	Tetratricopeptide repeat
gene:Aco000471.1.path1	28.35	27.47	22.37	38.64	37.78	30.23	879	819	763	1374	1215	899	1.258	0.331	0.0498374	0.213592	false	contig13	1629896	1633823	+	--	--	K00434 L-ascorbate peroxidase [EC:1.11.1.11] | (RefSeq) putative L-ascorbate peroxidase 6 isoform X1 (A)	putative L-ascorbate peroxidase 6 isoform X2 [Ananas comosus]	RecName: Full=Putative L-ascorbate peroxidase 6; Short=AtAPx08; EC=1.11.1.11;	SubName: Full=Putative L-ascorbate peroxidase 6 {ECO:0000313|EMBL:OAY79462.1};	--	GO:0005829,cytosol; GO:0004130,cytochrome-c peroxidase activity; GO:0020037,heme binding; GO:0016688,L-ascorbate peroxidase activity; GO:0046872,metal ion binding; GO:0004601,peroxidase activity; GO:0034599,cellular response to oxidative stress; GO:0042744,hydrogen peroxide catabolic process; GO:0000302,response to reactive oxygen species; GO:0009845,seed germination; GO:0010431,seed maturation	Peroxidase
gene:Aco000472.1.path1	80.02	88.11	122.69	55.89	48.85	58.3	2042	2162	3444	1636	1293	1427	0.517	-0.952	3.55647e-05	0.000680027	false	contig13	1627827	1628888	+	--	--	K06215 pyridoxal 5'-phosphate synthase pdxS subunit [EC:4.3.3.6] | (RefSeq) probable pyridoxal 5'-phosphate synthase subunit PDX1.1 (A)	probable pyridoxal 5'-phosphate synthase subunit PDX1 [Ananas comosus]	RecName: Full=Probable pyridoxal 5'-phosphate synthase subunit PDX1.1; Short=PLP synthase subunit PDX1.1; EC=4.3.3.6;	SubName: Full=Putative pyridoxal 5'-phosphate synthase subunit PDX1.1 {ECO:0000313|EMBL:OAY79459.1};	Stationary phase-induced protein, SOR/SNZ family	GO:0036381,pyridoxal 5'-phosphate synthase (glutamine hydrolysing) activity; GO:0042823,pyridoxal phosphate biosynthetic process	Putative N-acetylmannosamine-6-phosphate epimerase
gene:Aco000473.1.path1	28.19	26.58	23.27	27.09	31.63	34.04	715	648	649	788	832	828	1.101	0.139	0.442552	0.696667	false	contig13	1621641	1625363	+	--	--	--	GDSL esterase/lipase CPRD49 [Ananas comosus]	RecName: Full=GDSL esterase/lipase CPRD49; EC=3.1.1.-; AltName: Full=Extracellular lipase CPRD49; Flags: Precursor;	SubName: Full=GDSL esterase/lipase CPRD49 {ECO:0000313|EMBL:OAY79460.1};	Isoamyl acetate-hydrolyzing esterase	GO:0048046,apoplast; GO:0016787,hydrolase activity; GO:0016042,lipid catabolic process	GDSL-like Lipase/Acylhydrolase
gene:Aco000474.1.path1	7.73	5.81	6	10.77	10.44	12.11	137	99	117	219	192	206	1.579	0.659	0.00337336	0.0299317	false	contig13	1610413	1613786	-	--	--	K21805 protein N-lysine methyltransferase METTL21C [EC:2.1.1.-] | (RefSeq) protein N-methyltransferase NNT1 (A)	protein N-methyltransferase NNT1 [Ananas comosus]	--	SubName: Full=protein N-methyltransferase NNT1 isoform X1 {ECO:0000313|RefSeq:XP_008785349.1};	--	GO:0008168,methyltransferase activity	Methionine biosynthesis protein MetW
gene:Aco000475.1.path1	1754.98	1637.14	1565.17	1655.32	1603.22	3215.65	20928	18771	20530	22641	19831	36779	1.22	0.286	0.36257	0.632379	false	contig13	1606973	1609237	+	--	--	K10802 high mobility group protein B1 | (RefSeq) high mobility group B protein 1 (A)	High mobility group B protein 1 [Ananas comosus]	RecName: Full=High mobility group B protein 1; AltName: Full=High mobility group protein A; Short=AtHMGalpha; Short=HMG alpha; AltName: Full=Nucleosome/chromatin assembly factor group D 01; Short=Nucleosome/chromatin assembly factor group D 1;	SubName: Full=High mobility group B protein 1 {ECO:0000313|EMBL:OAY79455.1};	HMG box-containing protein	GO:0000785,chromatin; GO:0005634,nucleus; GO:0003682,chromatin binding; GO:0003677,DNA binding; GO:0003700,DNA-binding transcription factor activity; GO:0030527,structural constituent of chromatin; GO:0006333,chromatin assembly or disassembly	HMG-box domain
gene:Aco000476.1.path1	36.85	35.12	33.09	34.53	39.21	10.18	2068	1895	2043	2223	2283	548	0.728	-0.457	0.272302	0.548886	false	contig13	1594921	1603103	-	--	--	K18998 RNA polymerase II C-terminal domain phosphatase-like 1/2 [EC:3.1.3.16] | (RefSeq) RNA polymerase II C-terminal domain phosphatase-like 2 (A)	RNA polymerase II C-terminal domain phosphatase-like 2 [Ananas comosus]	RecName: Full=RNA polymerase II C-terminal domain phosphatase-like 2; Short=FCP-like 2; EC=3.1.3.16; AltName: Full=Carboxyl-terminal phosphatase-like 2; Short=AtCPL2; Short=CTD phosphatase-like 2;	SubName: Full=RNA polymerase II C-terminal domain phosphatase-like 2 {ECO:0000313|EMBL:OAY79466.1};	TFIIF-interacting CTD phosphatases, including NLI-interacting factor	GO:0005737,cytoplasm; GO:0016591,RNA polymerase II, holoenzyme; GO:0005634,nucleus; GO:0008420,RNA polymerase II CTD heptapeptide repeat phosphatase activity; GO:0046872,metal ion binding; GO:0004647,phosphoserine phosphatase activity; GO:0003723,RNA binding; GO:0009734,auxin-activated signaling pathway; GO:0070940,dephosphorylation of RNA polymerase II C-terminal domain; GO:0007275,multicellular…	NLI interacting factor-like phosphatase
gene:Aco000477.1.path1	68.15	65.03	65.09	67.68	68.19	71.31	2216	2033	2328	2524	2300	2224	0.966	-0.05	0.680802	0.85044	false	contig13	1588644	1591587	+	--	--	K22267 starch-binding domain-containing protein 1 | (RefSeq) uncharacterized protein LOC112513125 isoform X1 (A)	uncharacterized protein LOC109718409 [Ananas comosus]	RecName: Full=Phosphoglucan, water dikinase, chloroplastic; EC=2.7.9.5; Flags: Precursor;	SubName: Full=Glucoamylase {ECO:0000313|EMBL:OAY79465.1};	--	GO:0009507,chloroplast; GO:0009570,chloroplast stroma; GO:0009536,plastid; GO:0102217,6-phosphoglucan, water dikinase activity; GO:0005524,ATP binding; GO:0019200,carbohydrate kinase activity; GO:0046872,metal ion binding; GO:0051752,phosphoglucan, water dikinase activity; GO:2001070,starch binding; GO:0046777,protein autophosphorylation; GO:0005983,starch catabolic process; GO:0005982,starch met…	Starch binding domain
gene:Aco000478.1.path1	38	47.73	47.11	48.53	44.55	68.07	731	883	997	1071	889	1256	1.124	0.169	0.495362	0.735705	false	contig13	1583927	1584750	+	--	--	K18441 cytohesin | (RefSeq) pleckstrin homology domain-containing protein 1-like (A)	pleckstrin homology domain-containing protein 1-like [Ananas comosus]	RecName: Full=Pleckstrin homology domain-containing protein 1; Short=AtPH1;	SubName: Full=Pleckstrin domain-containing protein 1 {ECO:0000313|EMBL:OAY79464.1};	--	GO:0005737,cytoplasm; GO:0032266,phosphatidylinositol-3-phosphate binding	Plant pleckstrin homology-like region
gene:Aco000479.1.path1	0.07	0.04	0.03	0.12	0.35	0	2	1	1	4	10	0	3.042	1.605	0.297189	0.573225	false	contig13	1579039	1582375	-	--	--	K15356 GDP-mannose transporter | (RAP-DB) Os03g0826300; Similar to predicted protein. (A)	GDP-mannose transporter GONST1-like [Ananas comosus]	RecName: Full=GDP-mannose transporter GONST2 {ECO:0000303|PubMed:15480787}; AltName: Full=Protein GOLGI NUCLEOTIDE SUGAR TRANSPORTER 2 {ECO:0000303|PubMed:15480787};	SubName: Full=GDP-mannose transporter GONST2 {ECO:0000313|EMBL:OAY79463.1}; Flags: Fragment;	Nucleotide-sugar transporter VRG4/SQV-7	GO:0000139,Golgi membrane; GO:0016021,integral component of membrane; GO:0015297,antiporter activity; GO:0005338,nucleotide-sugar transmembrane transporter activity; GO:0008643,carbohydrate transport; GO:1990570,GDP-mannose transmembrane transport; GO:0015780,nucleotide-sugar transmembrane transport	EamA-like transporter family
gene:Aco000480.1.path1	612.38	616.48	548.12	603.44	651.74	417.76	31450	30441	30963	35546	34719	20578	0.865	-0.209	0.273973	0.550474	false	contig13	1573764	1576652	+	--	--	K03147 phosphomethylpyrimidine synthase [EC:4.1.99.17] | (RefSeq) phosphomethylpyrimidine synthase, chloroplastic (A)	phosphomethylpyrimidine synthase, chloroplastic [Ananas comosus]	RecName: Full=Phosphomethylpyrimidine synthase, chloroplastic; EC=4.1.99.17; AltName: Full=Hydroxymethylpyrimidine phosphate synthase; Short=HMP-P synthase; Short=HMP-phosphate synthase; Short=HMPP synthase; AltName: Full=Protein PYRIMIDINE REQUIRING; AltName: Full=Thiamine biosynthesis protein ThiC; Short=Protein THIAMINE C; Flags: Precursor;	SubName: Full=Phosphomethylpyrimidine synthase, chloroplastic {ECO:0000313|EMBL:OAY79470.1};	--	GO:0009507,chloroplast; GO:0009570,chloroplast stroma; GO:0009536,plastid; GO:0051539,4 iron, 4 sulfur cluster binding; GO:0080041,ADP-ribose pyrophosphohydrolase activity; GO:0016830,carbon-carbon lyase activity; GO:0051536,iron-sulfur cluster binding; GO:0046872,metal ion binding; GO:0019904,protein domain specific binding; GO:0010266,response to vitamin B1; GO:0009228,thiamine biosynthetic pro…	ThiC-associated domain
gene:Aco000481.1.path1	11.23	10.76	10.45	10.43	10.98	11.9	549	506	562	585	557	558	0.949	-0.075	0.627939	0.820268	false	contig13	1565164	1570149	-	--	--	K05349 beta-glucosidase [EC:3.2.1.21] | (RefSeq) uncharacterized protein LOC103987864 (A)	uncharacterized protein LOC109718537 isoform X1 [Ananas comosus]	RecName: Full=Probable beta-D-xylosidase 2; Short=AtBXL2; EC=3.2.1.-; Flags: Precursor;	SubName: Full=Beta-glucosidase BoGH3B {ECO:0000313|EMBL:OAY79469.1};	--	GO:0009505,plant-type cell wall; GO:0005578,NA; GO:0004553,hydrolase activity, hydrolyzing O-glycosyl compounds; GO:0005975,carbohydrate metabolic process	Glycosyl hydrolase family 3 C-terminal domain
gene:Aco000482.1.path1	221.66	251.04	217.79	119.42	115.2	269.29	1586	1727	1714	980	855	1848	0.682	-0.552	0.131021	0.378977	false	contig13	1564208	1564477	-	--	--	--	uncharacterized protein LOC109718939 [Ananas comosus]	--	SubName: Full=Uncharacterized protein {ECO:0000313|EMBL:OAY79468.1};	--	--	Late embryogenesis abundant protein 18
gene:Aco000483.1.path1	32.29	30.39	32.04	26.82	31.38	29.48	1232	1115	1345	1174	1242	1079	0.855	-0.226	0.107264	0.33799	false	contig13	1558393	1561193	-	--	--	K04733 interleukin-1 receptor-associated kinase 4 [EC:2.7.11.1] | (RefSeq) calmodulin-binding receptor-like cytoplasmic kinase 1 (A)	Calmodulin-binding receptor-like cytoplasmic kinase 2 [Ananas comosus]	RecName: Full=Calmodulin-binding receptor-like cytoplasmic kinase 2; EC=2.7.11.1;	SubName: Full=Calmodulin-binding receptor-like cytoplasmic kinase 2 {ECO:0000313|EMBL:OAY79467.1};	Serine/threonine protein kinase	GO:0005737,cytoplasm; GO:0005524,ATP binding; GO:0004674,protein serine/threonine kinase activity; GO:0009555,pollen development	Protein tyrosine kinase
gene:Aco000484.1.path1	18.77	21.49	17.58	24.94	23.52	26.72	397	437	409	605	516	542	1.202	0.265	0.128746	0.375096	false	contig13	1555436	1557515	+	--	--	K02884 large subunit ribosomal protein L19 | (RefSeq) 50S ribosomal protein L19, chloroplastic (A)	50S ribosomal protein L19-2, chloroplastic-like [Ananas comosus]	RecName: Full=50S ribosomal protein L19, chloroplastic {ECO:0000303|PubMed:10874046}; AltName: Full=CL19; AltName: Full=Chloroplastic large ribosomal subunit protein bL19c {ECO:0000303|PubMed:28007896}; Flags: Precursor;	SubName: Full=50S ribosomal protein L19, chloroplastic {ECO:0000313|EMBL:OAY79472.1};	Mitochondrial/chloroplast ribosomal protein L19	GO:0009507,chloroplast; GO:0005840,ribosome; GO:0019843,rRNA binding; GO:0003735,structural constituent of ribosome; GO:0006412,translation	Ribosomal protein L19
gene:Aco000485.1.path1	62.76	61.44	61.09	60.94	66.07	47.87	4206	3959	4503	4684	4593	3077	0.868	-0.203	0.182257	0.451229	false	contig13	1545264	1553058	+	--	--	--	protein DEFECTIVE IN EXINE FORMATION 1 [Ananas comosus]	RecName: Full=Protein DEFECTIVE IN EXINE FORMATION 1 {ECO:0000303|PubMed:11743117}; Flags: Precursor;	SubName: Full=Protein DEFECTIVE IN EXINE FORMATION 1 {ECO:0000313|EMBL:OAY79471.1};	--	GO:0005783,endoplasmic reticulum; GO:0016021,integral component of membrane; GO:0016020,membrane; GO:0005886,plasma membrane; GO:0005509,calcium ion binding; GO:0071555,cell wall organization; GO:0010584,pollen exine formation; GO:0010208,pollen wall assembly	PQQ-like domain
gene:Aco000486.1.path1	25.89	27.05	25.72	26.96	27.21	20.09	1064	1069	1163	1271	1160	792	0.869	-0.203	0.210813	0.484471	false	contig13	1540436	1544448	+	--	--	K14209 solute carrier family 36 (proton-coupled amino acid transporter) | (RefSeq) probable GABA transporter 2 isoform X1 (A)	probable proline transporter 2 isoform X1 [Ananas comosus]	RecName: Full=Probable proline transporter 2;	SubName: Full=Putative proline transporter 2 {ECO:0000313|EMBL:OAY79445.1};	Amino acid transporters	GO:0016021,integral component of membrane; GO:0005886,plasma membrane; GO:0015171,amino acid transmembrane transporter activity; GO:0003333,amino acid transmembrane transport	Transmembrane amino acid transporter protein
gene:Aco000487.1.path1	6.19	7.1	7.3	10.08	9.02	5.07	98	108	127	183	148	77	1.077	0.108	0.724318	0.874036	false	contig13	1530969	1532744	-	--	--	K15407 queuine tRNA-ribosyltransferase subunit QTRTD1 [EC:2.4.2.29] | (RefSeq) hypothetical protein (A)	uncharacterized protein LOC109718561 [Ananas comosus]	--	SubName: Full=Uncharacterized protein {ECO:0000313|EMBL:OAY79447.1};	Protein involved in mRNA turnover and stability	GO:0016021,integral component of membrane; GO:0008270,zinc ion binding	RING-variant domain
gene:Aco000488.1.path1	72.07	60.49	56.64	53.03	72.19	107.39	487	393	421	411	506	696	1.146	0.196	0.521373	0.753464	false	contig13	1527583	1530597	-	--	--	K17778 mitochondrial import inner membrane translocase subunit TIM10 | (RefSeq) mitochondrial import inner membrane translocase subunit TIM10-like (A)	Mitochondrial import inner membrane translocase subunit TIM10, partial [Ananas comosus]	RecName: Full=Mitochondrial import inner membrane translocase subunit TIM10;	SubName: Full=Mitochondrial import inner membrane translocase subunit TIM10 {ECO:0000313|EMBL:OAY79448.1}; Flags: Fragment;	Mitochondrial import inner membrane translocase, subunits TIM10/TIM12	GO:0005743,mitochondrial inner membrane; GO:0042721,TIM22 mitochondrial import inner membrane insertion complex; GO:0005758,mitochondrial intermembrane space; GO:0046872,metal ion binding; GO:0008565,protein transporter activity; GO:0045039,protein import into mitochondrial inner membrane	Tim10/DDP family zinc finger
gene:Aco000489.1.path1	2.58	2.44	2.58	2.53	1.54	0.79	89	81	98	100	55	26	0.586	-0.772	0.0637342	0.247775	false	contig13	1521693	1526311	+	--	--	K14500 BR-signaling kinase [EC:2.7.11.1] | (RefSeq) probable serine/threonine-protein kinase At5g41260 (A)	probable serine/threonine-protein kinase At5g41260 isoform X1 [Ananas comosus]	RecName: Full=Serine/threonine-protein kinase BSK5 {ECO:0000305}; EC=2.7.11.1 {ECO:0000305}; AltName: Full=Brassinosteroid-signaling kinase 5 {ECO:0000303|PubMed:18653891};	SubName: Full=Putative serine/threonine-protein kinase {ECO:0000313|EMBL:OAY78170.1};	--	GO:0005886,plasma membrane; GO:0009506,plasmodesma; GO:0005524,ATP binding; GO:0004675,transmembrane receptor protein serine/threonine kinase activity; GO:0009742,brassinosteroid mediated signaling pathway; GO:0007166,cell surface receptor signaling pathway; GO:0006468,protein phosphorylation; GO:0009737,response to abscisic acid; GO:0009409,response to cold; GO:0009651,response to salt stress	Protein kinase domain
gene:Aco000490.1.path1	0.05	0.06	0.27	0.14	0.08	0.17	2	2	11	6	3	6	0.929	-0.107	0.918516	0.96788	false	contig13	1508234	1514093	-	--	--	K13493 cytokinin-N-glucosyltransferase [EC:2.4.1.-] | (RefSeq) UDP-glycosyltransferase 76C2-like (A)	DIMBOA UDP-glucosyltransferase BX8-like [Ananas comosus]	RecName: Full=DIMBOA UDP-glucosyltransferase BX8; EC=2.4.1.202 {ECO:0000269|PubMed:11851909, ECO:0000269|PubMed:16666853}; AltName: Full=2,4-dihydroxy-7-methoxy-2H-1,4-benzoxazin-3(4H)-one 2-D-glucosyltransferase BX8; AltName: Full=Protein BENZOXAZINLESS 8;	SubName: Full=DIMBOA UDP-glucosyltransferase BX8 {ECO:0000313|EMBL:OAY79452.1};	UDP-glucuronosyl and UDP-glucosyl transferase	GO:0047254,2,4-dihydroxy-7-methoxy-2H-1,4-benzoxazin-3(4H)-one 2-D-glucosyltransferase activity; GO:0008152,metabolic process	UDP-glucoronosyl and UDP-glucosyl transferase
gene:Aco000491.1.path1	3.38	2.64	4.4	5.44	5.04	5.76	128	96	183	236	198	209	1.437	0.523	0.0468735	0.205734	false	contig13	1505733	1507281	+	--	--	K13493 cytokinin-N-glucosyltransferase [EC:2.4.1.-] | (RefSeq) UDP-glycosyltransferase 76C2-like (A)	DIMBOA UDP-glucosyltransferase BX8-like [Ananas comosus]	RecName: Full=DIMBOA UDP-glucosyltransferase BX8; EC=2.4.1.202 {ECO:0000269|PubMed:11851909, ECO:0000269|PubMed:16666853}; AltName: Full=2,4-dihydroxy-7-methoxy-2H-1,4-benzoxazin-3(4H)-one 2-D-glucosyltransferase BX8; AltName: Full=Protein BENZOXAZINLESS 8;	SubName: Full=DIMBOA UDP-glucosyltransferase BX8 {ECO:0000313|EMBL:OAY79450.1};	UDP-glucuronosyl and UDP-glucosyl transferase	GO:0047254,2,4-dihydroxy-7-methoxy-2H-1,4-benzoxazin-3(4H)-one 2-D-glucosyltransferase activity; GO:0008152,metabolic process	UDP-glucoronosyl and UDP-glucosyl transferase
gene:Aco000493.1.path1	27.59	28.15	25.24	26.79	22.3	39.89	476	467	479	530	399	660	1.022	0.031	0.910061	0.964314	false	contig13	1490010	1492145	-	--	--	K07904 Ras-related protein Rab-11A | (RefSeq) ras-related protein Rab2BV (A)	ras-related protein Rab2BV [Ananas comosus]	RecName: Full=Ras-related protein Rab11C;	SubName: Full=Ras-related protein Rab11C {ECO:0000313|EMBL:OAY83518.1};	GTPase Rab11/YPT3, small G protein superfamily	GO:0005886,plasma membrane; GO:0005525,GTP binding; GO:0003924,GTPase activity	RsgA GTPase
gene:Aco000495.1.path1	19.96	17.52	19.39	23.05	22.99	20.26	641	541	685	849	766	624	1.075	0.104	0.451438	0.702984	false	contig13	1475955	1478909	+	--	--	K10523 speckle-type POZ protein | (RefSeq) BTB/POZ and MATH domain-containing protein 3-like (A)	BTB/POZ and MATH domain-containing protein 3-like [Ananas comosus]	RecName: Full=BTB/POZ and MATH domain-containing protein 3; AltName: Full=Protein BTB-POZ AND MATH DOMAIN 3; Short=AtBPM3;	SubName: Full=BTB/POZ and MATH domain-containing protein 3 {ECO:0000313|EMBL:OAY83517.1};	Speckle-type POZ protein SPOP and related proteins with TRAF, MATH and BTB/POZ domains	GO:0005829,cytosol; GO:0005634,nucleus; GO:0042802,identical protein binding; GO:0071472,cellular response to salt stress; GO:0016567,protein ubiquitination; GO:0031396,regulation of protein ubiquitination; GO:0006970,response to osmotic stress	BTB And C-terminal Kelch
gene:Aco000496.1.path1	220.22	211.66	216.54	169.59	160.07	238.88	2451	2265	2651	2165	1848	2550	0.814	-0.297	0.181012	0.44935	false	contig13	1472085	1475166	-	--	--	--	uncharacterized protein LOC109717919 [Ananas comosus]	--	SubName: Full=Uncharacterized protein {ECO:0000313|EMBL:PKA63970.1};	--	--	Cytochrome c oxidase subunit VII
gene:Aco000497.1.path1	12.7	10.14	9.79	13.4	13.47	7.54	611	469	518	739	672	348	0.969	-0.045	0.860023	0.940281	false	contig13	1465307	1470376	+	--	--	K18060 poly(A) RNA polymerase, mitochondrial [EC:2.7.7.19] | (RefSeq) protein HESO1-like (A)	protein HESO1-like [Ananas comosus]	RecName: Full=Protein HESO1 {ECO:0000303|PubMed:22464194}; EC=2.7.7.52 {ECO:0000269|PubMed:22464194}; AltName: Full=HEN1 suppressor 1 {ECO:0000303|PubMed:22464194}; AltName: Full=RNA uridylyltransferase {ECO:0000305};	SubName: Full=Protein HESO1 {ECO:0000313|EMBL:OAY83472.1};	S-M checkpoint control protein CID1 and related nucleotidyltransferases	GO:0005737,cytoplasm; GO:0005634,nucleus; GO:0000932,P-body; GO:0016779,nucleotidyltransferase activity; GO:0050265,RNA uridylyltransferase activity; GO:0060964,regulation of gene silencing by miRNA; GO:0071076,RNA 3' uridylation	Nucleotidyltransferase domain
gene:Aco000498.1.path1	34.46	35.74	38.15	21.19	20.23	18.76	726	724	884	512	442	379	0.512	-0.966	2.09016e-11	1.51713e-09	false	contig13	1453564	1459228	-	--	--	K14424 methylsterol monooxygenase 2 | (RefSeq) methylsterol monooxygenase 2-2-like (A)	methylsterol monooxygenase 2-1-like isoform X1 [Ananas comosus]	RecName: Full=Methylsterol monooxygenase 2-1; EC=1.14.18.9 {ECO:0000250|UniProtKB:Q8L7W5}; AltName: Full=Sterol 4-alpha-methyl-oxidase 2; Short=AtSMO2; AltName: Full=Sterol 4-alpha-methyl-oxidase 2-1;	SubName: Full=methylsterol monooxygenase 2-2-like isoform X1 {ECO:0000313|RefSeq:XP_008777442.1};	C-4 sterol methyl oxidase	GO:0005789,endoplasmic reticulum membrane; GO:0016021,integral component of membrane; GO:0016020,membrane; GO:0000254,C-4 methylsterol oxidase activity; GO:0005506,iron ion binding; GO:0080065,4-alpha-methyl-delta7-sterol oxidation; GO:0016126,sterol biosynthetic process	Fatty acid hydroxylase superfamily
gene:Aco000500.1.path1	7.71	8.81	7.74	8.62	8.97	11	774	850	855	993	934	1059	1.091	0.126	0.506896	0.742728	false	contig13	1427815	1447352	+	--	--	K08081 tropinone reductase I [EC:1.1.1.206] | (RefSeq) senescence-associated protein 13-like (A)	hypothetical protein Ccrd_014668 [Cynara cardunculus var. scolymus]	RecName: Full=Tropinone reductase homolog At5g06060 {ECO:0000305}; EC=1.1.1.- {ECO:0000305};	SubName: Full=Uncharacterized protein {ECO:0000313|EMBL:KVI06981.1};	Reductases with broad range of substrate specificities	GO:0005829,cytosol; GO:0016491,oxidoreductase activity	IPT/TIG domain
gene:Aco000504.1.path1	57	56.01	53.72	56.23	55.94	60.94	1500	1417	1555	1697	1527	1538	0.96	-0.059	0.660922	0.83966	false	contig13	1397002	1399438	-	--	--	K03686 molecular chaperone DnaJ | (RefSeq) dnaJ homolog subfamily B member 8 isoform X1 (A)	chaperone protein DnaJ-like isoform X2 [Ananas comosus]	RecName: Full=Chaperone protein dnaJ A6, chloroplastic {ECO:0000305}; Short=atDjA6 {ECO:0000303|PubMed:23894646}; AltName: Full=Chaperone protein dnaJ A26 {ECO:0000303|PubMed:11599562}; Short=AtDjA26 {ECO:0000303|PubMed:11599562}; Flags: Precursor;	SubName: Full=Uncharacterized protein {ECO:0000313|EnsemblPlants:GSMUA_Achr9P03390_001};	Molecular chaperone (DnaJ superfamily)	GO:0009507,chloroplast; GO:0009941,chloroplast envelope; GO:0009535,chloroplast thylakoid membrane; GO:0005524,ATP binding; GO:0031072,heat shock protein binding; GO:0046872,metal ion binding; GO:0051082,unfolded protein binding; GO:0006457,protein folding; GO:0009408,response to heat	DnaJ domain
gene:Aco000505.1.path1	53.82	50.51	50.9	56.5	46.97	91.91	348	314	362	419	315	570	1.172	0.229	0.449235	0.700969	false	contig13	1395583	1395826	+	--	--	--	cyclin-dependent protein kinase inhibitor SMR4-like [Ananas comosus]	RecName: Full=Cyclin-dependent protein kinase inhibitor SMR4 {ECO:0000303|PubMed:17599908, ECO:0000303|PubMed:24399300, ECO:0000303|PubMed:26546445}; AltName: Full=Protein SIAMESE-RELATED 4 {ECO:0000303|PubMed:17599908, ECO:0000303|PubMed:24399300, ECO:0000303|PubMed:26546445};	SubName: Full=Uncharacterized protein {ECO:0000313|EnsemblPlants:GSMUA_Achr2P16400_001};	--	GO:0004860,protein kinase inhibitor activity; GO:0007049,cell cycle	--
gene:Aco000507.1.path1	0	0	0.36	0	0	0	0	0	3	0	0	0	0.175	-2.516	0.529261	NA	false	contig13	1389039	1390535	-	--	--	K08956 AFG3 family protein [EC:3.4.24.-] | (RefSeq) ATP-dependent zinc metalloprotease FTSH 10, mitochondrial (A)	hypothetical protein [Davallia tyermannii]	RecName: Full=Uncharacterized protein At5g02240;	SubName: Full=Uncharacterized protein {ECO:0000313|EMBL:AOS49623.1};	Predicted dehydrogenase	GO:0048046,apoplast; GO:0009570,chloroplast stroma; GO:0005829,cytosol; GO:0005886,plasma membrane; GO:0005774,vacuolar membrane; GO:0009737,response to abscisic acid	--
gene:Aco000508.1.path1	26.02	24.37	21.3	31.96	25.81	47.39	482	434	434	679	496	842	1.366	0.45	0.110336	0.344095	false	contig13	1377987	1379931	+	--	--	K14864 tRNA (cytidine32/guanosine34-2'-O)-methyltransferase [EC:2.1.1.205] | (RefSeq) FtsJ-like methyltransferase family protein (A)	uncharacterized protein LOC109718353 [Ananas comosus]	--	SubName: Full=ribosomal RNA large subunit methyltransferase E {ECO:0000313|RefSeq:XP_008785571.1};	Putative SAM-dependent rRNA methyltransferase SPB1	GO:0008168,methyltransferase activity	Methyltransferase domain
gene:Aco000509.1.path1	238.24	232.87	209.04	290.55	278.15	323.19	5682	5340	5484	7948	6881	7393	1.214	0.28	0.0605477	0.239976	false	contig13	1375122	1377612	-	--	--	K08956 AFG3 family protein [EC:3.4.24.-] | (RefSeq) ATP-dependent zinc metalloprotease FTSH 10, mitochondrial (A)	Uncharacterized protein ACMD2_00305 [Ananas comosus]	RecName: Full=Uncharacterized protein At5g02240;	SubName: Full=Uncharacterized protein {ECO:0000313|EMBL:OAY83562.1};	Predicted dehydrogenase	GO:0048046,apoplast; GO:0009570,chloroplast stroma; GO:0005829,cytosol; GO:0005886,plasma membrane; GO:0005774,vacuolar membrane; GO:0009737,response to abscisic acid	NAD dependent epimerase/dehydratase family
gene:Aco000510.1.path1	0.8	0.79	0.95	0.76	0.94	0.56	42	40	55	46	51	28	0.815	-0.295	0.394083	0.65992	false	contig13	1372087	1374069	+	--	--	K14494 DELLA protein | (RefSeq) DELLA protein GAI (A)	scarecrow-like protein 14 [Ananas comosus]	RecName: Full=Scarecrow-like protein 14; Short=AtSCL14; AltName: Full=GRAS family protein 2; Short=AtGRAS-2;	SubName: Full=Scarecrow-like protein 14 {ECO:0000313|EMBL:OAY83561.1};	--	GO:0005829,cytosol; GO:0005634,nucleus; GO:0003700,DNA-binding transcription factor activity; GO:0043565,sequence-specific DNA binding; GO:0045893,positive regulation of transcription, DNA-templated; GO:0006355,regulation of transcription, DNA-templated; GO:0009410,response to xenobiotic stimulus; GO:0006351,transcription, DNA-templated	GRAS domain family
gene:Aco000511.1.path1	0.14	0.1	0	0	0.05	0	3	2	0	0	1	0	0.19	-2.399	0.330917	NA	false	contig13	1359005	1360692	-	--	--	K20628 expansin | (RefSeq) expansin-A4 (A)	expansin-A4-like [Ananas comosus]	RecName: Full=Expansin-A4; Short=AtEXPA4; AltName: Full=Alpha-expansin-4; Short=At-EXP4; Short=AtEx4; AltName: Full=Ath-ExpAlpha-1.6; Flags: Precursor;	SubName: Full=Expansin-A4 {ECO:0000313|EMBL:OAY83557.1};	--	GO:0005829,cytosol; GO:0005576,extracellular region; GO:0016020,membrane; GO:0009505,plant-type cell wall; GO:0009506,plasmodesma; GO:0009664,plant-type cell wall organization; GO:0006949,syncytium formation	Lytic transglycolase
gene:Aco000513.1.path1	81.32	66.43	73.26	72.88	70.26	98.4	1002	787	993	1030	898	1163	1.014	0.021	0.924083	0.970211	false	contig13	1350663	1352501	+	--	--	K01803 triosephosphate isomerase (TIM) [EC:5.3.1.1] | (RefSeq) triosephosphate isomerase, cytosolic (A)	elicitor-responsive protein 1 isoform X2 [Ananas comosus]	RecName: Full=Elicitor-responsive protein 1; Short=OsERG1 {ECO:0000303|PubMed:23456295}; AltName: Full=17 kDa phloem protein; AltName: Full=Fungal elicitor immediate early-responsive gene 1 protein; Short=FIERG1; AltName: Full=RPP17;	SubName: Full=Elicitor-responsive protein 1 {ECO:0000313|EMBL:OAY83556.1};	Predicted Ca2+-dependent phospholipid-binding protein	GO:0005737,cytoplasm; GO:0005886,plasma membrane; GO:0005544,calcium-dependent phospholipid binding; GO:0006952,defense response	C2 domain
gene:Aco000514.1.path1	2.06	2.41	2.19	3.67	4.42	1.18	87	98	102	178	194	48	1.271	0.346	0.43939	0.69415	false	contig13	1344372	1348061	+	--	--	K09422 transcription factor MYB, plant | (RefSeq) uncharacterized LOC105052225 (A)	uncharacterized protein LOC109718969 [Ananas comosus]	RecName: Full=Transcription factor MYB3R-3 {ECO:0000303|PubMed:11597504}; AltName: Full=Myb-related protein 3R-3 {ECO:0000303|PubMed:11597504};	SubName: Full=Myb-related protein 3R-1 {ECO:0000313|EMBL:OAY83558.1}; Flags: Fragment;	Transcription factor, Myb superfamily	GO:0005634,nucleus; GO:0003700,DNA-binding transcription factor activity; GO:0043565,sequence-specific DNA binding; GO:0006974,cellular response to DNA damage stimulus; GO:0008285,negative regulation of cell proliferation; GO:0045892,negative regulation of transcription, DNA-templated; GO:0009733,response to auxin; GO:0009723,response to ethylene; GO:0009753,response to jasmonic acid; GO:0009751,…	SANT/Myb-like domain of DAMP1
gene:Aco000515.1.path1	1.68	1.63	1.38	0.69	1.02	0.13	130	121	117	61	82	10	0.359	-1.477	0.00917965	0.0652481	false	contig13	1332617	1337453	-	--	--	K20299 vacuolar protein sorting-associated protein 53 | (RefSeq) uncharacterized protein LOC108995769 (A)	putative ribonuclease H protein, partial [Ananas comosus]	--	SubName: Full=Putative ribonuclease H protein {ECO:0000313|EMBL:OAY83559.1}; Flags: Fragment;	FOG: Reverse transcriptase	--	Endonuclease/Exonuclease/phosphatase family
gene:Aco000516.1.path1	1.82	1.83	1.65	2.89	3.35	0.77	69	67	69	126	132	28	1.207	0.272	0.582843	0.794041	false	contig13	1324597	1326030	+	--	--	K17964 leucine-rich PPR motif-containing protein, mitochondrial | (RefSeq) pentatricopeptide repeat-containing protein At5g12100, mitochondrial (A)	pentatricopeptide repeat-containing protein At4g11690-like isoform X1 [Ananas comosus]	RecName: Full=Pentatricopeptide repeat-containing protein At4g11690;	SubName: Full=pentatricopeptide repeat-containing protein At4g11690 {ECO:0000313|RefSeq:XP_008778051.1};	FOG: PPR repeat	GO:0005739,mitochondrion; GO:0004519,endonuclease activity; GO:0003723,RNA binding; GO:0080156,mitochondrial mRNA modification; GO:0009737,response to abscisic acid	Tetratricopeptide repeat
gene:Aco000517.1.path1	2.39	1.71	1.29	2.4	2.03	1.98	84	58	50	97	74	67	1.103	0.142	0.655551	0.837122	false	contig13	1321862	1323552	+	--	--	K19891 glucan endo-1,3-beta-glucosidase 1/2/3 [EC:3.2.1.39] | (RefSeq) hypothetical protein (A)	glucan endo-1,3-beta-glucosidase-like [Ananas comosus]	RecName: Full=Glucan endo-1,3-beta-glucosidase; EC=3.2.1.39; AltName: Full=(1->3)-beta-glucan endohydrolase; Short=(1->3)-beta-glucanase; AltName: Full=Beta-1,3-endoglucanase; Flags: Precursor;	SubName: Full=Glucan endo-1,3-beta-glucosidase {ECO:0000313|EMBL:OAY83450.1}; Flags: Fragment;	--	GO:0042973,glucan endo-1,3-beta-D-glucosidase activity; GO:0005975,carbohydrate metabolic process; GO:0006952,defense response	X8 domain
gene:Aco000518.1.path1	1.18	1.31	2.93	1.37	2.2	3.85	15	16	41	20	29	47	1.263	0.336	0.577739	0.790754	false	contig13	1320163	1321024	-	--	--	K03094 S-phase kinase-associated protein 1 | (RefSeq) hypothetical protein (A)	SKP1-like protein 1B [Ananas comosus]	RecName: Full=SKP1-like protein 4; Short=AtSK4;	SubName: Full=SKP1-like protein 4 {ECO:0000313|EMBL:OAY83449.1};	SCF ubiquitin ligase, Skp1 component	GO:0005737,cytoplasm; GO:0005730,nucleolus; GO:0005634,nucleus; GO:0019005,SCF ubiquitin ligase complex; GO:0016567,protein ubiquitination; GO:0006511,ubiquitin-dependent protein catabolic process	Skp1 family, tetramerisation domain
gene:Aco000519.1.path1	28.78	28.79	32.18	32.28	32.85	33.68	810	779	996	1042	959	909	1.016	0.023	0.87416	0.947519	false	contig13	1314793	1319098	-	--	--	K00729 dolichyl-phosphate beta-glucosyltransferase [EC:2.4.1.117] | (RefSeq) dolichyl-phosphate beta-glucosyltransferase-like (A)	dolichyl-phosphate beta-glucosyltransferase [Ananas comosus]	--	SubName: Full=Dolichyl-phosphate beta-glucosyltransferase {ECO:0000313|EMBL:OAY83457.1};	Glycosyltransferase	GO:0016021,integral component of membrane; GO:0016740,transferase activity	Glycosyltransferase like family 2
gene:Aco000520.1.path1	1.55	1.28	1.51	0.98	1.54	1.32	72	57	77	52	74	59	0.816	-0.294	0.337819	0.611355	false	contig13	1312267	1314018	+	--	--	K10683 BRCA1-associated RING domain protein 1 | (RefSeq) hypothetical protein (A)	pentatricopeptide repeat-containing protein At4g21065-like [Ananas comosus]	RecName: Full=Pentatricopeptide repeat-containing protein At5g48910;	SubName: Full=Pentatricopeptide repeat-containing protein {ECO:0000313|EMBL:OAY83456.1};	FOG: PPR repeat	GO:0009507,chloroplast; GO:0004519,endonuclease activity; GO:0003723,RNA binding; GO:0008270,zinc ion binding; GO:0009451,RNA modification	Tetratricopeptide repeat
gene:Aco000522.1.path1	7.68	7.97	9.11	14.79	15.55	12.32	303	302	395	669	636	466	1.585	0.665	0.000134916	0.00213615	false	contig13	1298677	1302034	-	--	--	K01102 pyruvate dehydrogenase phosphatase [EC:3.1.3.43] | (RefSeq) probable protein phosphatase 2C 23 (A)	putative protein phosphatase 2C 4 [Ananas comosus]	RecName: Full=Putative protein phosphatase 2C 46; Short=OsPP2C46; EC=3.1.3.16;	SubName: Full=Uncharacterized protein {ECO:0000313|EMBL:OAY83455.1};	Protein phosphatase 2C/pyruvate dehydrogenase (lipoamide) phosphatase	GO:0046872,metal ion binding; GO:0004722,protein serine/threonine phosphatase activity	Protein phosphatase 2C
gene:Aco000523.1.path1	17.51	12.79	14.19	17.77	18.68	22.81	433	304	386	504	479	541	1.235	0.304	0.158703	0.419215	false	contig13	1294625	1296620	+	--	--	K12471 epsin | (RefSeq) epsin-2-like (A)	epsin-3-like [Ananas comosus]	RecName: Full=Clathrin interactor EPSIN 2; AltName: Full=EPSIN-related 2;	SubName: Full=ENTH domain-containing protein {ECO:0000313|EMBL:OAY83454.1};	Equilibrative nucleoside transporter protein	GO:0030136,clathrin-coated vesicle; GO:0005794,Golgi apparatus; GO:0005886,plasma membrane; GO:0005774,vacuolar membrane; GO:0030276,clathrin binding; GO:0005543,phospholipid binding; GO:0015031,protein transport	ANTH domain
gene:Aco000524.1.path1	214.18	208.97	210.48	206.49	196.76	310.15	1890	1773	2043	2090	1801	2625	1.046	0.065	0.785629	0.905907	false	contig13	1290739	1292662	-	--	--	K02920 large subunit ribosomal protein L36e | (RefSeq) 60S ribosomal protein L36-3-like (A)	60S ribosomal protein L36-3-like [Ananas comosus]	RecName: Full=60S ribosomal protein L36-2;	RecName: Full=60S ribosomal protein L36 {ECO:0000256|RuleBase:RU000665};	60S ribosomal protein L36	GO:0005829,cytosol; GO:0022625,cytosolic large ribosomal subunit; GO:0022626,cytosolic ribosome; GO:0016020,membrane; GO:0005774,vacuolar membrane; GO:0003723,RNA binding; GO:0003735,structural constituent of ribosome; GO:0002181,cytoplasmic translation	Ribosomal protein L36e
gene:Aco000525.1.path1	34.42	30.3	33.3	64.3	62.28	46.38	1776	1503	1890	3805	3333	2295	1.623	0.699	2.68996e-05	0.000535359	false	contig13	1279637	1282938	+	--	--	K03283 heat shock 70kDa protein 1/2/6/8 | (RefSeq) heat shock cognate 70 kDa protein 2-like (A)	heat shock cognate 70 kDa protein 2 [Ananas comosus]	RecName: Full=Heat shock cognate 70 kDa protein 2;	SubName: Full=Uncharacterized protein {ECO:0000313|EnsemblPlants:OPUNC11G19900.1};	Molecular chaperones HSP70/HSC70, HSP70 superfamily	GO:0005524,ATP binding	MreB/Mbl protein
gene:Aco000526.1.path1	0.25	0.15	0.26	0.3	0.59	0.28	12	7	14	17	30	13	1.639	0.713	0.228487	0.503941	false	contig13	1268623	1271853	+	--	--	K03063 26S proteasome regulatory subunit T3 | (RefSeq) 26S protease regulatory subunit 6B homolog (A)	BTB/POZ domain-containing protein At5g03250-like isoform X1 [Ananas comosus]	RecName: Full=BTB/POZ domain-containing protein At5g03250;	SubName: Full=BTB/POZ domain-containing protein At5g03250-like {ECO:0000313|RefSeq:XP_008800153.1};	--	GO:0016567,protein ubiquitination	BTB/POZ domain
gene:Aco000527.1.path1	7.73	7.43	7.21	9.63	11.07	5.93	529	489	543	756	786	389	1.092	0.128	0.600724	0.8058	false	contig13	1257404	1265577	-	--	--	K14763 H/ACA ribonucleoprotein complex non-core subunit NAF1 | (RefSeq) H/ACA ribonucleoprotein complex non-core subunit NAF1-like (A)	H/ACA ribonucleoprotein complex non-core subunit NAF1-like isoform X3 [Ananas comosus]	RecName: Full=Secretory carrier-associated membrane protein 2; Short=RiSC; Short=Secretory carrier membrane protein 2;	SubName: Full=H/ACA ribonucleoprotein complex non-core subunit NAF1 {ECO:0000313|EMBL:OAY68731.1};	Uncharacterized conserved protein	GO:0016021,integral component of membrane; GO:0005886,plasma membrane; GO:0030658,transport vesicle membrane; GO:0015031,protein transport	SCAMP family
gene:Aco000528.1.path1	0.08	0	0.64	0.07	0	0.24	1	0	9	1	0	3	0.398	-1.329	0.491748	0.732891	false	contig13	1247064	1248455	+	--	--	--	BTB/POZ domain-containing protein At5g03250-like isoform X2 [Ananas comosus]	RecName: Full=BTB/POZ domain-containing protein At5g03250;	SubName: Full=BTB/POZ domain-containing protein At5g03250-like {ECO:0000313|RefSeq:XP_008800153.1};	--	GO:0016567,protein ubiquitination	--
gene:Aco000530.1.path1	78.11	62.32	56.36	83.72	80.34	110.36	1391	1067	1104	1710	1484	1885	1.296	0.374	0.095189	0.315462	false	contig13	1236922	1240218	-	--	--	K12191 charged multivesicular body protein 2A | (RefSeq) vacuolar protein sorting-associated protein 2 homolog 1 (A)	vacuolar protein sorting-associated protein 2 homolog 1-like [Ananas comosus]	RecName: Full=Vacuolar protein sorting-associated protein 2 homolog 1; Short=AtVPS2-1; AltName: Full=Charged multivesicular body protein 2 homolog 1; AltName: Full=ESCRT-III complex subunit VPS2 homolog 1; AltName: Full=SNF7-like protein;	SubName: Full=Vacuolar protein sorting-associated protein 1 {ECO:0000313|EMBL:OAY83505.1};	Vacuolar assembly/sorting protein DID4	GO:0000815,ESCRT III complex; GO:0005770,late endosome; GO:0005771,multivesicular body; GO:0070676,intralumenal vesicle formation; GO:0015031,protein transport; GO:0007034,vacuolar transport	Snf7
gene:Aco000531.1.path1	6.89	7.86	7.2	5.34	6.05	6.31	188	206	216	167	171	165	0.744	-0.427	0.03385	0.166292	false	contig13	1231210	1234025	-	--	--	K08678 UDP-glucuronate decarboxylase [EC:4.1.1.35] | (RefSeq) UDP-glucuronic acid decarboxylase 6 (A)	UDP-glucuronic acid decarboxylase 6 [Ananas comosus]	RecName: Full=UDP-glucuronic acid decarboxylase 6; EC=4.1.1.35; AltName: Full=UDP-XYL synthase 6; AltName: Full=UDP-glucuronate decarboxylase 6; Short=UGD; Short=UXS-6;	SubName: Full=UDP-glucuronic acid decarboxylase 6 {ECO:0000313|EMBL:OAY83506.1};	dTDP-glucose 4-6-dehydratase/UDP-glucuronic acid decarboxylase	GO:0005737,cytoplasm; GO:0005886,plasma membrane; GO:0070403,NAD+ binding; GO:0048040,UDP-glucuronate decarboxylase activity; GO:0042732,D-xylose metabolic process; GO:0033320,UDP-D-xylose biosynthetic process	RmlD substrate binding domain
gene:Aco000532.1.path1	87.43	101.66	98.03	110.59	108.26	170.84	1821	2036	2246	2642	2339	3413	1.26	0.334	0.184635	0.454253	false	contig13	1226791	1229877	+	--	--	K12881 THO complex subunit 4 | (RefSeq) THO complex subunit 4A-like (A)	THO complex subunit 4A-like [Ananas comosus]	RecName: Full=THO complex subunit 4B; AltName: Full=ALYREF homolog 2; Short=AtALY2;	SubName: Full=THO complex subunit 4A {ECO:0000313|EMBL:OAY83511.1};	RRM motif-containing protein	GO:0005654,nucleoplasm; GO:0003729,mRNA binding; GO:0051028,mRNA transport	C-terminal duplication domain of Friend of PRMT1
gene:Aco000533.1.path1	1.75	2.84	2.88	3.43	1.48	4.68	16	25	29	36	14	41	1.187	0.248	0.657169	0.837596	false	contig13	1224360	1224704	+	--	--	K21440 ankyrin repeat domain-containing protein 50 | (RefSeq) ankyrin repeat and protein kinase domain-containing protein 1-like (A)	uncharacterized protein LOC109716632 [Ananas comosus]	RecName: Full=Uncharacterized protein At1g66480;	SubName: Full=Putative membrane protein {ECO:0000313|EMBL:OAY71208.1};	--	GO:0005886,plasma membrane	Ankyrin repeat
gene:Aco000534.1.path1	27.03	24.59	24.02	38.05	34.26	44.19	750	656	733	1211	986	1176	1.427	0.513	0.00444857	0.0372487	false	contig13	1218991	1223449	-	--	--	K01778 diaminopimelate epimerase [EC:5.1.1.7] | (RefSeq) diaminopimelate epimerase, chloroplastic (A)	Diaminopimelate epimerase, chloroplastic [Ananas comosus]	RecName: Full=Diaminopimelate epimerase, chloroplastic; Short=DAP epimerase; EC=5.1.1.7; Flags: Precursor;	SubName: Full=Diaminopimelate epimerase, chloroplastic {ECO:0000313|EMBL:OAY83512.1};	--	GO:0009507,chloroplast; GO:0005829,cytosol; GO:0008837,diaminopimelate epimerase activity; GO:0009089,lysine biosynthetic process via diaminopimelate	Diaminopimelate epimerase
gene:Aco000535.1.path1	6.21	3.63	4	5.29	5.26	2.69	41	23	29	40	36	17	0.883	-0.179	0.688992	0.855244	false	contig13	1216477	1218529	-	--	--	--	--	--	--	--	--	--
gene:Aco000536.1.path1	0.34	0.25	0.31	0.34	0.65	0.4	7	5	7	8	14	8	1.426	0.512	0.470928	0.71688	false	contig13	1212668	1213867	+	--	--	K09422 transcription factor MYB, plant | (RefSeq) myb-related protein MYBAS2 (A)	myb-related protein MYBAS2-like [Ananas comosus]	RecName: Full=Myb-related protein MYBAS2;	SubName: Full=Myb-related protein MYBAS2 {ECO:0000313|EMBL:OAY83513.1};	Transcription factor, Myb superfamily	GO:0005634,nucleus; GO:0000981,DNA-binding transcription factor activity, RNA polymerase II-specific; GO:0043565,sequence-specific DNA binding; GO:0001135,RNA polymerase II transcription regulator recruiting activity; GO:0044212,transcription regulatory region DNA binding; GO:0030154,cell differentiation; GO:0006357,regulation of transcription by RNA polymerase II; GO:0006351,transcription, DNA-t…	Myb-like DNA-binding domain
gene:Aco000539.1.path1	65.44	63.68	59.04	69.42	74.76	41.44	5275	4936	5235	6419	6251	3204	0.905	-0.144	0.534302	0.761954	false	contig13	1196074	1202211	+	--	--	K00164 2-oxoglutarate dehydrogenase E1 component [EC:1.2.4.2] | (RefSeq) 2-oxoglutarate dehydrogenase, mitochondrial-like (A)	2-oxoglutarate dehydrogenase, mitochondrial-like [Ananas comosus]	--	SubName: Full=2-oxoglutarate dehydrogenase, mitochondrial {ECO:0000313|EMBL:OAY83509.1};	2-oxoglutarate dehydrogenase, E1 subunit	GO:0004591,oxoglutarate dehydrogenase (succinyl-transferring) activity; GO:0030976,thiamine pyrophosphate binding; GO:0006099,tricarboxylic acid cycle	2-oxoglutarate dehydrogenase N-terminus
gene:Aco000540.1.path1	184.58	175.76	171.29	183.09	172.34	328.11	4857	4447	4958	5526	4704	8281	1.199	0.262	0.37484	0.643276	false	contig13	1187605	1193791	+	--	--	K07901 Ras-related protein Rab-8A | (RefSeq) ras-related protein RABE1c-like (A)	ras-related protein RABE1c [Ananas comosus]	RecName: Full=Ras-related protein RABE1c; Short=AtRABE1c; AltName: Full=Ras-related protein Ara-3; AltName: Full=Ras-related protein Rab8A; Short=AtRab8A;	SubName: Full=Ras-related protein RABE1c {ECO:0000313|EMBL:OAY83510.1}; Flags: Fragment;	GTP-binding protein SEC4, small G protein superfamily, and related Ras family GTP-binding proteins	GO:0000139,Golgi membrane; GO:0005886,plasma membrane; GO:0005774,vacuolar membrane; GO:0005773,vacuole; GO:0005525,GTP binding; GO:0003924,GTPase activity; GO:0009873,ethylene-activated signaling pathway; GO:0009306,protein secretion; GO:0017157,regulation of exocytosis; GO:0006904,vesicle docking involved in exocytosis	50S ribosome-binding GTPase
gene:Aco000542.1.path1	0.14	0.04	0.12	0.27	0.11	0.51	7	2	7	16	6	25	2.755	1.462	0.0855525	0.295372	false	contig13	1174060	1176546	-	--	--	K05681 ATP-binding cassette, subfamily G (WHITE), member 2 | (RefSeq) ABC transporter G family member 20-like (A)	ABC transporter G family member 16 [Ananas comosus]	RecName: Full=ABC transporter G family member 1; Short=ABC transporter ABCG.1; Short=AtABCG1; AltName: Full=White-brown complex homolog protein 1; Short=AtWBC1;	SubName: Full=ABC transporter G family member 16 {ECO:0000313|EMBL:OAY83564.1};	Transporter, ABC superfamily (Breast cancer resistance protein)	GO:0016021,integral component of membrane; GO:0005886,plasma membrane; GO:0005524,ATP binding; GO:0042626,ATPase activity, coupled to transmembrane movement of substances; GO:0010208,pollen wall assembly; GO:0009624,response to nematode	AAA domain
gene:Aco000543.1.path1	37.35	34.83	33.47	39.9	43.39	13.2	2904	2604	2862	3558	3499	984	0.833	-0.263	0.493068	0.734107	false	contig13	1163574	1172464	+	--	--	--	SAC3 family protein A isoform X1 [Ananas comosus]	RecName: Full=SAC3 family protein A {ECO:0000303|PubMed:19843313};	SubName: Full=Uncharacterized protein {ECO:0000313|EMBL:OAY83563.1};	Leucine permease transcriptional regulator	GO:0005634,nucleus	CSN8/PSMD8/EIF3K family
gene:Aco000544.1.path1	0	0	0.48	0.2	0.28	0	0	0	9	4	5	0	0.902	-0.148	0.944139	0.977161	false	contig13	1157871	1158808	-	--	--	K21440 ankyrin repeat domain-containing protein 50 | (RefSeq) ankyrin repeat domain-containing protein 50-like (A)	LOW QUALITY PROTEIN: ankyrin repeat domain-containing protein 65-like [Ananas comosus]	--	SubName: Full=ankyrin-1-like {ECO:0000313|RefSeq:XP_016501728.1};	--	--	Ankyrin repeats (many copies)
gene:Aco000545.1.path1	30.58	30.03	26.58	37.45	34.67	50.78	914	863	874	1284	1075	1456	1.309	0.389	0.0786453	0.280525	false	contig13	1153027	1156851	-	--	--	K07512 mitochondrial trans-2-enoyl-CoA reductase [EC:1.3.1.38] | (RefSeq) probable trans-2-enoyl-CoA reductase, mitochondrial (A)	probable trans-2-enoyl-CoA reductase, mitochondrial [Ananas comosus]	RecName: Full=Enoyl-[acyl-carrier-protein] reductase, mitochondrial; EC=1.3.1.104; AltName: Full=2-enoyl thioester reductase; Flags: Precursor;	SubName: Full=Putative trans-2-enoyl-CoA reductase, mitochondrial {ECO:0000313|EMBL:OAY83566.1};	Zn2+-binding dehydrogenase (nuclear receptor binding factor-1)	GO:0009507,chloroplast; GO:0005739,mitochondrion; GO:0005634,nucleus; GO:0005524,ATP binding; GO:0005507,copper ion binding; GO:0016491,oxidoreductase activity; GO:0006633,fatty acid biosynthetic process	Zinc-binding dehydrogenase
gene:Aco000546.1.path1	19.84	19.76	22.61	28.15	27.65	25.8	973	932	1220	1584	1407	1214	1.209	0.274	0.0496023	0.213162	false	contig13	1147870	1152158	-	--	--	K01254 leukotriene-A4 hydrolase [EC:3.3.2.6] | (RefSeq) leukotriene A-4 hydrolase homolog (A)	leukotriene A-4 hydrolase homolog [Ananas comosus]	RecName: Full=Leukotriene A-4 hydrolase homolog; Short=LTA-4 hydrolase; EC=3.3.2.6; AltName: Full=Leukotriene A(4) hydrolase;	SubName: Full=Leukotriene A-4 hydrolase {ECO:0000313|EMBL:OAY83565.1};	Bifunctional leukotriene A4 hydrolase/aminopeptidase LTA4H	GO:0005737,cytoplasm; GO:0005829,cytosol; GO:0004463,leukotriene-A4 hydrolase activity; GO:0070006,metalloaminopeptidase activity; GO:0042277,peptide binding; GO:0008270,zinc ion binding; GO:0019370,leukotriene biosynthetic process; GO:0043171,peptide catabolic process; GO:0006508,proteolysis	Peptidase MA superfamily
gene:Aco000547.1.path1	12.25	9.76	11.46	21.41	20.41	20.88	449	344	462	900	776	734	1.73	0.791	5.62874e-07	1.72202e-05	false	contig13	1142852	1145052	-	--	--	K18835 WRKY transcription factor 2 | (RefSeq) probable WRKY transcription factor 2 (A)	probable WRKY transcription factor 3 [Ananas comosus]	RecName: Full=WRKY transcription factor SUSIBA2 {ECO:0000305|PubMed:12953112}; AltName: Full=Sugar signaling in barley 2 {ECO:0000303|PubMed:12953112}; AltName: Full=WRKY transcription factor 46;	SubName: Full=WRKY transcription factor 44 {ECO:0000313|EMBL:OAY83568.1};	--	GO:0005634,nucleus; GO:0003700,DNA-binding transcription factor activity; GO:0043565,sequence-specific DNA binding; GO:0045893,positive regulation of transcription, DNA-templated; GO:0009961,response to 1-aminocyclopropane-1-carboxylic acid; GO:0009611,response to wounding; GO:0006351,transcription, DNA-templated	WRKY DNA -binding domain
gene:Aco000548.1.path1	18.32	16.77	19.17	21.96	22.14	14.46	1178	1037	1356	1620	1477	892	0.991	-0.012	0.950797	0.979408	false	contig13	1134336	1141732	+	--	--	K19951 TBC1 domain family member 8/9 | (RefSeq) TBC1 domain family member 8B-like (A)	TBC1 domain family member 8B-like isoform X1 [Ananas comosus]	--	SubName: Full=TBC1 domain family member 8 {ECO:0000313|EMBL:OAY83567.1};	Ypt/Rab GTPase activating protein	--	Rab-GTPase-TBC domain
gene:Aco000549.1.path1	0.54	1	1.23	0.78	0.81	0.79	27	48	68	45	42	38	0.789	-0.342	0.405573	0.669289	false	contig13	1120811	1122879	-	--	--	--	hypothetical protein ACMD2_00271 [Ananas comosus]	--	SubName: Full=Uncharacterized protein {ECO:0000313|EMBL:OAY83570.1};	--	--	N-terminal C2 in EEIG1 and EHBP1 proteins
gene:Aco000550.1.path1	67.75	63.51	61.28	92.67	86.93	134.31	1185	1068	1179	1859	1577	2253	1.515	0.6	0.0105502	0.0728685	false	contig13	1118813	1120408	+	--	--	--	uncharacterized protein LOC109718889 [Ananas comosus]	--	SubName: Full=Uncharacterized protein {ECO:0000313|EMBL:OAY83569.1};	--	GO:0004848,ureidoglycolate hydrolase activity	Ureidoglycolate lyase
gene:Aco000551.1.path1	0	0	0	0.12	0	0	0	0	0	4	0	0	5.873	2.554	0.521093	NA	false	contig13	1110313	1117019	+	--	--	K05278 flavonol synthase [EC:1.14.11.23] | (RefSeq) flavonol synthase/flavanone 3-hydroxylase (A)	probable 2-oxoglutarate-dependent dioxygenase ANS [Ananas comosus]	RecName: Full=Probable 2-oxoglutarate-dependent dioxygenase At3g111800 {ECO:0000305}; EC=1.14.11.- {ECO:0000305};	SubName: Full=Leucoanthocyanidin dioxygenase {ECO:0000313|EMBL:OAY83482.1};	Iron/ascorbate family oxidoreductases	GO:0051213,dioxygenase activity; GO:0046872,metal ion binding; GO:0009813,flavonoid biosynthetic process	non-haem dioxygenase in morphine synthesis N-terminal
gene:Aco000552.1.path1	11.61	10.95	10.55	12.47	11.13	7.21	539	489	539	664	536	321	0.855	-0.226	0.317402	0.592042	false	contig13	1089004	1095814	-	--	--	K12479 vacuolar protein sorting-associated protein 45 | (RefSeq) vacuolar protein sorting-associated protein 45 homolog (A)	vacuolar protein sorting-associated protein 45 homolog [Ananas comosus]	RecName: Full=Vacuolar protein sorting-associated protein 45 homolog; Short=AtVPS45;	SubName: Full=vacuolar protein sorting-associated protein 45 homolog isoform X1 {ECO:0000313|RefSeq:XP_008784936.1};	Vacuolar sorting protein VPS45/Stt10 (Sec1 family)	GO:0009705,plant-type vacuole membrane; GO:0005802,trans-Golgi network; GO:0006886,intracellular protein transport; GO:0006904,vesicle docking involved in exocytosis	Sec1 family
gene:Aco000553.1.path1	50.22	48.41	46.35	55.05	57.29	67.34	2040	1891	2071	2565	2414	2624	1.148	0.199	0.220822	0.496681	false	contig13	1081410	1085492	+	--	--	K21594 translation factor GUF1, mitochondrial [EC:3.6.5.-] | (RefSeq) GTP-binding protein lepa (A)	protein TIC 56, chloroplastic [Ananas comosus]	RecName: Full=Protein TIC 56, chloroplastic {ECO:0000303|PubMed:23372012}; AltName: Full=Translocon at the inner envelope membrane of chloroplasts 56 {ECO:0000303|PubMed:23372012}; Short=AtTIC56 {ECO:0000303|PubMed:23372012}; Flags: Precursor;	SubName: Full=Protein TIC 56, chloroplastic {ECO:0000313|EMBL:OAY83481.1};	--	GO:0009507,chloroplast; GO:0009941,chloroplast envelope; GO:0009706,chloroplast inner membrane; GO:0009536,plastid; GO:0008565,protein transporter activity; GO:0045037,protein import into chloroplast stroma	Domain of unknown function (DUF4339)
gene:Aco000554.1.path1	0.06	0.1	0.03	0.03	0.06	0	2	3	1	1	2	0	0.432	-1.211	0.46779	NA	false	contig13	1074198	1082478	-	--	--	K04646 clathrin heavy chain | (RefSeq) clathrin heavy chain 1-like isoform X1 (A)	protein TIC 56, chloroplastic [Ananas comosus]	RecName: Full=Protein TIC 56, chloroplastic {ECO:0000303|PubMed:23372012}; AltName: Full=Translocon at the inner envelope membrane of chloroplasts 56 {ECO:0000303|PubMed:23372012}; Short=AtTIC56 {ECO:0000303|PubMed:23372012}; Flags: Precursor;	SubName: Full=Protein TIC 56, chloroplastic {ECO:0000313|EMBL:OAY83481.1};	--	GO:0009507,chloroplast; GO:0009941,chloroplast envelope; GO:0009706,chloroplast inner membrane; GO:0009536,plastid; GO:0008565,protein transporter activity; GO:0045037,protein import into chloroplast stroma	--
gene:Aco000555.1.path1	72.38	65.48	66.09	65.42	75.57	35.61	7866	6842	7900	8154	8519	3712	0.793	-0.334	0.214401	0.488894	false	contig13	1066065	1080138	+	--	--	K04646 clathrin heavy chain | (RefSeq) clathrin heavy chain 1-like (A)	Clathrin heavy chain 2 -like protein [Gossypium arboreum]	RecName: Full=Clathrin heavy chain 2;	RecName: Full=Clathrin heavy chain {ECO:0000256|PIRNR:PIRNR002290};	Vesicle coat protein clathrin, heavy chain	GO:0030132,clathrin coat of coated pit; GO:0030130,clathrin coat of trans-Golgi network vesicle; GO:0071439,clathrin complex; GO:0032051,clathrin light chain binding; GO:0005198,structural molecule activity; GO:0048268,clathrin coat assembly; GO:0006886,intracellular protein transport; GO:0016192,vesicle-mediated transport	Clathrin, heavy-chain linker
gene:Aco000556.1.path1	19.89	17.74	17.83	23.34	22.4	22.01	506	434	499	681	591	537	1.128	0.174	0.207668	0.480788	false	contig13	1060285	1062897	+	--	--	--	circumsporozoite protein isoform X2 [Ananas comosus]	--	SubName: Full=uncharacterized protein LOC103718240 {ECO:0000313|RefSeq:XP_008805185.1};	--	--	--
gene:Aco000557.1.path1	29.4	26.89	24.43	26.97	25.08	39.73	1678	1476	1534	1766	1485	2175	1.058	0.081	0.740214	0.882056	false	contig13	1046914	1059437	+	--	--	K03103 multiple inositol-polyphosphate phosphatase / 2,3-bisphosphoglycerate 3-phosphatase [EC:3.1.3.62 3.1.3.80] | (RefSeq) multiple inositol polyphosphate phosphatase 1 (A)	multiple inositol polyphosphate phosphatase 1 isoform X1 [Ananas comosus]	RecName: Full=SelT-like protein; Flags: Precursor;	SubName: Full=multiple inositol polyphosphate phosphatase 1 isoform X1 {ECO:0000313|RefSeq:XP_008792168.1};	Multiple inositol polyphosphate phosphatase	--	Rdx family
gene:Aco000558.1.path1	0.29	0.54	0.33	0.64	0.28	0.31	4	7	5	10	4	4	0.983	-0.025	0.976906	0.990826	false	contig13	1044109	1045564	-	--	--	--	uncharacterized protein LOC109718689 isoform X4 [Ananas comosus]	--	SubName: Full=uncharacterized protein LOC103708853 {ECO:0000313|RefSeq:XP_008792172.1};	--	--	--
gene:Aco000559.1.path1	782.54	786.26	1185.77	459.07	450.32	445.52	23516	22718	39195	15823	14037	12841	0.453	-1.142	2.16353e-07	7.2545e-06	down	contig13	1028812	1033962	-	--	--	K14709 solute carrier family 39 (zinc transporter), member 1/2/3 | (RefSeq) zinc transporter 8-like (A)	zinc transporter 8-like [Ananas comosus]	RecName: Full=Zinc transporter 5; AltName: Full=ZRT/IRT-like protein 5; Short=OsZIP5; Flags: Precursor;	SubName: Full=Uncharacterized protein {ECO:0000313|EnsemblPlants:GSMUA_Achr4P18720_001};	Fe2+/Zn2+ regulated transporter	GO:0016021,integral component of membrane; GO:0005886,plasma membrane; GO:0005385,zinc ion transmembrane transporter activity; GO:0071577,zinc ion transmembrane transport; GO:0006829,zinc ion transport	ZIP Zinc transporter
gene:Aco000560.1.path1	125.72	114.89	116.38	147.93	122.1	108.69	3618	3179	3684	4883	3645	3000	0.978	-0.033	0.831935	0.927337	false	contig13	1021854	1025684	-	--	--	K16573 gamma-tubulin complex component 6 | (RefSeq) uncharacterized LOC103722329 (A)	Protein trichome birefringence-like 33 [Ananas comosus]	RecName: Full=Protein trichome birefringence-like 33;	SubName: Full=Protein trichome birefringence-like 33 {ECO:0000313|EMBL:OAY83531.1};	--	GO:0005794,Golgi apparatus; GO:0016021,integral component of membrane; GO:1990538,xylan O-acetyltransferase activity; GO:0009834,plant-type secondary cell wall biogenesis; GO:1990937,xylan acetylation	PMR5 N terminal Domain
gene:Aco000561.1.path1	56.95	55.58	53.59	53.71	54.33	24.09	2336	2192	2418	2527	2312	948	0.728	-0.458	0.125169	0.368456	false	contig13	1012941	1017362	-	--	--	K20456 oxysterol-binding protein 1 | (RefSeq) hypothetical protein (A)	protein DETOXIFICATION 44, chloroplastic isoform X1 [Ananas comosus]	RecName: Full=Protein DETOXIFICATION 44, chloroplastic {ECO:0000303|PubMed:11739388}; Short=AtDTX44 {ECO:0000303|PubMed:11739388}; AltName: Full=Multidrug and toxic compound extrusion protein 44 {ECO:0000305}; Short=MATE protein 44 {ECO:0000305}; Flags: Precursor;	RecName: Full=Protein DETOXIFICATION {ECO:0000256|RuleBase:RU004914}; AltName: Full=Multidrug and toxic compound extrusion protein {ECO:0000256|RuleBase:RU004914};	Uncharacterized membrane protein, predicted efflux pump	GO:0031969,chloroplast membrane; GO:0016021,integral component of membrane; GO:0015297,antiporter activity; GO:0015238,drug transmembrane transporter activity	Polysaccharide biosynthesis C-terminal domain
gene:Aco000562.1.path1	11.17	11.08	8.96	9.93	9.17	13.22	452	431	399	461	385	513	0.961	-0.057	0.806839	0.915734	false	contig13	1009812	1012427	+	--	--	--	uncharacterized protein LOC109718137 [Ananas comosus]	--	SubName: Full=Uncharacterized protein {ECO:0000313|EMBL:OAY83536.1};	--	--	--
gene:Aco000563.1.path1	9.63	7.55	7.76	8.8	9.76	2.91	1345	1013	1192	1409	1413	390	0.786	-0.347	0.378321	0.64639	false	contig13	998148	1007731	+	--	--	K01595 phosphoenolpyruvate carboxylase [EC:4.1.1.31] | (RefSeq) uncharacterized LOC103723066 (A)	SCAR-like protein 1 [Ananas comosus]	RecName: Full=SCAR-like protein 1;	SubName: Full=SCAR-like protein 1 {ECO:0000313|EMBL:OAY83535.1};	--	GO:0005737,cytoplasm; GO:0005856,cytoskeleton; GO:0003779,actin binding; GO:0030036,actin cytoskeleton organization	--
gene:Aco000565.1.path1	405.76	419.03	456.35	450.83	385.23	650.93	6516	6470	8061	8304	6417	10026	1.078	0.109	0.66613	0.842575	false	contig13	980225	981801	-	--	--	K15285 solute carrier family 35, member E3 | (RefSeq) uncharacterized protein LOC104781510 isoform X1 (A)	protein LURP-one-related 15-like [Ananas comosus]	RecName: Full=Protein LURP-one-related 15;	SubName: Full=Protein LURP-one-related 15 {ECO:0000313|EMBL:OAY83533.1};	--	GO:0009507,chloroplast; GO:0019904,protein domain specific binding	LURP-one-related
gene:Aco000566.1.path1	56.99	56.5	62.05	77	75.58	39.83	2587	2466	3098	4009	3559	1734	1.004	0.005	0.983604	0.993101	false	contig13	972464	977196	-	--	--	K13141 integrator complex subunit 4 | (RefSeq) protein SIEL-like (A)	target of Myb protein 1-like [Ananas comosus]	RecName: Full=TOM1-like protein 6 {ECO:0000305};	SubName: Full=TOM1-like protein 2 {ECO:0000313|EMBL:OAY83442.1}; Flags: Fragment;	Cytosolic sorting protein GGA2/TOM1	GO:0005737,cytoplasm; GO:0005769,early endosome; GO:0031901,early endosome membrane; GO:0005771,multivesicular body; GO:0005886,plasma membrane; GO:0043130,ubiquitin binding; GO:0043328,protein transport to vacuole involved in ubiquitin-dependent protein catabolic process via the multivesicular body sorting pathway	Adaptin N terminal region
gene:Aco000567.1.path1	6.41	5.53	5.44	7.54	5.83	8.76	106	88	99	143	100	139	1.18	0.238	0.375607	0.643994	false	contig13	968846	971807	-	--	--	--	uncharacterized protein LOC109718783 [Ananas comosus]	--	SubName: Full=uncharacterized protein LOC103708875 {ECO:0000313|RefSeq:XP_008792196.1};	--	--	--
gene:Aco000568.1.path1	0.27	0.7	0.37	0.41	0.19	0.56	4	10	6	7	3	8	0.81	-0.305	0.722565	0.873114	false	contig13	929056	931922	-	--	--	--	uncharacterized protein LOC109718771 [Ananas comosus]	--	SubName: Full=Uncharacterized protein {ECO:0000313|EMBL:OAY83444.1};	--	GO:0016021,integral component of membrane	--
gene:Aco000569.1.path1	4.19	2.49	1.63	0	0	0	14	8	6	0	0	0	0.018	-5.822	0.000151552	0.00235325	down	contig13	923260	923385	-	--	--	--	--	--	--	--	--	--
gene:Aco000570.1.path1	0.44	0.34	0.27	0.24	0.29	0.17	16	12	11	10	11	6	0.616	-0.7	0.250045	0.526512	false	contig13	911820	915466	-	--	--	--	uncharacterized protein LOC109718772 [Ananas comosus]	--	SubName: Full=Uncharacterized protein {ECO:0000313|EMBL:OAY83445.1};	--	GO:0016021,integral component of membrane	--
gene:Aco000571.1.path1	262.59	251.9	251.8	251.96	234.17	350.27	3361	3100	3545	3699	3109	4300	1.014	0.02	0.928986	0.972484	false	contig13	901440	906607	+	--	--	K02976 small subunit ribosomal protein S26e | (RefSeq) 40S ribosomal protein S26-2-like (A)	40S ribosomal protein S26-1 [Ananas comosus]	RecName: Full=40S ribosomal protein S26-1;	RecName: Full=40S ribosomal protein S26 {ECO:0000256|RuleBase:RU363128}; Flags: Fragment;	40s ribosomal protein S26	GO:0022627,cytosolic small ribosomal subunit; GO:0003729,mRNA binding; GO:0003735,structural constituent of ribosome; GO:0006412,translation	Ribosomal protein S26e
gene:Aco000572.1.path1	88.84	76.43	68.99	119.59	110.87	81.84	2825	2337	2413	4362	3657	2496	1.228	0.296	0.11496	0.351096	false	contig13	896302	901063	-	--	--	K04427 mitogen-activated protein kinase kinase kinase 7 [EC:2.7.11.25] | (RefSeq) serine/threonine-protein kinase HT1-like (A)	serine/threonine-protein kinase HT1-like isoform X1 [Ananas comosus]	RecName: Full=Serine/threonine-protein kinase HT1; EC=2.7.11.1; AltName: Full=High leaf temperature protein 1;	SubName: Full=Serine/threonine-protein kinase HT1 {ECO:0000313|EMBL:OAY83447.1};	Tyrosine kinase specific for activated (GTP-bound) p21cdc42Hs	GO:0005737,cytoplasm; GO:0005524,ATP binding; GO:0004672,protein kinase activity; GO:0004674,protein serine/threonine kinase activity; GO:0004871,NA; GO:0035556,intracellular signal transduction	Lipopolysaccharide kinase (Kdo/WaaP) family
gene:Aco000573.1.path1	0.39	0.2	0	1.55	1.33	0.92	4	2	0	18	14	9	5.983	2.581	0.0077049	0.0575969	false	contig13	888704	889209	+	--	--	--	hypothetical protein ACMD2_00240 [Ananas comosus]	RecName: Full=Non-specific lipid-transfer protein; Short=LTP; AltName: Full=Phospholipid transfer protein; Short=PLTP; AltName: Allergen=Zea m 14; Flags: Precursor;	SubName: Full=Uncharacterized protein {ECO:0000313|EMBL:OAY83448.1};	--	GO:0008289,lipid binding; GO:0006869,lipid transport	--
gene:Aco000574.1.path1	3.84	3.22	3.59	11.34	8.94	21.89	36	29	37	122	87	197	3.697	1.886	1.17588e-05	0.000258484	up	contig13	888213	889118	-	--	--	--	non-specific lipid-transfer protein 1-like [Ananas comosus]	RecName: Full=Non-specific lipid-transfer protein; Short=LTP; AltName: Full=Phospholipid transfer protein; Short=PLTP; AltName: Allergen=Zea m 14; Flags: Precursor;	SubName: Full=Uncharacterized protein {ECO:0000313|EMBL:OAY83448.1};	--	GO:0008289,lipid binding; GO:0006869,lipid transport	Probable lipid transfer
gene:Aco000575.1.path1	15.23	18.09	16.31	26.09	24.83	18.33	667	762	786	1311	1128	770	1.283	0.359	0.0546627	0.225729	false	contig13	881704	885736	-	--	--	K00006 glycerol-3-phosphate dehydrogenase (NAD+) [EC:1.1.1.8] | (RefSeq) glycerol-3-phosphate dehydrogenase [NAD(+)], chloroplastic (A)	glycerol-3-phosphate dehydrogenase [NAD(+)]	RecName: Full=Glycerol-3-phosphate dehydrogenase [NAD(+)], chloroplastic; EC=1.1.1.8; Flags: Precursor;	RecName: Full=Glycerol-3-phosphate dehydrogenase [NAD(+)] {ECO:0000256|RuleBase:RU361243}; EC=1.1.1.8 {ECO:0000256|RuleBase:RU361243}; Flags: Fragment;	Glycerol-3-phosphate dehydrogenase/dihydroxyacetone 3-phosphate reductase	GO:0009507,chloroplast; GO:0009331,glycerol-3-phosphate dehydrogenase complex; GO:0004367,glycerol-3-phosphate dehydrogenase [NAD+] activity; GO:0051287,NAD binding; GO:0005975,carbohydrate metabolic process; GO:0046168,glycerol-3-phosphate catabolic process; GO:0006650,glycerophospholipid metabolic process; GO:0008654,phospholipid biosynthetic process	NADP oxidoreductase coenzyme F420-dependent
gene:Aco000576.1.path1	65.41	83.13	73.4	68.51	54.6	132.18	969	1184	1196	1164	839	1878	1.073	0.102	0.77535	0.900566	false	contig13	877881	878439	+	--	--	K13434 pathogenesis-related genes transcriptional activator PTI6 | (RefSeq) pathogenesis-related genes transcriptional activator PTI6-like (A)	pathogenesis-related genes transcriptional activator PTI6-like [Ananas comosus]	RecName: Full=Ethylene-responsive transcription factor CRF4; AltName: Full=Protein CYTOKININ RESPONSE FACTOR 4;	SubName: Full=pathogenesis-related genes transcriptional activator PTI6-like {ECO:0000313|RefSeq:XP_014502824.1};	--	GO:0005737,cytoplasm; GO:0005634,nucleus; GO:0003677,DNA binding; GO:0003700,DNA-binding transcription factor activity; GO:0009736,cytokinin-activated signaling pathway; GO:0009873,ethylene-activated signaling pathway; GO:0048366,leaf development; GO:0006351,transcription, DNA-templated	Dehydrin
gene:Aco000577.1.path1	0.29	0	0.11	0	0	0.24	5	0	2	0	0	4	0.581	-0.785	0.727267	NA	false	contig13	874343	876179	-	--	--	K02150 V-type H+-transporting ATPase subunit E | (RefSeq) V-type proton ATPase subunit E (A)	V-type proton ATPase subunit E-like [Ananas comosus]	RecName: Full=V-type proton ATPase subunit E; Short=V-ATPase subunit E; AltName: Full=Vacuolar proton pump subunit E;	SubName: Full=V-type proton ATPase subunit E {ECO:0000313|EMBL:OAY83499.1};	Vacuolar H+-ATPase V1 sector, subunit E	GO:0033178,proton-transporting two-sector ATPase complex, catalytic domain; GO:0046961,proton-transporting ATPase activity, rotational mechanism; GO:0015991,ATP hydrolysis coupled proton transport	ATP synthase (E/31 kDa) subunit
gene:Aco000579.1.path1	17.26	18.6	16.21	18.91	23.43	25.31	608	630	628	764	856	855	1.202	0.266	0.167841	0.432429	false	contig13	865514	866842	+	--	--	K11982 E3 ubiquitin-protein ligase RNF115/126 [EC:2.3.2.27] | (RefSeq) CIP8B-2; hypothetical protein (A)	E3 ubiquitin-protein ligase Praja-2-like [Ananas comosus]	RecName: Full=E3 ubiquitin-protein ligase RING1; EC=2.3.2.27; AltName: Full=RING finger protein 1; AltName: Full=RING-type E3 ubiquitin transferase RING1 {ECO:0000305};	SubName: Full=E3 ubiquitin-protein ligase RING1 {ECO:0000313|EMBL:OAY83500.1};	FOG: Predicted E3 ubiquitin ligase	GO:0046872,metal ion binding; GO:0004842,ubiquitin-protein transferase activity; GO:0090378,seed trichome elongation	Rad50 zinc hook motif
gene:Aco000580.1.path1	1.16	1.98	1.77	3.47	3.14	3.35	62	102	104	213	174	172	1.869	0.902	0.00109947	0.0123334	false	contig13	859068	861086	+	--	--	K04733 interleukin-1 receptor-associated kinase 4 [EC:2.7.11.1] | (RefSeq) probable receptor-like protein kinase At1g30570 (A)	probable serine/threonine-protein kinase At1g01540 [Ananas comosus]	RecName: Full=Proline-rich receptor-like protein kinase PERK1; EC=2.7.11.1; AltName: Full=Proline-rich extensin-like receptor kinase 1; Short=AtPERK1;	SubName: Full=Receptor-like serine/threonine-protein kinase ALE2 {ECO:0000313|EMBL:OAY83496.1};	Serine/threonine protein kinase	GO:0016021,integral component of membrane; GO:0005886,plasma membrane; GO:0005524,ATP binding; GO:0004672,protein kinase activity; GO:0004674,protein serine/threonine kinase activity; GO:0004675,transmembrane receptor protein serine/threonine kinase activity; GO:0007166,cell surface receptor signaling pathway; GO:0046777,protein autophosphorylation; GO:0009620,response to fungus; GO:0009611,respo…	Phosphotransferase enzyme family
gene:Aco000581.1.path1	67.37	61.12	50.18	83.08	79.55	87.19	1339	1168	1097	1894	1640	1662	1.295	0.373	0.0267804	0.140938	false	contig13	853021	855924	-	--	--	K01522 bis(5'-adenosyl)-triphosphatase [EC:3.6.1.29] | (RefSeq) bis(5'-adenosyl)-triphosphatase-like (A)	Bis(5'-adenosyl)-triphosphatase [Ananas comosus]	RecName: Full=Bifunctional bis(5'-adenosyl)-triphosphatase/adenylylsulfatase FHIT {ECO:0000305|PubMed:18694747}; EC=3.6.1.29 {ECO:0000269|PubMed:18694747}; EC=3.6.2.1 {ECO:0000269|PubMed:18694747}; AltName: Full=Fragile histidine triad protein {ECO:0000303|PubMed:18694747}; AltName: Full=Purine nucleoside phosphoramidase FHIT {ECO:0000305}; EC=3.9.1.- {ECO:0000305};	SubName: Full=Bis(5'-adenosyl)-triphosphatase {ECO:0000313|EMBL:OAY83495.1};	Diadenosine polyphosphate hydrolase and related proteins of the histidine triad (HIT) family	GO:0005829,cytosol; GO:0043530,adenosine 5'-monophosphoramidase activity; GO:0047627,adenylylsulfatase activity; GO:0047710,bis(5'-adenosyl)-triphosphatase activity; GO:0000166,nucleotide binding	HIT domain
gene:Aco000582.1.path1	0.23	0.76	0.62	0.2	0.16	0.24	4	13	12	4	3	4	0.341	-1.553	0.0728711	0.269087	false	contig13	850693	851996	+	--	--	K03239 translation initiation factor eIF-2B subunit alpha | (RefSeq) methylthioribose-1-phosphate isomerase (A)	protein LURP-one-related 5-like [Ananas comosus]	RecName: Full=Protein LURP-one-related 12;	SubName: Full=Protein LURP-one-related 12 {ECO:0000313|EMBL:OAY83498.1};	--	--	LURP-one-related
gene:Aco000583.1.path1	40.39	38.13	43.9	49.13	51.61	57.46	716	650	856	999	949	977	1.194	0.256	0.124356	0.367332	false	contig13	841578	844891	+	--	--	K12194 charged multivesicular body protein 4 | (RefSeq) vacuolar protein sorting-associated protein 32 homolog 2-like (A)	vacuolar protein sorting-associated protein 32 homolog 2-like [Ananas comosus]	RecName: Full=Vacuolar protein sorting-associated protein 32 homolog 2; Short=AtVPS32-2; AltName: Full=Charged multivesicular body protein 4 homolog 2; AltName: Full=ESCRT-III complex subunit VPS32 homolog 2;	SubName: Full=Vacuolar protein sorting-associated protein 2 {ECO:0000313|EMBL:OAY83497.1};	Protein involved in glucose derepression and pre-vacuolar endosome protein sorting	GO:0000815,ESCRT III complex; GO:0070676,intralumenal vesicle formation; GO:0015031,protein transport; GO:0007034,vacuolar transport	Snf7
gene:Aco000584.1.path1	25.26	21.99	24.74	28.75	29.31	30.31	1253	1049	1350	1636	1508	1442	1.134	0.182	0.18976	0.460335	false	contig13	831139	838616	-	--	--	K00297 methylenetetrahydrofolate reductase (NADPH) [EC:1.5.1.20] | (RefSeq) methylenetetrahydrofolate reductase 1 (A)	methylenetetrahydrofolate reductase 1 [Ananas comosus]	RecName: Full=Methylenetetrahydrofolate reductase 1; EC=1.5.1.20; AltName: Full=ZmMTHFR1;	RecName: Full=Methylenetetrahydrofolate reductase {ECO:0000256|RuleBase:RU003862}; EC=1.5.1.20 {ECO:0000256|RuleBase:RU003862};	5,10-methylenetetrahydrofolate reductase	GO:0004489,methylenetetrahydrofolate reductase (NAD(P)H) activity; GO:0006555,methionine metabolic process; GO:0035999,tetrahydrofolate interconversion	Methylenetetrahydrofolate reductase
gene:Aco000585.1.path1	21.13	20.41	22.55	17.14	18.82	5.3	3371	3131	3957	3137	3115	811	0.587	-0.769	0.0551207	0.227037	false	contig13	805307	828642	-	--	--	K16803 cytoskeleton-associated protein 5 | (RefSeq) protein MOR1-like (A)	protein MOR1 isoform X1 [Ananas comosus]	RecName: Full=Protein MOR1; AltName: Full=Protein GEM1; AltName: Full=Protein MICROTUBULE ORGANIZATION 1;	SubName: Full=Protein MOR1 {ECO:0000313|EMBL:OAY83553.1};	Microtubule-associated protein	GO:0005737,cytoplasm; GO:0000776,kinetochore; GO:0005874,microtubule; GO:0000922,spindle pole; GO:0051010,microtubule plus-end binding; GO:0030951,establishment or maintenance of microtubule cytoskeleton polarity; GO:0046785,microtubule polymerization; GO:0007051,spindle organization	TATA-binding protein interacting (TIP20)
gene:Aco000586.1.path1	43.6	47.89	45.07	54.25	56.34	56.48	1175	1241	1336	1677	1575	1460	1.13	0.176	0.18347	0.45284	false	contig13	802027	803043	+	--	--	K11982 E3 ubiquitin-protein ligase RNF115/126 [EC:2.3.2.27] | (RefSeq) E3 ubiquitin-protein ligase RING1-like (A)	E3 ubiquitin-protein ligase RING1-like [Ananas comosus]	RecName: Full=E3 ubiquitin-protein ligase SIRP1 {ECO:0000305}; EC=2.3.2.27 {ECO:0000269|PubMed:27118216}; AltName: Full=Salt-induced RING finger protein 1 {ECO:0000303|PubMed:27118216}; Short=OsSIRP1 {ECO:0000303|PubMed:27118216};	SubName: Full=RING finger protein 115 {ECO:0000313|EMBL:KYP75598.1};	FOG: Predicted E3 ubiquitin ligase	GO:0005737,cytoplasm; GO:0046872,metal ion binding; GO:0061630,ubiquitin protein ligase activity; GO:0043161,proteasome-mediated ubiquitin-dependent protein catabolic process; GO:0000209,protein polyubiquitination; GO:0042787,NA	Anaphase-promoting complex subunit 11 RING-H2 finger
gene:Aco000587.1.path1	0	0	0	0.43	0	0.76	0	0	0	4	0	6	16.887	4.078	0.115794	NA	false	contig13	796712	798005	-	--	--	K03860 phosphatidylinositol glycan, class Q | (RefSeq) N-acetylglucosaminyl-phosphatidylinositol biosynthetic protein gpi1-like (A)	PREDICTED: gibberellin-regulated protein 12-like isoform X1 [Musa acuminata subsp. malaccensis]	RecName: Full=Gibberellin-regulated protein 12; AltName: Full=GAST1 protein homolog 12; Flags: Precursor;	SubName: Full=Uncharacterized protein {ECO:0000313|EnsemblPlants:GSMUA_Achr4P02320_001};	--	GO:0005576,extracellular region; GO:0009740,gibberellic acid mediated signaling pathway	--
gene:Aco000588.1.path1	26.85	25.92	24.36	31.53	35.96	21.85	2013	1868	2009	2711	2796	1571	1.064	0.09	0.657279	0.837619	false	contig13	784211	795467	-	--	--	K02469 DNA gyrase subunit A [EC:5.99.1.3] | (RefSeq) probable DNA gyrase subunit A, chloroplastic/mitochondrial (A)	probable DNA gyrase subunit A, chloroplastic/mitochondrial isoform X1 [Ananas comosus]	RecName: Full=Probable DNA gyrase subunit A, chloroplastic/mitochondrial; EC=5.99.1.3; Flags: Precursor;	SubName: Full=Putative DNA gyrase subunit A, chloroplastic/mitochondrial {ECO:0000313|EMBL:OAY83547.1};	DNA topoisomerase type II	GO:0009507,chloroplast; GO:0005694,chromosome; GO:0005739,mitochondrion; GO:0005634,nucleus; GO:0005524,ATP binding; GO:0003677,DNA binding; GO:0003918,DNA topoisomerase type II (ATP-hydrolyzing) activity; GO:0006265,DNA topological change	DNA gyrase C-terminal domain, beta-propeller
gene:Aco000589.1.path1	715.13	633.43	642.56	680.66	611.9	983.93	2312	1969	2285	2524	2052	3051	1.063	0.088	0.713664	0.868856	false	contig13	779473	783097	+	--	--	--	--	--	--	--	--	--
gene:Aco000590.1.path1	10.76	10.62	9.95	11.34	13.07	5.9	531	504	540	642	669	279	0.886	-0.174	0.547223	0.770872	false	contig13	771264	776492	-	--	--	K09422 transcription factor MYB, plant | (RefSeq) transcription factor GAMYB-like (A)	transcription factor GAMYB-like isoform X1 [Ananas comosus]	RecName: Full=Transcription factor GAMYB; AltName: Full=OsGAMyb;	SubName: Full=transcription factor GAMYB-like isoform X1 {ECO:0000313|RefSeq:XP_008792432.1};	Transcription factor, Myb superfamily	GO:0005634,nucleus; GO:0000981,DNA-binding transcription factor activity, RNA polymerase II-specific; GO:0043565,sequence-specific DNA binding; GO:0001135,RNA polymerase II transcription regulator recruiting activity; GO:0044212,transcription regulatory region DNA binding; GO:0048653,anther development; GO:0030154,cell differentiation; GO:0009555,pollen development; GO:0006357,regulation of trans…	Myb-like DNA-binding domain
gene:Aco000591.1.path1	3.94	3.47	3.03	5.52	5.87	5.29	222	188	188	357	343	286	1.477	0.562	0.00171495	0.0176467	false	contig13	766678	769483	+	--	--	K00770 1,4-beta-D-xylan synthase [EC:2.4.2.24] | (RefSeq) cellulose synthase-like protein D5 (A)	rho GTPase-activating protein gacV-like [Ananas comosus]	--	SubName: Full=uncharacterized protein LOC103704993 {ECO:0000313|RefSeq:XP_008786766.1, ECO:0000313|RefSeq:XP_008786767.1};	--	--	--
gene:Aco000592.1.path1	38.69	37.26	37.4	38.24	40.85	34.17	1092	1011	1161	1238	1196	925	0.921	-0.118	0.348155	0.619794	false	contig13	759888	764642	+	--	--	K20367 endoplasmic reticulum-Golgi intermediate compartment protein 3 | (RefSeq) endoplasmic reticulum-Golgi intermediate compartment protein 3-like (A)	endoplasmic reticulum-Golgi intermediate compartment protein 3-like isoform X1 [Ananas comosus]	RecName: Full=Protein disulfide isomerase-like 5-4; Short=OsPDIL5-4; AltName: Full=Protein disulfide isomerase-like 8-1; Short=OsPDIL8-1; Flags: Precursor;	SubName: Full=endoplasmic reticulum-Golgi intermediate compartment protein 3-like isoform X1 {ECO:0000313|RefSeq:XP_008804334.1};	COPII vesicle protein	GO:0005623,cell; GO:0016021,integral component of membrane; GO:0045454,cell redox homeostasis	Alpha-2,3-sialyltransferase (CST-I)
gene:Aco000593.1.path1	47.24	48.17	46.47	56.09	60.41	34.36	2659	2607	2877	3621	3527	1855	0.975	-0.036	0.872858	0.946939	false	contig13	754568	757887	+	--	--	K11420 euchromatic histone-lysine N-methyltransferase [EC:2.1.1.43] | (RefSeq) histone-lysine N-methyltransferase, H3 lysine-9 specific SUVH1 (A)	Histone-lysine N-methyltransferase, H3 lysine-9 specific SUVH1 [Ananas comosus]	RecName: Full=Histone-lysine N-methyltransferase, H3 lysine-9 specific SUVH1; EC=2.1.1.43; AltName: Full=Histone H3-K9 methyltransferase 1; Short=H3-K9-HMTase 1; AltName: Full=NtSet1; AltName: Full=Suppressor of variegation 3-9 homolog protein 1; Short=Su(var)3-9 homolog protein 1;	SubName: Full=Histone-lysine N-methyltransferase, H3 lysine-9 specific SUVH1 {ECO:0000313|EMBL:OAY83550.1};	Histone H3 (Lys9) methyltransferase SUV39H1/Clr4, required for transcriptional silencing	GO:0005694,chromosome; GO:0005634,nucleus; GO:0018024,histone-lysine N-methyltransferase activity; GO:0008270,zinc ion binding	Pre-SET motif
gene:Aco000595.1.path1	15.44	18.38	15.05	24.43	15.81	31.71	97	111	104	176	103	191	1.367	0.451	0.172653	0.438199	false	contig13	745290	747286	+	--	--	K17780 mitochondrial import inner membrane translocase subunit TIM8 | (RefSeq) mitochondrial import inner membrane translocase subunit TIM8 (A)	Mitochondrial import inner membrane translocase subunit TIM8 [Ananas comosus]	RecName: Full=Mitochondrial import inner membrane translocase subunit TIM8;	SubName: Full=Mitochondrial import inner membrane translocase subunit TIM8 {ECO:0000313|EMBL:OAY83551.1};	Mitochondrial import inner membrane translocase, subunit TIM8	GO:0005758,mitochondrial intermembrane space; GO:0005739,mitochondrion; GO:0046872,metal ion binding; GO:0015031,protein transport	Tim10/DDP family zinc finger
gene:Aco000596.1.path1	72.91	65.03	68.61	74.96	63.69	105.55	597	512	618	704	541	829	1.099	0.136	0.588931	0.798514	false	contig13	743119	744061	-	--	--	K02919 large subunit ribosomal protein L36 | (RefSeq) uncharacterized LOC103706747 (A)	PREDICTED: uncharacterized protein LOC103706747 [Phoenix dactylifera]	RecName: Full=50S ribosomal protein L36, chloroplastic;	RecName: Full=Ribosomal protein {ECO:0000256|RuleBase:RU000570};	Mitochondrial/chloroplast ribosomal protein L36	GO:0009507,chloroplast; GO:0005840,ribosome; GO:0003735,structural constituent of ribosome; GO:0006412,translation	Ribosomal protein L36
gene:Aco000597.1.path1	5.42	5.87	6.12	6.94	6.35	4.55	190	198	236	279	231	153	0.942	-0.086	0.698039	0.85992	false	contig13	740937	742259	+	--	--	K09566 peptidyl-prolyl isomerase G (cyclophilin G) [EC:5.2.1.8] | (RefSeq) uncharacterized protein LOC108227608 (A)	protein ROOT PRIMORDIUM DEFECTIVE 1 isoform X1 [Ananas comosus]	RecName: Full=Protein ROOT PRIMORDIUM DEFECTIVE 1;	SubName: Full=Protein ROOT PRIMORDIUM DEFECTIVE 1 {ECO:0000313|EMBL:OAY83549.1};	--	GO:0010102,lateral root morphogenesis; GO:0008285,negative regulation of cell proliferation	Plant organelle RNA recognition domain
gene:Aco000598.1.path1	112.44	103.8	96.24	91.07	96.45	137.15	1913	1698	1801	1777	1702	2238	0.966	-0.05	0.825054	0.923361	false	contig13	737186	739625	-	--	--	--	uncharacterized protein LOC109718636 [Ananas comosus]	--	SubName: Full=Uncharacterized protein {ECO:0000313|EMBL:OAY83466.1};	--	GO:0016021,integral component of membrane	Protein of unknown function (DUF3007)
gene:Aco000599.1.path1	10.75	10.97	12.47	12.65	14.51	18.9	217	213	277	293	304	366	1.247	0.319	0.19166	0.462053	false	contig13	733628	735912	-	--	--	K09875 aquaporin SIP | (RefSeq) probable aquaporin SIP2-1 (A)	probable aquaporin SIP2-1 [Ananas comosus]	RecName: Full=Probable aquaporin SIP2-1; AltName: Full=Small basic intrinsic protein 2-1; Short=AtSIP2;1;	SubName: Full=Putative aquaporin SIP2-1 {ECO:0000313|EMBL:OAY83465.1};	Aquaporin (major intrinsic protein family)	GO:0005789,endoplasmic reticulum membrane; GO:0005887,integral component of plasma membrane; GO:0015250,water channel activity; GO:0034220,ion transmembrane transport	Major intrinsic protein
gene:Aco000600.1.path1	648.31	617.75	669.6	626.64	594.93	758.3	7731	7083	8783	8571	7359	8673	0.947	-0.078	0.654182	0.836347	false	contig13	730521	732420	+	--	--	K02183 calmodulin | (RefSeq) calmodulin-7-like (A)	calmodulin-like [Ananas comosus]	RecName: Full=Calmodulin; Short=CaM;	SubName: Full=Calmodulin {ECO:0000313|EMBL:OAY83464.1};	Calmodulin and related proteins (EF-Hand superfamily)	GO:0005509,calcium ion binding	Tellurite resistance protein TerB
gene:Aco000601.1.path1	0.61	0	0.28	0.18	0.2	0.21	6	0	3	2	2	2	0.611	-0.711	0.617844	0.815204	false	contig13	724824	725195	+	--	--	--	PREDICTED: sigma factor binding protein 1, chloroplastic-like [Elaeis guineensis]	RecName: Full=Sigma factor binding protein 2, chloroplastic; Short=Sigma factor binding protein II; AltName: Full=VQ motif-containing protein 16 {ECO:0000303|PubMed:22535423}; Short=AtVQ16 {ECO:0000303|PubMed:22535423}; Flags: Precursor;	SubName: Full=uncharacterized protein LOC103705024 {ECO:0000313|RefSeq:XP_008786822.1};	--	GO:0009507,chloroplast; GO:0005634,nucleus; GO:0051091,positive regulation of DNA-binding transcription factor activity	VQ motif
gene:Aco000602.1.path1	93.64	87.73	90.88	74.9	82.16	58.54	4206	3789	4490	3859	3828	2522	0.729	-0.457	0.00383006	0.0330792	false	contig13	716787	722040	+	--	--	K01464 dihydropyrimidinase [EC:3.5.2.2] | (RefSeq) dihydropyrimidinase-like (A)	dihydropyrimidinase isoform X1 [Ananas comosus]	RecName: Full=Dihydropyrimidinase {ECO:0000303|PubMed:12626710}; EC=3.5.2.2 {ECO:0000269|PubMed:19413687}; AltName: Full=Dihydropyrimidine amidohydrolase {ECO:0000303|PubMed:12626710}; AltName: Full=Protein PYRIMIDINE 2 {ECO:0000303|PubMed:12626710};	SubName: Full=Dihydropyrimidinase {ECO:0000313|EMBL:OAY83463.1};	Dihydroorotase and related enzymes	GO:0012505,endomembrane system; GO:0005783,endoplasmic reticulum; GO:0005794,Golgi apparatus; GO:0004157,dihydropyrimidinase activity; GO:0046872,metal ion binding; GO:0019483,beta-alanine biosynthetic process; GO:0043562,cellular response to nitrogen levels; GO:0006212,uracil catabolic process	Amidohydrolase family
gene:Aco000603.1.path1	9.89	9.64	9.73	13.9	14.29	6.48	705	661	763	1137	1057	443	1.085	0.117	0.691595	0.856695	false	contig13	710219	715285	+	--	--	K17964 leucine-rich PPR motif-containing protein, mitochondrial | (RefSeq) uncharacterized protein LOC109237110 (A)	pentatricopeptide repeat-containing protein At1g80270, mitochondrial-like isoform X1 [Ananas comosus]	RecName: Full=Pentatricopeptide repeat-containing protein At1g80270, mitochondrial; Flags: Precursor;	SubName: Full=Pentatricopeptide repeat-containing protein, mitochondrial {ECO:0000313|EMBL:OAY83462.1}; Flags: Fragment;	FOG: PPR repeat	GO:0009941,chloroplast envelope; GO:0005739,mitochondrion; GO:0004519,endonuclease activity; GO:0003723,RNA binding; GO:0009451,RNA modification	Tetratricopeptide repeat
gene:Aco000606.1.path1	9.03	7.09	7.76	11.75	10.49	9.66	351	265	332	524	423	360	1.233	0.302	0.0834569	0.291399	false	contig13	691543	694692	+	--	--	K09480 digalactosyldiacylglycerol synthase [EC:2.4.1.241] | (RefSeq) uncharacterized protein LOC100382823 (A)	digalactosyldiacylglycerol synthase 2, chloroplastic-like isoform X2 [Ananas comosus]	RecName: Full=Digalactosyldiacylglycerol synthase 2, chloroplastic; EC=2.4.1.241;	SubName: Full=Digalactosyldiacylglycerol synthase 2, chloroplastic {ECO:0000313|EMBL:OAY83459.1};	--	GO:0009707,chloroplast outer membrane; GO:0043661,peribacteroid membrane; GO:0046481,digalactosyldiacylglycerol synthase activity; GO:0035250,UDP-galactosyltransferase activity; GO:0019375,galactolipid biosynthetic process; GO:0009877,nodulation	Glycosyl transferases group 1
gene:Aco000607.1.path1	56.83	52.79	45.88	77.03	78.89	151.51	384	343	341	597	553	982	1.846	0.884	0.00666087	0.0512219	false	contig13	687873	689157	-	--	--	K04078 chaperonin GroES | (RefSeq) 10 kDa chaperonin, mitochondrial (A)	10 kDa chaperonin, mitochondrial-like [Ananas comosus]	RecName: Full=10 kDa chaperonin, mitochondrial; AltName: Full=Chaperonin 10; Short=CPN10; AltName: Full=Protein groES; Flags: Precursor;	SubName: Full=10 kDa chaperonin {ECO:0000313|EMBL:OAY83458.1};	Mitochondrial chaperonin	GO:0005759,mitochondrial matrix; GO:0005739,mitochondrion; GO:0005524,ATP binding; GO:0051087,chaperone binding; GO:0005507,copper ion binding; GO:0051082,unfolded protein binding; GO:0051085,chaperone cofactor-dependent protein refolding; GO:0009408,response to heat; GO:0006986,response to unfolded protein	Chaperonin 10 Kd subunit
gene:Aco000608.1.path1	3.29	3.9	3.74	4.21	4.81	1.87	240	274	300	352	364	131	0.91	-0.136	0.691013	0.85649	false	contig13	679012	685907	+	--	--	--	hypothetical protein ACMD2_00209, partial [Ananas comosus]	--	SubName: Full=Uncharacterized protein {ECO:0000313|EMBL:OAY83515.1}; Flags: Fragment;	--	--	BRCT domain, a BRCA1 C-terminus domain
gene:Aco000609.1.path1	65.48	62.17	61.33	70.96	71.88	74.97	2811	2566	2896	3494	3201	3087	1.065	0.091	0.450368	0.701896	false	contig13	672909	678308	-	--	--	K03136 transcription initiation factor TFIIE subunit alpha | (RefSeq) general transcription factor IIE subunit 1 (A)	general transcription factor IIE subunit 1 isoform X1 [Ananas comosus]	--	SubName: Full=General transcription factor IIE subunit 1 {ECO:0000313|EMBL:OAY83516.1};	Transcription initiation factor IIE, alpha subunit	GO:0043565,sequence-specific DNA binding; GO:0006355,regulation of transcription, DNA-templated; GO:0006367,transcription initiation from RNA polymerase II promoter	Adenylate kinase, active site lid
gene:Aco000610.1.path1	42.31	41.63	32.65	54.63	57.72	66.83	1443	1365	1225	2137	2042	2186	1.425	0.511	0.00642353	0.0497253	false	contig13	668159	672162	+	--	--	K03595 GTPase | (RefSeq) GTPase Era (A)	uncharacterized protein LOC109718658 [Ananas comosus]	RecName: Full=GTPase ERA-like, chloroplastic {ECO:0000305}; AltName: Full=GTP-binding protein Era-like {ECO:0000305}; Flags: Precursor;	SubName: Full=GTPase Era {ECO:0000313|EMBL:OAY83476.1};	Ras-like GTPase ERA	GO:0009507,chloroplast; GO:0042644,chloroplast nucleoid; GO:0005525,GTP binding; GO:0003723,RNA binding; GO:0042254,ribosome biogenesis; GO:0006364,rRNA processing	AIG1 family
gene:Aco000611.1.path1	28.26	25.8	28.03	27.07	29.04	33.53	638	560	696	701	680	726	1.01	0.015	0.932606	0.973987	false	contig13	662106	666207	-	--	--	K21752 Dr1-associated corepressor | (RefSeq) dr1-associated corepressor-like (A)	dr1-associated corepressor-like isoform X1 [Ananas comosus]	RecName: Full=Nuclear transcription factor Y subunit C-6; Short=AtNF-YC-6;	SubName: Full=Dr1-associated corepressor {ECO:0000313|EMBL:OAY83477.1};	Class 2 transcription repressor NC2, alpha subunit (DRAP1)	GO:0005634,nucleus; GO:0003677,DNA binding; GO:0003700,DNA-binding transcription factor activity; GO:0046982,protein heterodimerization activity; GO:0006351,transcription, DNA-templated	Histone-like transcription factor (CBF/NF-Y) and archaeal histone
gene:Aco000612.1.path1	52.4	58.8	57.64	61.36	58.66	35.82	1533	1654	1855	2059	1780	1005	0.846	-0.241	0.289253	0.566838	false	contig13	657716	658819	-	--	--	K15280 solute carrier family 35, member C2 | (RefSeq) solute carrier, DMT family (A)	probable sugar phosphate/phosphate translocator At2g25520 [Ananas comosus]	RecName: Full=Probable sugar phosphate/phosphate translocator At2g25520;	SubName: Full=Putative sugar phosphate/phosphate translocator {ECO:0000313|EMBL:OAY83478.1};	Glucose-6-phosphate/phosphate and phosphoenolpyruvate/phosphate antiporter	GO:0005768,endosome; GO:0005794,Golgi apparatus; GO:0016021,integral component of membrane; GO:0005802,trans-Golgi network; GO:0008643,carbohydrate transport	EamA-like transporter family
gene:Aco000613.1.path1	36.21	32.84	34.93	42.44	42.06	38.74	688	600	730	925	829	706	1.094	0.129	0.31419	0.589471	false	contig13	647394	651335	-	--	--	K01625 2-dehydro-3-deoxyphosphogluconate aldolase / (4S)-4-hydroxy-2-oxoglutarate aldolase [EC:4.1.2.14 4.1.3.42] | (RefSeq) 2-dehydro-3-deoxyphosphogluconate aldolase, 4-hydroxy-2-oxoglutarate aldolase (A)	2-dehydro-3-deoxy-phosphogluconate aldolase [Ananas comosus]	--	SubName: Full=2-dehydro-3-deoxy-phosphogluconate aldolase {ECO:0000313|EMBL:OAY74440.1};	--	GO:0016829,lyase activity; GO:0008152,metabolic process	KDPG and KHG aldolase
gene:Aco000615.1.path1	15.99	14.32	14.12	12.65	17.51	1.68	2488	2143	2417	2257	2826	251	0.65	-0.621	0.454433	0.705038	false	contig13	628432	640695	+	--	--	K11292 transcription elongation factor SPT6 | (RefSeq) transcription elongation factor SPT6 (A)	transcription elongation factor SPT6-like isoform X1 [Ananas comosus]	RecName: Full=Transcription elongation factor SPT6 homolog {ECO:0000305}; Short=AtSPT6 {ECO:0000303|PubMed:20139304};	SubName: Full=Transcription elongation factor SPT6 {ECO:0000313|EMBL:OAY84094.1}; Flags: Fragment;	Transcription elongation factor SPT6	GO:0005829,cytosol; GO:0009506,plasmodesma; GO:0008023,transcription elongation factor complex; GO:0035327,transcriptionally active chromatin; GO:0003677,DNA binding; GO:0003700,DNA-binding transcription factor activity; GO:0042393,histone binding; GO:0031491,nucleosome binding; GO:0000991,NA; GO:0003746,translation elongation factor activity; GO:0070827,chromatin maintenance; GO:0006342,chromati…	SH2 domain
gene:Aco000617.1.path1	23.9	22.12	19.01	26.37	26.36	28.61	743	661	650	940	850	853	1.158	0.211	0.190202	0.46043	false	contig13	618070	621197	-	--	--	K13104 zinc finger protein 830 | (RefSeq) zinc finger protein 830 (A)	zinc finger protein 830 isoform X1 [Ananas comosus]	--	SubName: Full=zinc finger protein 830 {ECO:0000313|RefSeq:XP_008786881.1};	Uncharacterized conserved protein	--	Zinc-finger of C2H2 type
gene:Aco000618.1.path1	29.8	31.58	27.93	28.24	26.75	36.53	1104	1125	1138	1200	1028	1298	0.95	-0.074	0.714419	0.869431	false	contig13	610954	616753	+	--	--	--	uncharacterized protein LOC109718421 [Ananas comosus]	--	SubName: Full=Uncharacterized protein {ECO:0000313|EMBL:OAY74456.1};	--	GO:0016491,oxidoreductase activity	3-beta hydroxysteroid dehydrogenase/isomerase family
gene:Aco000619.1.path1	140.35	136.06	140.84	181.65	181.54	143.98	4095	3817	4520	6079	5494	4029	1.119	0.162	0.232014	0.507379	false	contig13	606348	610597	-	--	--	K03250 translation initiation factor 3 subunit E | (RAP-DB) Os07g0167000; Similar to Eukaryotic initiation factor 3e. (A)	Eukaryotic translation initiation factor 3 subunit E [Ananas comosus]	RecName: Full=Eukaryotic translation initiation factor 3 subunit E {ECO:0000255|HAMAP-Rule:MF_03004, ECO:0000303|PubMed:11029466}; Short=AtEIF3E-1 {ECO:0000303|PubMed:11029466}; Short=eIF3e {ECO:0000255|HAMAP-Rule:MF_03004, ECO:0000303|PubMed:11029466}; Short=p48 {ECO:0000303|PubMed:11029466}; AltName: Full=Eukaryotic translation initiation factor 3 subunit 6 {ECO:0000255|HAMAP-Rule:MF_03004}; Sh…	SubName: Full=Eukaryotic translation initiation factor 3 subunit E {ECO:0000313|EMBL:OAY74455.1};	Translation initiation factor 3, subunit e (eIF-3e)	GO:0005737,cytoplasm; GO:0005829,cytosol; GO:0031597,cytosolic proteasome complex; GO:0005852,eukaryotic translation initiation factor 3 complex; GO:0005634,nucleus; GO:0005886,plasma membrane; GO:0003729,mRNA binding; GO:0003743,translation initiation factor activity; GO:0030371,translation repressor activity; GO:0006352,DNA-templated transcription, initiation; GO:0009908,flower development; GO:…	PCI domain
gene:Aco000621.1.path1	0	0	0	0	0	0.12	0	0	0	0	0	1	1.753	0.81	0.842675	NA	false	contig13	603256	603977	+	--	--	K02605 origin recognition complex subunit 3 | (RefSeq) hypothetical protein (A)	uncharacterized protein LOC109718644 [Ananas comosus]	--	SubName: Full=Uncharacterized protein {ECO:0000313|EMBL:OAY74457.1};	--	--	--
gene:Aco000622.1.path1	11.4	10.39	10.31	10.86	11.45	6.82	761	667	757	832	793	437	0.834	-0.261	0.234854	0.510202	false	contig13	597354	600955	-	--	--	K14674 TAG lipase / steryl ester hydrolase / phospholipase A2 / LPA acyltransferase [EC:3.1.1.3 3.1.1.13 3.1.1.4 2.3.1.51] | (RefSeq) triacylglycerol lipase SDP1 isoform X1 (A)	triacylglycerol lipase SDP1-like [Ananas comosus]	RecName: Full=Triacylglycerol lipase SDP1; EC=3.1.1.3; AltName: Full=Protein SUGAR-DEPENDENT 1;	SubName: Full=Triacylglycerol lipase SDP1 {ECO:0000313|EMBL:OAY74453.1};	Predicted esterase of the alpha-beta hydrolase superfamily	GO:0016021,integral component of membrane; GO:0012511,monolayer-surrounded lipid storage body; GO:0004806,triglyceride lipase activity; GO:0006071,glycerol metabolic process; GO:0019433,triglyceride catabolic process; GO:0006641,triglyceride metabolic process	Patatin-like phospholipase
gene:Aco000623.1.path1	20.21	21.77	21.3	37.65	34.1	47.91	445	461	516	951	779	1012	1.752	0.809	0.00011932	0.00192545	false	contig13	593183	594419	+	--	--	K09841 xanthoxin dehydrogenase [EC:1.1.1.288] | (RefSeq) zerumbone synthase (A)	zerumbone synthase [Ananas comosus]	RecName: Full=Zerumbone synthase; EC=1.1.1.326;	SubName: Full=Zerumbone synthase {ECO:0000313|EMBL:OAY74452.1};	Reductases with broad range of substrate specificities	GO:0102069,zerumbone synthase activity	KR domain
gene:Aco000624.1.path1	38.36	36.29	34.52	38.95	43.71	19.12	1161	1056	1149	1352	1372	555	0.854	-0.228	0.43825	0.693171	false	contig13	578678	585943	+	--	--	K12402 AP-4 complex subunit mu-1 | (RefSeq) AP-4 complex subunit mu (A)	AP-4 complex subunit mu [Ananas comosus]	RecName: Full=AP-4 complex subunit mu; AltName: Full=Adaptor protein complex AP-4 subunit mu; AltName: Full=Adaptor protein-4 mu-adaptin; AltName: Full=Adaptor-related protein complex 4 subunit mu; AltName: Full=At-muC-Ad; AltName: Full=Mu4-adaptin;	SubName: Full=AP-4 complex subunit mu-like {ECO:0000313|RefSeq:XP_008782195.1};	Adaptor complexes medium subunit family	GO:0030124,AP-4 adaptor complex; GO:0030131,clathrin adaptor complex; GO:0005905,clathrin-coated pit; GO:0005829,cytosol; GO:0005802,trans-Golgi network; GO:0006886,intracellular protein transport; GO:0016192,vesicle-mediated transport	Clathrin adaptor complex small chain
gene:Aco000625.1.path1	35.44	37.34	38.72	42.58	38.15	29.9	986	999	1185	1359	1101	798	0.913	-0.132	0.445673	0.698176	false	contig13	573751	578377	-	--	--	K22733 magnesium transporter | (RefSeq) probable magnesium transporter NIPA4 isoform X1 (A)	probable magnesium transporter NIPA6 isoform X1 [Ananas comosus]	RecName: Full=Probable magnesium transporter NIPA3;	RecName: Full=Probable magnesium transporter {ECO:0000256|RuleBase:RU363078};	Uncharacterized conserved protein	GO:0005769,early endosome; GO:0016021,integral component of membrane; GO:0016020,membrane; GO:0005886,plasma membrane; GO:0015095,magnesium ion transmembrane transporter activity; GO:0015693,magnesium ion transport	Solute carrier family 35
gene:Aco000626.1.path1	20.72	23.86	13.23	7.74	9.75	6.17	84	93	59	36	41	24	0.378	-1.402	0.000127105	0.00202932	down	contig13	571531	571683	-	--	--	K01520 dUTP pyrophosphatase [EC:3.6.1.23] | (RefSeq) uncharacterized protein LOC109756322 (A)	uncharacterized protein LOC109718187 isoform X1 [Ananas comosus]	--	SubName: Full=Uncharacterized protein {ECO:0000313|EMBL:OAY74460.1};	--	--	--
gene:Aco000627.1.path1	11.56	11.1	7.05	20.55	11.45	13.84	182	168	122	371	187	209	1.428	0.514	0.101348	0.327438	false	contig13	567598	569504	-	--	--	K03013 DNA-directed RNA polymerases I, II, and III subunit RPABC1 | (RefSeq) DNA-directed RNA polymerase V subunit 5A-like (A)	DNA-directed RNA polymerase V subunit 5A-like isoform X1 [Ananas comosus]	RecName: Full=DNA-directed RNA polymerases IV and V subunit 5B; AltName: Full=DNA-directed RNA polymerase 23kD subunit;	SubName: Full=DNA-directed RNA polymerase V subunit 5A {ECO:0000313|EMBL:OAY74461.1};	RNA polymerase, 25-kDa subunit (common to polymerases I, II and III)	GO:0000418,RNA polymerase IV complex; GO:0000419,RNA polymerase V complex; GO:0003677,DNA binding; GO:0003899,DNA-directed 5'-3' RNA polymerase activity; GO:0006351,transcription, DNA-templated	RNA polymerase Rpb5, N-terminal domain
gene:Aco000628.1.path1	24.23	32.3	26.42	44.3	35.15	73.13	341	437	409	715	513	987	1.712	0.776	0.0174024	0.103423	false	contig13	565170	567156	-	--	--	K03013 DNA-directed RNA polymerases I, II, and III subunit RPABC1 | (RefSeq) DNA-directed RNA polymerase V subunit 5A-like (A)	DNA-directed RNA polymerase V subunit 5A [Ananas comosus]	RecName: Full=DNA-directed RNA polymerase V subunit 5A;	SubName: Full=DNA-directed RNA polymerase V subunit 5A {ECO:0000313|EMBL:OAY74461.1};	RNA polymerase, 25-kDa subunit (common to polymerases I, II and III)	GO:0000419,RNA polymerase V complex; GO:0003677,DNA binding; GO:0003899,DNA-directed 5'-3' RNA polymerase activity; GO:0006351,transcription, DNA-templated	RNA polymerase Rpb5, N-terminal domain
gene:Aco000629.1.path1	0.08	0.25	0.07	0.59	1.82	0.17	2	6	2	17	47	4	5.858	2.55	0.0121179	0.0804772	false	contig13	559383	562318	-	--	--	K17098 annexin D | (RefSeq) annexin-like protein RJ4 (A)	annexin-like protein RJ4 [Ananas comosus]	RecName: Full=Annexin-like protein RJ4;	RecName: Full=Annexin {ECO:0000256|RuleBase:RU003540};	Annexin	GO:0005509,calcium ion binding; GO:0005544,calcium-dependent phospholipid binding	Hexon-associated protein (IIIa)
gene:Aco000630.1.path1	29.45	24.65	29.36	37.11	35.79	47.18	384	309	421	555	484	590	1.333	0.414	0.0494625	0.212759	false	contig13	553699	555143	-	--	--	K14492 two-component response regulator ARR-A family | (RefSeq) two-component response regulator ORR9 (A)	two-component response regulator ORR9-like [Ananas comosus]	RecName: Full=Two-component response regulator ORR9 {ECO:0000305}; AltName: Full=OsRR9 {ECO:0000303|PubMed:16919402}; AltName: Full=OsRRA1 {ECO:0000303|PubMed:16891544};	SubName: Full=Two-component response regulator ORR9 {ECO:0000313|EMBL:OAY74465.1};	GATA-4/5/6 transcription factors	GO:0005622,intracellular; GO:0009736,cytokinin-activated signaling pathway; GO:0000160,phosphorelay signal transduction system; GO:0006355,regulation of transcription, DNA-templated; GO:0006351,transcription, DNA-templated	Response regulator receiver domain
gene:Aco000631.1.path1	22.58	16.43	23.33	20.69	19.91	30.1	316	221	359	332	289	404	1.052	0.074	0.788456	0.907332	false	contig13	549018	550169	-	--	--	K15078 structure-specific endonuclease subunit SLX1 [EC:3.6.1.-] | (RefSeq) structure-specific endonuclease subunit slx1 (A)	structure-specific endonuclease subunit slx1 isoform X1 [Ananas comosus]	--	SubName: Full=Structure-specific endonuclease subunit slx1 {ECO:0000313|EMBL:OAY74462.1};	GIY-YIG type nuclease	GO:0004519,endonuclease activity	GIY-YIG catalytic domain
gene:Aco000632.1.path1	13.72	11.98	14.54	15.3	13.88	12.72	467	392	544	597	490	415	0.96	-0.06	0.718153	0.871569	false	contig13	545103	548419	+	--	--	K03142 transcription initiation factor TFIIH subunit 2 | (RefSeq) general transcription factor IIH subunit 2 (A)	general transcription factor IIH subunit 2 [Ananas comosus]	RecName: Full=General transcription factor IIH subunit 2 {ECO:0000305}; Short=AtGTF2H2 {ECO:0000303|PubMed:16623910}; AltName: Full=TFIIH basal transcription factor complex p44 subunit {ECO:0000305}; Short=Atp44 {ECO:0000303|PubMed:15645454};	SubName: Full=General transcription factor IIH subunit 2 {ECO:0000313|EMBL:OAY74463.1};	RNA polymerase II transcription initiation/nucleotide excision repair factor TFIIH, subunit SSL1	GO:0000439,transcription factor TFIIH core complex; GO:0005675,transcription factor TFIIH holo complex; GO:0003676,nucleic acid binding; GO:0008270,zinc ion binding; GO:0006289,nucleotide-excision repair; GO:0006357,regulation of transcription by RNA polymerase II; GO:0006351,transcription, DNA-templated	IBR domain, a half RING-finger domain
gene:Aco000633.1.path1	40.95	52.88	53.96	19.84	24.8	22.16	1006	1249	1458	559	632	522	0.416	-1.264	2.43252e-10	1.4958e-08	down	contig13	541879	544005	+	--	--	K03086 RNA polymerase primary sigma factor | (RefSeq) RNA polymerase sigma factor sigB (A)	RNA polymerase sigma factor sigD, chloroplastic [Ananas comosus]	RecName: Full=RNA polymerase sigma factor sigD, chloroplastic; Short=Sigma factor D; Short=Sigma-D; AltName: Full=RNA polymerase sigma factor sig4; Short=Atsig4; Short=Sigma factor 4; Flags: Precursor;	SubName: Full=RNA polymerase sigma factor sigD, chloroplastic {ECO:0000313|EMBL:OAY74468.1}; Flags: Fragment;	--	GO:0009507,chloroplast; GO:0003677,DNA binding; GO:0003700,DNA-binding transcription factor activity; GO:0001053,NA; GO:0016987,sigma factor activity; GO:0071482,cellular response to light stimulus; GO:0006352,DNA-templated transcription, initiation; GO:2001141,regulation of RNA biosynthetic process	Homeodomain-like domain
gene:Aco000634.1.path1	12.41	12.73	12.39	14.44	14.09	13.2	439	433	482	586	517	448	1.026	0.037	0.785215	0.905749	false	contig13	538376	540654	+	--	--	K14964 Set1/Ash2 histone methyltransferase complex subunit ASH2 | (RefSeq) LOW QUALITY PROTEIN: protein TRAUCO-like (A)	protein TRAUCO [Ananas comosus]	RecName: Full=Protein TRAUCO {ECO:0000303|PubMed:20118203}; AltName: Full=Protein ASH2 RELATIVE {ECO:0000303|PubMed:21423667}; Short=AtASH2R {ECO:0000303|PubMed:21423667};	SubName: Full=Protein TRAUCO {ECO:0000313|EMBL:OAY74469.1};	Histone H3 (Lys4) methyltransferase complex, subunit CPS60/ASH2/BRE2	GO:0005634,nucleus; GO:0048188,Set1C/COMPASS complex; GO:0031490,chromatin DNA binding; GO:0044212,transcription regulatory region DNA binding; GO:0009793,embryo development ending in seed dormancy; GO:0080182,histone H3-K4 trimethylation; GO:0060776,simple leaf morphogenesis; GO:0006351,transcription, DNA-templated; GO:0010228,vegetative to reproductive phase transition of meristem	SPRY domain
gene:Aco000635.1.path1	26.02	27.55	24.5	28.88	33.27	21.1	1773	1805	1836	2257	2351	1379	0.98	-0.029	0.880759	0.950983	false	contig13	530396	537528	-	--	--	K17964 leucine-rich PPR motif-containing protein, mitochondrial | (RefSeq) pentatricopeptide repeat-containing protein At1g63330-like (A)	pentatricopeptide repeat-containing protein At2g41720 isoform X2 [Ananas comosus]	RecName: Full=Pentatricopeptide repeat-containing protein At2g41720; AltName: Full=Protein EMBRYO DEFECTIVE 2654;	SubName: Full=Pentatricopeptide repeat-containing protein {ECO:0000313|EMBL:OAY74466.1}; Flags: Fragment;	FOG: PPR repeat	GO:0009507,chloroplast; GO:0004519,endonuclease activity; GO:0003723,RNA binding; GO:0003735,structural constituent of ribosome; GO:0010239,chloroplast mRNA processing; GO:0009793,embryo development ending in seed dormancy; GO:0009451,RNA modification; GO:0008380,RNA splicing	Anaphase-promoting complex, cyclosome, subunit 3
gene:Aco000636.1.path1	54.77	52.5	52.6	57.22	57.89	44.14	2855	2631	3016	3421	3130	2207	0.917	-0.125	0.389685	0.656175	false	contig13	521761	529478	+	--	--	--	--	--	--	--	--	--
gene:Aco000637.1.path1	110.17	104.69	107.72	158.03	147.45	199.85	3740	3417	4022	6153	5192	6507	1.453	0.539	0.00439097	0.0368917	false	contig13	516559	520084	+	--	--	K09753 cinnamoyl-CoA reductase [EC:1.2.1.44] | (RefSeq) cinnamoyl-CoA reductase 1-like (A)	Cinnamoyl-CoA reductase 1 [Ananas comosus]	RecName: Full=Cinnamoyl-CoA reductase 1; Short=AtCCR1; EC=1.2.1.44; AltName: Full=Protein IRREGULAR XYLEM 4;	SubName: Full=Cinnamoyl-CoA reductase 1 {ECO:0000313|EMBL:OAY74444.1};	Flavonol reductase/cinnamoyl-CoA reductase	GO:0005829,cytosol; GO:0016621,cinnamoyl-CoA reductase activity; GO:0050662,coenzyme binding; GO:0007623,circadian rhythm; GO:0009809,lignin biosynthetic process; GO:0009409,response to cold	short chain dehydrogenase
gene:Aco000638.1.path1	25.05	22.13	21.41	21.33	18.58	25.2	685	582	644	669	527	661	0.88	-0.184	0.350728	0.621914	false	contig13	507728	511280	-	--	--	K16818 phospholipase A1 [EC:3.1.1.32] | (RefSeq) phospholipase A(1) DAD1, chloroplastic-like (A)	lipase-like isoform X1 [Ananas comosus]	RecName: Full=Phospholipase A(1) DAD1, chloroplastic; EC=3.1.1.32; AltName: Full=Phospholipase A1-Ibeta1; AltName: Full=Protein DEFECTIVE IN ANTHER DEHISCENCE 1; Short=AtDAD1; Flags: Precursor;	SubName: Full=Lipase {ECO:0000313|EMBL:OAY74451.1};	Predicted lipase	GO:0009507,chloroplast; GO:0052740,1-acyl-2-lysophosphatidylserine acylhydrolase activity; GO:0008970,phospholipase A1 activity; GO:0052739,phosphatidylserine 1-acylhydrolase activity; GO:0016042,lipid catabolic process	Serine aminopeptidase, S33
gene:Aco000640.1.path1	23.55	23.8	25.72	27.45	26.16	22.59	1451	1410	1743	1940	1672	1335	0.96	-0.058	0.671471	0.845919	false	contig13	502189	506601	-	--	--	K03029 26S proteasome regulatory subunit N10 | (RefSeq) 26S proteasome non-ATPase regulatory subunit 4 homolog (A)	serine/threonine-protein kinase Tao-like [Ananas comosus]	RecName: Full=Nitrate regulatory gene2 protein {ECO:0000303|PubMed:26744214}; Short=NRG2 protein {ECO:0000303|PubMed:26744214};	SubName: Full=Uncharacterized protein {ECO:0000313|EMBL:OAY74450.1};	--	GO:0005634,nucleus; GO:0071249,cellular response to nitrate; GO:0015706,nitrate transport; GO:0071705,nitrogen compound transport; GO:0006355,regulation of transcription, DNA-templated; GO:0010167,response to nitrate; GO:1901698,response to nitrogen compound; GO:0006351,transcription, DNA-templated	Protein of unknown function (DUF630)
gene:Aco000642.1.path1	0.23	0	0	0	0	0	6	0	0	0	0	0	0.083	-3.59	0.356683	NA	false	contig13	496283	497579	-	--	--	K10760 adenylate dimethylallyltransferase (cytokinin synthase) [EC:2.5.1.27 2.5.1.112] | (RefSeq) adenylate isopentenyltransferase 5, chloroplastic-like (A)	adenylate isopentenyltransferase 3, chloroplastic-like [Ananas comosus]	RecName: Full=Adenylate isopentenyltransferase 3, chloroplastic; Short=AtIPT3; EC=2.5.1.112; AltName: Full=Adenylate dimethylallyltransferase 3; AltName: Full=Cytokinin synthase 3; Flags: Precursor;	SubName: Full=Adenylate isopentenyltransferase 3, chloroplastic {ECO:0000313|EMBL:OAY74449.1};	tRNA delta(2)-isopentenylpyrophosphate transferase	GO:0009507,chloroplast; GO:0005739,mitochondrion; GO:0031965,nuclear membrane; GO:0005634,nucleus; GO:0009536,plastid; GO:0052623,ADP dimethylallyltransferase activity; GO:0009824,AMP dimethylallyltransferase activity; GO:0005524,ATP binding; GO:0052622,ATP dimethylallyltransferase activity; GO:0052381,tRNA dimethylallyltransferase activity; GO:0009691,cytokinin biosynthetic process; GO:0006400,t…	AAA domain
gene:Aco000643.1.path1	13.91	13.38	12.76	15.75	15.66	19.67	345	319	348	448	403	468	1.181	0.241	0.212721	0.486862	false	contig13	487138	489309	-	--	--	K03327 multidrug resistance protein, MATE family | (RefSeq) protein DETOXIFICATION 16-like (A)	uncharacterized protein LOC109718814 [Ananas comosus]	--	SubName: Full=E3 ubiquitin-protein ligase Topors {ECO:0000313|EMBL:OAY74448.1};	Topoisomerase I-binding arginine-serine-rich protein	GO:0016874,ligase activity; GO:0046872,metal ion binding	--
gene:Aco000644.1.path1	165.09	174.76	168.67	137.75	139.42	88.87	7284	7414	8186	6971	6381	3761	0.661	-0.598	0.00267082	0.0249856	false	contig13	479482	484941	-	--	--	K04371 mitogen-activated protein kinase 1/3 [EC:2.7.11.24] | (RefSeq) mitogen-activated protein kinase 15 (A)	mitogen-activated protein kinase 15-like isoform X1 [Ananas comosus]	RecName: Full=Mitogen-activated protein kinase 14; Short=MAP kinase 14; EC=2.7.11.24;	RecName: Full=Mitogen-activated protein kinase {ECO:0000256|SAAS:SAAS00652812}; EC=2.7.11.24 {ECO:0000256|SAAS:SAAS00652812};	Mitogen-activated protein kinase	GO:0005737,cytoplasm; GO:0005634,nucleus; GO:0005524,ATP binding; GO:0004707,MAP kinase activity; GO:0010468,regulation of gene expression	Haspin like kinase domain
gene:Aco000645.1.path1	5.32	5.1	4.29	7.39	9.38	3.08	205	189	182	327	375	114	1.235	0.305	0.421093	0.681537	false	contig13	470616	473172	-	--	--	K07393 glutathionyl-hydroquinone reductase [EC:1.8.5.7] | (RefSeq) uncharacterized protein LOC103645645 (A)	uncharacterized protein LOC109718171 [Ananas comosus]	--	SubName: Full=Lipase {ECO:0000313|EMBL:OAY62588.1};	--	--	--
gene:Aco000646.1.path1	28.01	30.53	31.72	40.21	35.41	56.66	167	175	208	275	219	324	1.359	0.442	0.0969567	0.318918	false	contig13	466308	468067	-	--	--	--	uncharacterized protein LOC109718032 [Ananas comosus]	--	SubName: Full=Uncharacterized protein {ECO:0000313|EMBL:OAY62589.1};	--	GO:0016021,integral component of membrane	--
gene:Aco000647.1.path1	53.95	53.72	50.65	67.03	66.79	86.47	2299	2201	2374	3276	2952	3534	1.29	0.367	0.046937	0.205818	false	contig13	457943	464284	+	--	--	K09498 T-complex protein 1 subunit zeta | (RefSeq) T-complex protein 1 subunit zeta 1 (A)	T-complex protein 1 subunit zeta 1 [Ananas comosus]	RecName: Full=T-complex protein 1 subunit zeta 1 {ECO:0000303|PubMed:11599560}; Short=TCP-1-zeta 1 {ECO:0000303|PubMed:11599560}; AltName: Full=CCT-zeta 1 {ECO:0000303|PubMed:11599560}; AltName: Full=Chaperonin CCT6A {ECO:0000305};	SubName: Full=T-complex protein 1 subunit zeta 1 {ECO:0000313|EMBL:OAY62590.1};	Chaperonin complex component, TCP-1 zeta subunit (CCT6)	GO:0005832,chaperonin-containing T-complex; GO:0005737,cytoplasm; GO:0005829,cytosol; GO:0016020,membrane; GO:0005524,ATP binding; GO:0044183,protein binding involved in protein folding; GO:0051082,unfolded protein binding; GO:0006458,'de novo' protein folding; GO:0061077,chaperone-mediated protein folding; GO:0046686,response to cadmium ion; GO:0010043,response to zinc ion	TCP-1/cpn60 chaperonin family
gene:Aco000648.1.path1	15.8	14.58	15.37	17.31	17.91	12.99	1187	1053	1270	1492	1396	936	0.97	-0.044	0.787997	0.907142	false	contig13	447565	450399	-	--	--	K18626 trichohyalin | (RefSeq) uncharacterized protein LOC107963072 (A)	uncharacterized protein LOC109718331 [Ananas comosus]	RecName: Full=Chaperone protein dnaJ A6, chloroplastic {ECO:0000305}; Short=atDjA6 {ECO:0000303|PubMed:23894646}; AltName: Full=Chaperone protein dnaJ A26 {ECO:0000303|PubMed:11599562}; Short=AtDjA26 {ECO:0000303|PubMed:11599562}; Flags: Precursor;	SubName: Full=DnaJ subfamily B member 12 {ECO:0000313|EMBL:OAY62594.1};	--	GO:0009507,chloroplast; GO:0009941,chloroplast envelope; GO:0009535,chloroplast thylakoid membrane; GO:0005524,ATP binding; GO:0031072,heat shock protein binding; GO:0046872,metal ion binding; GO:0051082,unfolded protein binding; GO:0006457,protein folding; GO:0009408,response to heat	DnaJ domain
gene:Aco000649.1.path1	5.55	5.89	5.59	4.02	4.21	5.45	253	258	280	210	199	238	0.743	-0.428	0.0509058	0.216005	false	contig13	439091	442002	+	--	--	K22565 COMM domain containing 9 | (RefSeq) pentatricopeptide repeat-containing protein At5g50390, chloroplastic (A)	LOW QUALITY PROTEIN: pentatricopeptide repeat-containing protein At4g15720-like [Ananas comosus]	RecName: Full=Pentatricopeptide repeat-containing protein At4g15720;	SubName: Full=Pentatricopeptide repeat-containing protein {ECO:0000313|EMBL:OAY62591.1};	FOG: PPR repeat	GO:0043231,intracellular membrane-bounded organelle; GO:0004519,endonuclease activity; GO:0003723,RNA binding; GO:0008270,zinc ion binding; GO:0009451,RNA modification	Mitochondrial ATPase expression
gene:Aco000650.1.path1	4.05	3.83	4.34	5.58	4.7	2.45	207	188	244	327	249	120	0.954	-0.067	0.828524	0.925485	false	contig13	429249	438235	-	--	--	K20285 Rab9 effector protein with kelch motifs | (RefSeq) acyl-CoA-binding domain-containing protein 4 (A)	acyl-CoA-binding domain-containing protein 4-like [Ananas comosus]	RecName: Full=Acyl-CoA-binding domain-containing protein 6 {ECO:0000305}; Short=Acyl-CoA binding protein 6 {ECO:0000303|PubMed:21128943}; Short=OsACBP6 {ECO:0000303|PubMed:21128943};	SubName: Full=Acyl-CoA-binding domain-containing protein 4 {ECO:0000313|EMBL:OAY62592.1};	Kelch repeat-containing proteins	GO:0005777,peroxisome; GO:0000062,fatty-acyl-CoA binding; GO:0008289,lipid binding	Acyl CoA binding protein
gene:Aco000651.1.path1	18.38	20.46	19.45	19.86	19.2	26.03	751	804	874	931	814	1020	1.035	0.049	0.810811	0.917185	false	contig13	425053	426594	-	--	--	K01866 tyrosyl-tRNA synthetase [EC:6.1.1.1] | (RefSeq) tyrosine--tRNA ligase, chloroplastic/mitochondrial-like (A)	tyrosine--tRNA ligase, chloroplastic/mitochondrial [Ananas comosus]	RecName: Full=Tyrosine--tRNA ligase, chloroplastic/mitochondrial {ECO:0000305}; EC=6.1.1.1 {ECO:0000250|UniProtKB:Q9Y2Z4}; AltName: Full=Protein EMBRYO DEFECTIVE 2768 {ECO:0000303|PubMed:16297076}; AltName: Full=Protein EMBRYONIC FACTOR 31 {ECO:0000303|PubMed:22714903}; AltName: Full=Tyrosyl-tRNA synthetase {ECO:0000305}; Short=TyrRS {ECO:0000305}; Flags: Precursor;	RecName: Full=Tyrosine--tRNA ligase {ECO:0000256|RuleBase:RU361234}; EC=6.1.1.1 {ECO:0000256|RuleBase:RU361234}; AltName: Full=Tyrosyl-tRNA synthetase {ECO:0000256|RuleBase:RU361234};	Tyrosyl-tRNA synthetase	GO:0009507,chloroplast; GO:0009570,chloroplast stroma; GO:0005829,cytosol; GO:0005739,mitochondrion; GO:0005524,ATP binding; GO:0003723,RNA binding; GO:0004831,tyrosine-tRNA ligase activity; GO:0009793,embryo development ending in seed dormancy; GO:0043039,tRNA aminoacylation; GO:0006437,tyrosyl-tRNA aminoacylation	S4 domain
gene:Aco000652.1.path1	19.46	17.33	15.98	14.08	15.96	11.2	1654	1416	1494	1372	1407	913	0.72	-0.474	0.00658256	0.0506808	false	contig13	415260	422880	+	--	--	K17398 DNA (cytosine-5)-methyltransferase 3A [EC:2.1.1.37] | (RefSeq) uncharacterized LOC103718627 (A)	uncharacterized protein LOC109718302 [Ananas comosus]	RecName: Full=Serine/threonine-protein kinase ATM; EC=2.7.11.1; AltName: Full=Ataxia telangiectasia mutated homolog; Short=AtATM;	SubName: Full=Serine/threonine-protein kinase ATM {ECO:0000313|EMBL:PKA59338.1}; EC=2.7.11.1 {ECO:0000313|EMBL:PKA59338.1};	--	GO:0005634,nucleus; GO:0005524,ATP binding; GO:0003677,DNA binding; GO:0004674,protein serine/threonine kinase activity; GO:0006974,cellular response to DNA damage stimulus; GO:0051321,meiotic cell cycle	PWWP domain
gene:Aco000653.1.path1	37.53	35.38	33.42	38.38	36.45	37.58	1110	1006	1087	1302	1118	1066	0.977	-0.034	0.791528	0.90881	false	contig13	410681	414463	+	--	--	K03522 electron transfer flavoprotein alpha subunit | (RefSeq) electron transfer flavoprotein subunit alpha, mitochondrial (A)	electron transfer flavoprotein subunit alpha, mitochondrial [Ananas comosus]	RecName: Full=Electron transfer flavoprotein subunit alpha, mitochondrial; Short=Alpha-ETF; Flags: Precursor;	SubName: Full=Electron transfer flavoprotein subunit alpha, mitochondrial {ECO:0000313|EMBL:OAY62561.1};	Electron transfer flavoprotein, alpha subunit	GO:0005759,mitochondrial matrix; GO:0005739,mitochondrion; GO:0005507,copper ion binding; GO:0009055,electron transfer activity; GO:0050660,flavin adenine dinucleotide binding; GO:0016491,oxidoreductase activity; GO:0033539,fatty acid beta-oxidation using acyl-CoA dehydrogenase	Thiamine pyrophosphate enzyme, central domain
gene:Aco000654.1.path1	18.05	15.23	17.79	15.79	17.93	25.21	333	270	361	334	343	446	1.071	0.099	0.700867	0.861904	false	contig13	407989	410389	-	--	--	K00859 dephospho-CoA kinase [EC:2.7.1.24] | (RefSeq) dephospho-CoA kinase (A)	dephospho-CoA kinase [Ananas comosus]	RecName: Full=Dephospho-CoA kinase; EC=2.7.1.24; AltName: Full=Dephosphocoenzyme A kinase;	SubName: Full=Dephospho-CoA kinase {ECO:0000313|EMBL:OAY62560.1}; Flags: Fragment;	Similar to bacterial dephospho-CoA kinase	GO:0005524,ATP binding; GO:0004140,dephospho-CoA kinase activity; GO:0015937,coenzyme A biosynthetic process	AAA domain
gene:Aco000655.1.path1	23.6	20.33	18.79	22.74	25.01	30.19	484	401	424	535	532	594	1.152	0.204	0.318993	0.593631	false	contig13	404357	406536	+	--	--	K08511 vesicle-associated membrane protein 72 | (RefSeq) vesicle-associated membrane protein 724 (A)	vesicle-associated membrane protein 724-like isoform X1 [Ananas comosus]	RecName: Full=Vesicle-associated membrane protein 724 {ECO:0000303|PubMed:11115874}; Short=AtVAMP724 {ECO:0000303|PubMed:11115874}; AltName: Full=SYBL1-like protein {ECO:0000303|PubMed:9461215};	SubName: Full=Vesicle-associated membrane protein 724 {ECO:0000313|EMBL:OAY62557.1};	Synaptobrevin/VAMP-like protein	GO:0031901,early endosome membrane; GO:0016021,integral component of membrane; GO:0005886,plasma membrane; GO:0031201,SNARE complex; GO:0005484,SNAP receptor activity; GO:0000149,SNARE binding; GO:0006887,exocytosis; GO:0015031,protein transport; GO:0006906,vesicle fusion	Regulated-SNARE-like domain
gene:Aco000656.1.path1	14.38	16.22	21.39	4.41	5.21	7.41	330	358	540	116	124	163	0.303	-1.724	8.97211e-09	3.96336e-07	down	contig13	400378	402113	+	--	--	K00288 methylenetetrahydrofolate dehydrogenase (NADP+) / methenyltetrahydrofolate cyclohydrolase / formyltetrahydrofolate synthetase [EC:1.5.1.5 3.5.4.9 6.3.4.3] | (RefSeq) bifunctional protein FolD 1, mitochondrial-like (A)	Bifunctional protein FolD 2, partial [Ananas comosus]	RecName: Full=Bifunctional protein FolD 2; AltName: Full=Tetrahydrofolate dehydrogenase/cyclohydrolase 2; Includes: RecName: Full=Methylenetetrahydrofolate dehydrogenase; EC=1.5.1.5; Includes: RecName: Full=Methenyltetrahydrofolate cyclohydrolase; EC=3.5.4.9;	SubName: Full=Bifunctional protein FolD 2 {ECO:0000313|EMBL:OAY62556.1}; Flags: Fragment;	Methylenetetrahydrofolate dehydrogenase/methylenetetrahydrofolate cyclohydrolase	GO:0009507,chloroplast; GO:0005737,cytoplasm; GO:0005829,cytosol; GO:0004477,methenyltetrahydrofolate cyclohydrolase activity; GO:0004488,methylenetetrahydrofolate dehydrogenase (NADP+) activity; GO:0006730,one-carbon metabolic process; GO:0009853,photorespiration; GO:0044030,regulation of DNA methylation; GO:0035999,tetrahydrofolate interconversion; GO:0046653,tetrahydrofolate metabolic process	--
gene:Aco000657.1.path1	52.45	50.18	47.32	54.64	53.84	73.11	1422	1308	1411	1699	1514	1901	1.124	0.168	0.40232	0.666395	false	contig13	397598	400793	-	--	--	K00288 methylenetetrahydrofolate dehydrogenase (NADP+) / methenyltetrahydrofolate cyclohydrolase / formyltetrahydrofolate synthetase [EC:1.5.1.5 3.5.4.9 6.3.4.3] | (RefSeq) bifunctional protein FolD 1, mitochondrial isoform X1 (A)	bifunctional protein FolD 2 [Ananas comosus]	RecName: Full=Bifunctional protein FolD 2; AltName: Full=Tetrahydrofolate dehydrogenase/cyclohydrolase 2; Includes: RecName: Full=Methylenetetrahydrofolate dehydrogenase; EC=1.5.1.5; Includes: RecName: Full=Methenyltetrahydrofolate cyclohydrolase; EC=3.5.4.9;	SubName: Full=Bifunctional protein FolD 2 {ECO:0000313|EMBL:OAY62556.1}; Flags: Fragment;	Methylenetetrahydrofolate dehydrogenase/methylenetetrahydrofolate cyclohydrolase	GO:0009507,chloroplast; GO:0005737,cytoplasm; GO:0005829,cytosol; GO:0004477,methenyltetrahydrofolate cyclohydrolase activity; GO:0004488,methylenetetrahydrofolate dehydrogenase (NADP+) activity; GO:0006730,one-carbon metabolic process; GO:0009853,photorespiration; GO:0044030,regulation of DNA methylation; GO:0035999,tetrahydrofolate interconversion; GO:0046653,tetrahydrofolate metabolic process	Ornithine cyclodeaminase/mu-crystallin family
gene:Aco000658.1.path1	504.91	490.86	473.49	387.55	324.81	657.58	4857	4540	5010	4276	3241	6067	0.869	-0.202	0.499823	0.73862	false	contig13	395188	395550	-	--	--	--	protein RALF-like 33 [Ananas comosus]	RecName: Full=Protein RALF-like 33; Flags: Precursor;	SubName: Full=Protein RALF-like 33 {ECO:0000313|EMBL:OAY62559.1};	--	GO:0048046,apoplast; GO:0005622,intracellular; GO:0009505,plant-type cell wall; GO:0009506,plasmodesma; GO:0005179,hormone activity; GO:0004871,NA; GO:0019722,calcium-mediated signaling; GO:0007267,cell-cell signaling	Rapid ALkalinization Factor (RALF)
gene:Aco000659.1.path1	15.12	15.8	15.37	16.03	15.66	12.6	1344	1350	1503	1634	1444	1074	0.881	-0.183	0.199494	0.472118	false	contig13	381872	385225	-	--	--	--	translocase of chloroplast 159, chloroplastic-like [Ananas comosus]	RecName: Full=Translocase of chloroplast 159, chloroplastic; Short=AtToc159; EC=3.6.5.-; AltName: Full=159 kDa chloroplast outer envelope protein; AltName: Full=Plastid protein import 2; AltName: Full=Translocase of chloroplast 160, chloroplastic; Short=AtToc160; AltName: Full=Translocase of chloroplast 86, chloroplastic; Short=AtToc86;	SubName: Full=Translocase of chloroplast 159, chloroplastic {ECO:0000313|EMBL:OAY62558.1};	--	GO:0009507,chloroplast; GO:0009941,chloroplast envelope; GO:0009707,chloroplast outer membrane; GO:0005829,cytosol; GO:0016021,integral component of membrane; GO:0016020,membrane; GO:0009536,plastid; GO:0061927,TOC-TIC supercomplex I; GO:0051087,chaperone binding; GO:0004930,G protein-coupled receptor activity; GO:0005525,GTP binding; GO:0003924,GTPase activity; GO:0046872,metal ion binding; GO:0…	AAA ATPase domain
gene:Aco000660.1.path1	119.25	119.09	113.9	96.93	106.03	56.05	11481	11024	12062	10703	10588	5176	0.674	-0.569	0.018335	0.107598	false	contig13	361112	375202	-	--	--	K22530 ATPase family AAA domain-containing protein 1 [EC:3.6.1.-] | (RefSeq) spastin-like isoform X1 (A)	uncharacterized protein LOC109718093 isoform X1 [Ananas comosus]	RecName: Full=ATPase family AAA domain-containing protein FIGL1 {ECO:0000305}; AltName: Full=AAA-ATPase FIDGETIN-LIKE 1 {ECO:0000303|PubMed:26161528}; EC=3.6.4.- {ECO:0000305};	SubName: Full=uncharacterized protein LOC103718614 isoform X1 {ECO:0000313|RefSeq:XP_008805743.1};	AAA+-type ATPase	GO:0005634,nucleus; GO:0005524,ATP binding; GO:0016787,hydrolase activity; GO:0006310,DNA recombination; GO:0006281,DNA repair; GO:0045128,negative regulation of reciprocal meiotic recombination; GO:0010569,regulation of double-strand break repair via homologous recombination	AAA domain
gene:Aco000661.1.path1	10.66	10.24	9.03	10.33	11.78	6.46	871	805	812	968	999	506	0.877	-0.19	0.425455	0.685237	false	contig13	352649	359559	-	--	--	K10858 DNA mismatch repair protein PMS2 | (RefSeq) DNA mismatch repair protein PMS1 (A)	DNA mismatch repair protein PMS1 [Ananas comosus]	RecName: Full=DNA mismatch repair protein PMS1; AltName: Full=Postmeiotic segregation protein 1; AltName: Full=Protein POSTMEIOTIC SEGREGATION 1;	SubName: Full=DNA mismatch repair protein PMS1 {ECO:0000313|EMBL:OAY62554.1};	DNA mismatch repair protein - MLH2/PMS1/Pms2 family	GO:0032389,MutLalpha complex; GO:0005634,nucleus; GO:0005524,ATP binding; GO:0016887,ATPase activity; GO:0030983,mismatched DNA binding; GO:0003697,single-stranded DNA binding; GO:0006310,DNA recombination; GO:0010154,fruit development; GO:0006298,mismatch repair; GO:0009555,pollen development; GO:0048316,seed development	Histidine kinase-, DNA gyrase B-, and HSP90-like ATPase
gene:Aco000662.1.path1	186.99	178.11	179.56	253.9	192.89	405.94	2542	2328	2685	3959	2720	5293	1.459	0.545	0.0710134	0.264723	false	contig13	343727	348445	+	--	--	K00128 aldehyde dehydrogenase (NAD+) [EC:1.2.1.3] | (RefSeq) aldehyde dehydrogenase 5, mitochondrial-like (A)	translationally-controlled tumor protein homolog [Ananas comosus]	RecName: Full=Translationally-controlled tumor protein homolog; Short=TCTP;	SubName: Full=Translationally-controlled tumor protein {ECO:0000313|EMBL:OAY62622.1};	Microtubule-binding protein (translationally controlled tumor protein)	GO:0005737,cytoplasm	Translationally controlled tumour protein
gene:Aco000663.1.path1	96.94	86.45	98.14	92.65	87.13	109.21	1788	1533	1991	1960	1667	1932	0.95	-0.073	0.67606	0.848122	false	contig13	339288	341704	+	--	--	K00940 nucleoside-diphosphate kinase [EC:2.7.4.6] | (RefSeq) nucleoside diphosphate kinase 2, chloroplastic (A)	nucleoside diphosphate kinase 2, chloroplastic [Ananas comosus]	RecName: Full=Nucleoside diphosphate kinase 2, chloroplastic; EC=2.7.4.6; AltName: Full=Nucleoside diphosphate kinase II; Short=NDK II; Short=NDP kinase II; Short=NDPK II; Contains: RecName: Full=Nucleoside diphosphate kinase 2 high molecular weight; Contains: RecName: Full=Nucleoside diphosphate kinase 2 low molecular weight; Flags: Precursor;	RecName: Full=Nucleoside diphosphate kinase {ECO:0000256|RuleBase:RU004013}; EC=2.7.4.6 {ECO:0000256|RuleBase:RU004013};	Nucleoside diphosphate kinase	GO:0009507,chloroplast; GO:0005524,ATP binding; GO:0046872,metal ion binding; GO:0004550,nucleoside diphosphate kinase activity; GO:0006241,CTP biosynthetic process; GO:0006183,GTP biosynthetic process; GO:0006228,UTP biosynthetic process	Nucleoside diphosphate kinase
gene:Aco000664.1.path1	146.59	159.74	155.69	153.05	137.49	166.81	2657	2784	3104	3182	2585	2900	0.915	-0.127	0.42531	0.685063	false	contig13	333892	336645	-	--	--	K01557 acylpyruvate hydrolase [EC:3.7.1.5] | (RefSeq) acylpyruvase FAHD1, mitochondrial (A)	acylpyruvase FAHD1, mitochondrial [Ananas comosus]	RecName: Full=Probable acylpyruvase FAHD1, mitochondrial {ECO:0000305}; EC=3.7.1.5 {ECO:0000305}; AltName: Full=Fumarylacetoacetate hydrolase domain-containing protein 1 {ECO:0000305}; Short=FAH domain-containing protein 1 {ECO:0000305}; Flags: Precursor;	SubName: Full=Acylpyruvase FAHD1, mitochondrial {ECO:0000313|EMBL:OAY62620.1};	Predicted fumarylacetoacetate hydralase	GO:0005739,mitochondrion; GO:0047621,acylpyruvate hydrolase activity; GO:0005507,copper ion binding; GO:0008152,metabolic process	Fumarylacetoacetate (FAA) hydrolase family
gene:Aco000665.1.path1	26.65	25.45	25.35	27.38	28.22	18.21	2453	2253	2567	2891	2695	1608	0.876	-0.191	0.320153	0.594652	false	contig13	319963	332289	+	--	--	K20307 trafficking protein particle complex subunit 10 | (RefSeq) trafficking protein particle complex II-specific subunit 130 homolog (A)	trafficking protein particle complex II-specific subunit 130 homolog isoform X1 [Ananas comosus]	RecName: Full=Trafficking protein particle complex II-specific subunit 130 homolog {ECO:0000305}; Short=TRAPP II-specific subunit 130 homolog {ECO:0000305};	SubName: Full=Uncharacterized protein {ECO:0000313|EnsemblPlants:OB12G22300.1};	Putative transmembrane protein	GO:0005829,cytosol; GO:0005769,early endosome; GO:1990071,TRAPPII protein complex; GO:0034498,early endosome to Golgi transport; GO:0006891,intra-Golgi vesicle-mediated transport	Foie gras liver health family 1
[truncated: 20,331 more rows]
