# Supplementary material for: Metabolome and transcriptome profiling reveals anthocyanin contents and anthocyanin-related genes of chimeric leaves in Ananas comosus var. bracteatus
Source: BMC Genomics. 2021 May 7;22:331. doi: 10.1186/s12864-021-07642-x (PMC8105979; doi:10.1186/s12864-021-07642-x)
Supplement: Supplementary file 6 — Additional file 6: Table S4: Numbers of Annotated genes and DEGs distributing in KEGG classification. [file 12864_2021_7642_MOESM6_ESM.xlsx]

## Sheet: Sheet1
#Kegg_pathway	ko_id	Cluter_frequency	Genome_frequency	P-value	Corrected_P-value	GeneID	KEGG Orthology	hyperlink
Anthocyanin biosynthesis	ko00942	1 out of 365 0.273972602739726%	3 out of 8093 0.0370690720375633%	0.129307	1	gene:Aco012126.1.path1	K12930	https:\\www.genome.jp\dbget-bin\www_bget?map00942
Glucosinolate biosynthesis	ko00966	1 out of 365 0.273972602739726%	3 out of 8093 0.0370690720375633%	0.129307	1	gene:Aco017150.1.path1	K11820	https:\\www.genome.jp\dbget-bin\www_bget?map00966
Caffeine metabolism	ko00232	1 out of 365 0.273972602739726%	6 out of 8093 0.0741381440751267%	0.241933	1	gene:Aco003687.1.path1	K07409	https:\\www.genome.jp\dbget-bin\www_bget?map00232
Synthesis and degradation of ketone bodies	ko00072	1 out of 365 0.273972602739726%	12 out of 8093 0.148276288150253%	0.425456	1	gene:Aco017161.1.path1	K01640	https:\\www.genome.jp\dbget-bin\www_bget?map00072
C5-Branched dibasic acid metabolism	ko00660	1 out of 365 0.273972602739726%	14 out of 8093 0.172989002841962%	0.476188	1	gene:Aco016679.1.path1	K00052	https:\\www.genome.jp\dbget-bin\www_bget?map00660
Monobactam biosynthesis	ko00261	1 out of 365 0.273972602739726%	15 out of 8093 0.185345360187817%	0.499854	1	gene:Aco014040.1.path1	K13811	https:\\www.genome.jp\dbget-bin\www_bget?map00261
Betalain biosynthesis	ko00965	1 out of 365 0.273972602739726%	17 out of 8093 0.210058074879526%	0.544033	1	gene:Aco008004.1.path1	K15777	https:\\www.genome.jp\dbget-bin\www_bget?map00965
Sesquiterpenoid and triterpenoid biosynthesis	ko00909	1 out of 365 0.273972602739726%	18 out of 8093 0.22241443222538%	0.564641	1	gene:Aco022426.1.path1	K15472	https:\\www.genome.jp\dbget-bin\www_bget?map00909
Histidine metabolism	ko00340	1 out of 365 0.273972602739726%	19 out of 8093 0.234770789571234%	0.584319	1	gene:Aco007570.1.path1	K00128	https:\\www.genome.jp\dbget-bin\www_bget?map00340
Limonene and pinene degradation	ko00903	1 out of 365 0.273972602739726%	20 out of 8093 0.247127146917089%	0.603111	1	gene:Aco007570.1.path1	K00128	https:\\www.genome.jp\dbget-bin\www_bget?map00903
Indole alkaloid biosynthesis	ko00901	1 out of 365 0.273972602739726%	28 out of 8093 0.345978005683924%	0.725936	1	gene:Aco003609.1.path1	K21026	https:\\www.genome.jp\dbget-bin\www_bget?map00901
Thiamine metabolism	ko00730	1 out of 365 0.273972602739726%	28 out of 8093 0.345978005683924%	0.725936	1	gene:Aco013838.1.path1	K22911	https:\\www.genome.jp\dbget-bin\www_bget?map00730
Biotin metabolism	ko00780	1 out of 365 0.273972602739726%	34 out of 8093 0.420116149759051%	0.792446	1	gene:Aco015677.1.path1	K00059	https:\\www.genome.jp\dbget-bin\www_bget?map00780
Steroid biosynthesis	ko00100	1 out of 365 0.273972602739726%	38 out of 8093 0.469541579142469%	0.827575	1	gene:Aco015349.1.path1	K07748	https:\\www.genome.jp\dbget-bin\www_bget?map00100
Tyrosine metabolism	ko00350	1 out of 365 0.273972602739726%	53 out of 8093 0.654886939330285%	0.914051	1	gene:Aco009552.1.path1	K00121	https:\\www.genome.jp\dbget-bin\www_bget?map00350
Lysine degradation	ko00310	1 out of 365 0.273972602739726%	60 out of 8093 0.741381440751267%	0.937921	1	gene:Aco007570.1.path1	K00128	https:\\www.genome.jp\dbget-bin\www_bget?map00310
Propanoate metabolism	ko00640	1 out of 365 0.273972602739726%	66 out of 8093 0.815519584826393%	0.953039	1	gene:Aco000683.1.path1	K05605	https:\\www.genome.jp\dbget-bin\www_bget?map00640
Base excision repair	ko03410	1 out of 365 0.273972602739726%	69 out of 8093 0.852588656863956%	0.959159	1	gene:Aco002614.1.path1	K10773	https:\\www.genome.jp\dbget-bin\www_bget?map03410
Fatty acid biosynthesis	ko00061	1 out of 365 0.273972602739726%	73 out of 8093 0.902014086247374%	0.9661	1	gene:Aco015677.1.path1	K00059	https:\\www.genome.jp\dbget-bin\www_bget?map00061
Mismatch repair	ko03430	1 out of 365 0.273972602739726%	75 out of 8093 0.926726800939083%	0.969116	1	gene:Aco016002.1.path1	K07466	https:\\www.genome.jp\dbget-bin\www_bget?map03430
DNA replication	ko03030	1 out of 365 0.273972602739726%	83 out of 8093 1.02557765970592%	0.978729	1	gene:Aco016002.1.path1	K07466	https:\\www.genome.jp\dbget-bin\www_bget?map03030
Ribosome biogenesis in eukaryotes	ko03008	1 out of 365 0.273972602739726%	120 out of 8093 1.48276288150253%	0.996228	1	gene:Aco011199.1.path1	K14568	https:\\www.genome.jp\dbget-bin\www_bget?map03008
Fatty acid metabolism	ko01212	1 out of 365 0.273972602739726%	121 out of 8093 1.49511923884839%	0.9964	1	gene:Aco015677.1.path1	K00059	https:\\www.genome.jp\dbget-bin\www_bget?map01212
Stilbenoid, diarylheptanoid and gingerol biosynthesis	ko00945	10 out of 365 2.73972602739726%	69 out of 8093 0.852588656863956%	0.000969075	0.117258	gene:Aco000942.1.path1;gene:Aco011498.1.path1;gene:Aco018902.1.path1;gene:Aco002136.1.path1;gene:Aco011573.1.path1;gene:Aco011577.1.path1;gene:Aco019693.1.path1;gene:Aco028596.1.path1;gene:Aco018058.1.path1;gene:Aco020013.1.path1	K00588+K00588+K00588+K13065+K13065+K13065+K13065+K13065+K16040+K16040	https:\\www.genome.jp\dbget-bin\www_bget?map00945
Phosphatidylinositol signaling system	ko04070	10 out of 365 2.73972602739726%	104 out of 8093 1.28506116396886%	0.0185449	1	gene:Aco001051.1.path1;gene:Aco015257.1.path1;gene:Aco001092.1.path1;gene:Aco001760.1.path1;gene:Aco009613.1.path1;gene:Aco024799.1.path1;gene:Aco007042.1.path1;gene:Aco015434.1.path1;gene:Aco016675.1.path1;gene:Aco012623.1.path1	K00921+K01099+K02183+K02183+K02183+K02183+K05857+K18081+K18081+K20279	https:\\www.genome.jp\dbget-bin\www_bget?map04070
Glyoxylate and dicarboxylate metabolism	ko00630	10 out of 365 2.73972602739726%	113 out of 8093 1.39626838008155%	0.0309879	1	gene:Aco019098.1.path1;gene:Aco004996.1.path1;gene:Aco005874.1.path1;gene:Aco013317.1.path1;gene:Aco003139.1.path1;gene:Aco008099.1.path1;gene:Aco013424.1.path1;gene:Aco029528.1.path1;gene:Aco030610.1.path1;gene:Aco010546.1.path1	K00025+K00026+K00281+K00600+K00830+K01638+K01915+K01915+K11517+K14272	https:\\www.genome.jp\dbget-bin\www_bget?map00630
Galactose metabolism	ko00052	10 out of 365 2.73972602739726%	117 out of 8093 1.44569380946497%	0.0380726	1	gene:Aco005968.1.path1;gene:Aco009949.1.path1;gene:Aco013017.1.path1;gene:Aco011516.1.path1;gene:Aco021854.1.path1;gene:Aco007661.1.path1;gene:Aco016356.1.path1;gene:Aco005884.1.path1;gene:Aco015238.1.path1;gene:Aco001744.1.path1	K00850+K00850+K00963+K06617+K06617+K07407+K07407+K12309+K12309+K18819	https:\\www.genome.jp\dbget-bin\www_bget?map00052
Carbon fixation in photosynthetic organisms	ko00710	11 out of 365 3.01369863013699%	105 out of 8093 1.29741752131472%	0.00751015	0.908728	gene:Aco019098.1.path1;gene:Aco004996.1.path1;gene:Aco005989.1.path1;gene:Aco018596.1.path1;gene:Aco023960.1.path1;gene:Aco017282.1.path1;gene:Aco024818.1.path1;gene:Aco003226.1.path1;gene:Aco016862.1.path1;gene:Aco018239.1.path1;gene:Aco010546.1.path1	K00025+K00026+K00029+K00134+K00615+K00855+K01006+K01623+K03841+K03841+K14272	https:\\www.genome.jp\dbget-bin\www_bget?map00710
Glycerolipid metabolism	ko00561	11 out of 365 3.01369863013699%	136 out of 8093 1.6804645990362%	0.0430065	1	gene:Aco007570.1.path1;gene:Aco006920.1.path1;gene:Aco011815.1.path1;gene:Aco022689.1.path1;gene:Aco006436.1.path1;gene:Aco001393.1.path1;gene:Aco007661.1.path1;gene:Aco016356.1.path1;gene:Aco005354.1.path1;gene:Aco004014.1.path1;gene:Aco026764.1.path1	K00128+K00679+K00679+K01054+K03715+K06119+K07407+K07407+K13508+K15728+K18693	https:\\www.genome.jp\dbget-bin\www_bget?map00561
Glycerophospholipid metabolism	ko00564	11 out of 365 3.01369863013699%	147 out of 8093 1.8163845298406%	0.0678954	1	gene:Aco002324.1.path1;gene:Aco018865.1.path1;gene:Aco002496.1.path1;gene:Aco011986.1.path1;gene:Aco016943.1.path1;gene:Aco015324.1.path1;gene:Aco006126.1.path1;gene:Aco005354.1.path1;gene:Aco004014.1.path1;gene:Aco026764.1.path1;gene:Aco017829.1.path1	K01114+K01114+K01115+K01115+K01115+K01126+K06130+K13508+K15728+K18693+K18696	https:\\www.genome.jp\dbget-bin\www_bget?map00564
Biosynthesis of secondary metabolites	ko01110	115 out of 365 31.5068493150685%	1724 out of 8093 21.3023600642531%	2.07816e-06	0.000251457	gene:Aco019098.1.path1;gene:Aco004996.1.path1;gene:Aco016679.1.path1;gene:Aco008836.1.path1;gene:Aco009552.1.path1;gene:Aco007570.1.path1;gene:Aco018596.1.path1;gene:Aco018572.1.path1;gene:Aco025472.1.path1;gene:Aco005874.1.path1;gene:Aco008465.1.path1;gene:Aco011128.1.path1;gene:Aco016652.1.path1;gene:Aco021356.1.path1;gene:Aco014794.1.path1;gene:Aco015670.1.path1;gene:Aco015672.1.path1;gene:Aco…	K00025+K00026+K00052+K00083+K00121+K00128+K00134+K00145+K00145+K00281+K00430+K00430+K00430+K00430+K00454+K00454+K00454+K00475+K00549+K00549+K00588+K00588+K00588+K00600+K00611+K00615+K00688+K00688+K00688+K00826+K00827+K00830+K00850+K00850+K00873+K00873+K00975+K00975+K01114+K01114+K01115+K01115+K01115+K01188+K01188+K01580+K01623+K01638+K01658+K01689+K01723+K01792+K01792+K01859+K01859+K01953+K03403+…	https:\\www.genome.jp\dbget-bin\www_bget?map01110
Protein processing in endoplasmic reticulum	ko04141	12 out of 365 3.28767123287671%	315 out of 8093 3.89225256394415%	0.768096	1	gene:Aco015119.1.path1;gene:Aco002268.1.path1;gene:Aco019298.1.path1;gene:Aco018645.1.path1;gene:Aco002519.1.path1;gene:Aco014832.1.path1;gene:Aco021250.1.path1;gene:Aco010289.1.path1;gene:Aco001236.1.path1;gene:Aco003399.1.path1;gene:Aco009885.1.path1;gene:Aco010505.1.path1	K03094+K03283+K03868+K04079+K09517+K09555+K10661+K10666+K13993+K13993+K13993+K13993	https:\\www.genome.jp\dbget-bin\www_bget?map04141
alpha-Linolenic acid metabolism	ko00592	13 out of 365 3.56164383561644%	108 out of 8093 1.33448659335228%	0.00108754	0.131593	gene:Aco014794.1.path1;gene:Aco015670.1.path1;gene:Aco015672.1.path1;gene:Aco013319.1.path1;gene:Aco016387.1.path1;gene:Aco016456.1.path1;gene:Aco003497.1.path1;gene:Aco005376.1.path1;gene:Aco008094.1.path1;gene:Aco011821.1.path1;gene:Aco007367.1.path1;gene:Aco007368.1.path1;gene:Aco007369.1.path1	K00454+K00454+K00454+K01723+K08241+K08241+K10526+K10526+K10526+K10526+K10529+K10529+K10529	https:\\www.genome.jp\dbget-bin\www_bget?map00592
Glycolysis / Gluconeogenesis	ko00010	13 out of 365 3.56164383561644%	176 out of 8093 2.17471889287038%	0.0544943	1	gene:Aco009552.1.path1;gene:Aco007570.1.path1;gene:Aco018596.1.path1;gene:Aco005968.1.path1;gene:Aco009949.1.path1;gene:Aco001686.1.path1;gene:Aco007953.1.path1;gene:Aco003226.1.path1;gene:Aco019311.1.path1;gene:Aco005368.1.path1;gene:Aco006805.1.path1;gene:Aco016862.1.path1;gene:Aco018239.1.path1	K00121+K00128+K00134+K00850+K00850+K00873+K00873+K01623+K01689+K01792+K01792+K03841+K03841	https:\\www.genome.jp\dbget-bin\www_bget?map00010
Flavonoid biosynthesis	ko00941	14 out of 365 3.83561643835616%	94 out of 8093 1.16149759051032%	7.29047e-05	0.00882147	gene:Aco018609.1.path1;gene:Aco000942.1.path1;gene:Aco011498.1.path1;gene:Aco018902.1.path1;gene:Aco012547.1.path1;gene:Aco014232.1.path1;gene:Aco011051.1.path1;gene:Aco003857.1.path1;gene:Aco002136.1.path1;gene:Aco011573.1.path1;gene:Aco011577.1.path1;gene:Aco019693.1.path1;gene:Aco028596.1.path1;gene:Aco006769.1.path1	K00475+K00588+K00588+K00588+K01859+K01859+K05278+K05280+K13065+K13065+K13065+K13065+K13065+K13082	https:\\www.genome.jp\dbget-bin\www_bget?map00941
Phenylpropanoid biosynthesis	ko00940	19 out of 365 5.20547945205479%	290 out of 8093 3.58334363029779%	0.064836	1	gene:Aco008836.1.path1;gene:Aco008465.1.path1;gene:Aco011128.1.path1;gene:Aco016652.1.path1;gene:Aco021356.1.path1;gene:Aco000942.1.path1;gene:Aco011498.1.path1;gene:Aco018902.1.path1;gene:Aco004667.1.path1;gene:Aco021559.1.path1;gene:Aco020618.1.path1;gene:Aco002136.1.path1;gene:Aco011573.1.path1;gene:Aco011577.1.path1;gene:Aco019693.1.path1;gene:Aco028596.1.path1;gene:Aco008394.1.path1;gene:Aco…	K00083+K00430+K00430+K00430+K00430+K00588+K00588+K00588+K01188+K01188+K10775+K13065+K13065+K13065+K13065+K13065+K22395+K23260+K23260	https:\\www.genome.jp\dbget-bin\www_bget?map00940
Flavone and flavonol biosynthesis	ko00944	2 out of 365 0.547945205479452%	16 out of 8093 0.197701717533671%	0.160871	1	gene:Aco003857.1.path1;gene:Aco020386.1.path1	K05280+K22772	https:\\www.genome.jp\dbget-bin\www_bget?map00944
Taurine and hypotaurine metabolism	ko00430	2 out of 365 0.547945205479452%	20 out of 8093 0.247127146917089%	0.227279	1	gene:Aco025557.1.path1;gene:Aco012954.1.path1	K01580+K18592	https:\\www.genome.jp\dbget-bin\www_bget?map00430
Vitamin B6 metabolism	ko00750	2 out of 365 0.547945205479452%	20 out of 8093 0.247127146917089%	0.227279	1	gene:Aco005661.1.path1;gene:Aco015197.1.path1	K13248+K13248	https:\\www.genome.jp\dbget-bin\www_bget?map00750
One carbon pool by folate	ko00670	2 out of 365 0.547945205479452%	27 out of 8093 0.33362164833807%	0.345651	1	gene:Aco000656.1.path1;gene:Aco013317.1.path1	K00288+K00600	https:\\www.genome.jp\dbget-bin\www_bget?map00670
Valine, leucine and isoleucine biosynthesis	ko00290	2 out of 365 0.547945205479452%	29 out of 8093 0.358334363029779%	0.378641	1	gene:Aco016679.1.path1;gene:Aco013356.1.path1	K00052+K00826	https:\\www.genome.jp\dbget-bin\www_bget?map00290
Brassinosteroid biosynthesis	ko00905	2 out of 365 0.547945205479452%	36 out of 8093 0.44482886445076%	0.487697	1	gene:Aco004844.1.path1;gene:Aco019006.1.path1	K09590+K20623	https:\\www.genome.jp\dbget-bin\www_bget?map00905
AGE-RAGE signaling pathway in diabetic complications	ko04933	2 out of 365 0.547945205479452%	37 out of 8093 0.457185221796614%	0.502295	1	gene:Aco004495.1.path1;gene:Aco007042.1.path1	K04371+K05857	https:\\www.genome.jp\dbget-bin\www_bget?map04933
Arachidonic acid metabolism	ko00590	2 out of 365 0.547945205479452%	38 out of 8093 0.469541579142469%	0.516623	1	gene:Aco023951.1.path1;gene:Aco012954.1.path1	K15730+K18592	https:\\www.genome.jp\dbget-bin\www_bget?map00590
Glycosaminoglycan degradation	ko00531	2 out of 365 0.547945205479452%	38 out of 8093 0.469541579142469%	0.516623	1	gene:Aco005884.1.path1;gene:Aco015238.1.path1	K12309+K12309	https:\\www.genome.jp\dbget-bin\www_bget?map00531
Glycosylphosphatidylinositol (GPI)-anchor biosynthesis	ko00563	2 out of 365 0.547945205479452%	43 out of 8093 0.531323365871741%	0.58405	1	gene:Aco006101.1.path1;gene:Aco001116.1.path1	K03857+K03860	https:\\www.genome.jp\dbget-bin\www_bget?map00563
Fatty acid elongation	ko00062	2 out of 365 0.547945205479452%	44 out of 8093 0.543679723217596%	0.596675	1	gene:Aco002992.1.path1;gene:Aco006190.1.path1	K15397+K15397	https:\\www.genome.jp\dbget-bin\www_bget?map00062
Other glycan degradation	ko00511	2 out of 365 0.547945205479452%	54 out of 8093 0.66724329667614%	0.707248	1	gene:Aco005884.1.path1;gene:Aco015238.1.path1	K12309+K12309	https:\\www.genome.jp\dbget-bin\www_bget?map00511
Butanoate metabolism	ko00650	2 out of 365 0.547945205479452%	56 out of 8093 0.691956011367849%	0.726067	1	gene:Aco025557.1.path1;gene:Aco017161.1.path1	K01580+K01640	https:\\www.genome.jp\dbget-bin\www_bget?map00650
SNARE interactions in vesicular transport	ko04130	2 out of 365 0.547945205479452%	57 out of 8093 0.704312368713703%	0.735087	1	gene:Aco002577.1.path1;gene:Aco005123.1.path1	K08486+K08486	https:\\www.genome.jp\dbget-bin\www_bget?map04130
Various types of N-glycan biosynthesis	ko00513	2 out of 365 0.547945205479452%	58 out of 8093 0.716668726059558%	0.743854	1	gene:Aco000897.1.path1;gene:Aco007796.1.path1	K03842+K03844	https:\\www.genome.jp\dbget-bin\www_bget?map00513
Ascorbate and aldarate metabolism	ko00053	2 out of 365 0.547945205479452%	66 out of 8093 0.815519584826393%	0.805411	1	gene:Aco021454.1.path1;gene:Aco007570.1.path1	K00103+K00128	https:\\www.genome.jp\dbget-bin\www_bget?map00053
N-Glycan biosynthesis	ko00510	2 out of 365 0.547945205479452%	68 out of 8093 0.840232299518102%	0.818594	1	gene:Aco000897.1.path1;gene:Aco007796.1.path1	K03842+K03844	https:\\www.genome.jp\dbget-bin\www_bget?map00510
Phenylalanine, tyrosine and tryptophan biosynthesis	ko00400	2 out of 365 0.547945205479452%	70 out of 8093 0.864945014209811%	0.830973	1	gene:Aco025530.1.path1;gene:Aco013631.1.path1	K01658+K05359	https:\\www.genome.jp\dbget-bin\www_bget?map00400
Phenylalanine metabolism	ko00360	2 out of 365 0.547945205479452%	78 out of 8093 0.963795872976646%	0.873214	1	gene:Aco008854.1.path1;gene:Aco020618.1.path1	K01426+K10775	https:\\www.genome.jp\dbget-bin\www_bget?map00360
Citrate cycle (TCA cycle)	ko00020	2 out of 365 0.547945205479452%	78 out of 8093 0.963795872976646%	0.873214	1	gene:Aco019098.1.path1;gene:Aco004996.1.path1	K00025+K00026	https:\\www.genome.jp\dbget-bin\www_bget?map00020
Terpenoid backbone biosynthesis	ko00900	2 out of 365 0.547945205479452%	83 out of 8093 1.02557765970592%	0.894448	1	gene:Aco007936.1.path1;gene:Aco010507.1.path1	K12742+K12742	https:\\www.genome.jp\dbget-bin\www_bget?map00900
Homologous recombination	ko03440	2 out of 365 0.547945205479452%	85 out of 8093 1.05029037439763%	0.901978	1	gene:Aco016002.1.path1;gene:Aco012603.1.path1	K07466+K10683	https:\\www.genome.jp\dbget-bin\www_bget?map03440
Fatty acid degradation	ko00071	2 out of 365 0.547945205479452%	89 out of 8093 1.09971580378105%	0.91556	1	gene:Aco009552.1.path1;gene:Aco007570.1.path1	K00121+K00128	https:\\www.genome.jp\dbget-bin\www_bget?map00071
Nucleotide excision repair	ko03420	2 out of 365 0.547945205479452%	101 out of 8093 1.2479920919313%	0.946459	1	gene:Aco019298.1.path1;gene:Aco016002.1.path1	K03868+K07466	https:\\www.genome.jp\dbget-bin\www_bget?map03420
RNA polymerase	ko03020	2 out of 365 0.547945205479452%	110 out of 8093 1.35919930804399%	0.962221	1	gene:Aco009810.1.path1;gene:Aco001788.1.path1	K03006+K03017	https:\\www.genome.jp\dbget-bin\www_bget?map03020
Proteasome	ko03050	2 out of 365 0.547945205479452%	113 out of 8093 1.39626838008155%	0.966407	1	gene:Aco013086.1.path1;gene:Aco000846.1.path1	K03029+K06699	https:\\www.genome.jp\dbget-bin\www_bget?map03050
Metabolic pathways	ko01100	201 out of 365 55.0684931506849%	3588 out of 8093 44.3346101569257%	1.63036e-05	0.00197274	gene:Aco001227.1.path1;gene:Aco019098.1.path1;gene:Aco004996.1.path1;gene:Aco005989.1.path1;gene:Aco016679.1.path1;gene:Aco015677.1.path1;gene:Aco008836.1.path1;gene:Aco021454.1.path1;gene:Aco009552.1.path1;gene:Aco007570.1.path1;gene:Aco018596.1.path1;gene:Aco018572.1.path1;gene:Aco025472.1.path1;gene:Aco011651.1.path1;gene:Aco005874.1.path1;gene:Aco000656.1.path1;gene:Aco003696.1.path1;gene:Aco…	K00020+K00025+K00026+K00029+K00052+K00059+K00083+K00103+K00121+K00128+K00134+K00145+K00145+K00261+K00281+K00288+K00387+K00430+K00430+K00430+K00430+K00454+K00454+K00454+K00475+K00549+K00549+K00588+K00588+K00588+K00600+K00611+K00615+K00679+K00679+K00688+K00688+K00688+K00695+K00696+K00734+K00799+K00799+K00799+K00799+K00799+K00799+K00826+K00827+K00830+K00847+K00847+K00850+K00850+K00855+K00873+K00873+…	https:\\www.genome.jp\dbget-bin\www_bget?map01100
MAPK signaling pathway - plant	ko04016	22 out of 365 6.02739726027397%	317 out of 8093 3.91696527863586%	0.0288768	1	gene:Aco001092.1.path1;gene:Aco001760.1.path1;gene:Aco009613.1.path1;gene:Aco024799.1.path1;gene:Aco008677.1.path1;gene:Aco008848.1.path1;gene:Aco010354.1.path1;gene:Aco012800.1.path1;gene:Aco016306.1.path1;gene:Aco005872.1.path1;gene:Aco008200.1.path1;gene:Aco005587.1.path1;gene:Aco026741.1.path1;gene:Aco004980.1.path1;gene:Aco007083.1.path1;gene:Aco015432.1.path1;gene:Aco012723.1.path1;gene:Aco…	K02183+K02183+K02183+K02183+K13413+K13420+K13420+K13420+K13420+K13422+K13424+K13425+K13425+K13449+K14496+K14497+K14514+K20547+K20606+K20716+K20718+K20772	https:\\www.genome.jp\dbget-bin\www_bget?map04016
Biosynthesis of amino acids	ko01230	22 out of 365 6.02739726027397%	361 out of 8093 4.46064500185345%	0.0917549	1	gene:Aco016679.1.path1;gene:Aco018596.1.path1;gene:Aco018572.1.path1;gene:Aco025472.1.path1;gene:Aco006669.1.path1;gene:Aco006924.1.path1;gene:Aco013317.1.path1;gene:Aco006904.1.path1;gene:Aco023960.1.path1;gene:Aco013356.1.path1;gene:Aco005968.1.path1;gene:Aco009949.1.path1;gene:Aco001686.1.path1;gene:Aco007953.1.path1;gene:Aco003226.1.path1;gene:Aco025530.1.path1;gene:Aco019311.1.path1;gene:Aco…	K00052+K00134+K00145+K00145+K00549+K00549+K00600+K00611+K00615+K00826+K00850+K00850+K00873+K00873+K01623+K01658+K01689+K01915+K01915+K01953+K05359+K14272	https:\\www.genome.jp\dbget-bin\www_bget?map01230
Carbon metabolism	ko01200	24 out of 365 6.57534246575342%	363 out of 8093 4.48535771654516%	0.0379715	1	gene:Aco019098.1.path1;gene:Aco004996.1.path1;gene:Aco005989.1.path1;gene:Aco009552.1.path1;gene:Aco018596.1.path1;gene:Aco011651.1.path1;gene:Aco005874.1.path1;gene:Aco013317.1.path1;gene:Aco023960.1.path1;gene:Aco003139.1.path1;gene:Aco005968.1.path1;gene:Aco009949.1.path1;gene:Aco017282.1.path1;gene:Aco001686.1.path1;gene:Aco007953.1.path1;gene:Aco024818.1.path1;gene:Aco003226.1.path1;gene:Aco…	K00025+K00026+K00029+K00121+K00134+K00261+K00281+K00600+K00615+K00830+K00850+K00850+K00855+K00873+K00873+K01006+K01623+K01638+K01689+K03841+K03841+K05605+K11517+K14272	https:\\www.genome.jp\dbget-bin\www_bget?map01200
Plant hormone signal transduction	ko04075	25 out of 365 6.84931506849315%	438 out of 8093 5.41208451748425%	0.131878	1	gene:Aco008677.1.path1;gene:Aco003668.1.path1;gene:Aco005689.1.path1;gene:Aco005872.1.path1;gene:Aco004980.1.path1;gene:Aco014112.1.path1;gene:Aco015334.1.path1;gene:Aco017112.1.path1;gene:Aco026148.1.path1;gene:Aco015030.1.path1;gene:Aco006907.1.path1;gene:Aco015122.1.path1;gene:Aco012988.1.path1;gene:Aco002656.1.path1;gene:Aco005030.1.path1;gene:Aco006895.1.path1;gene:Aco016277.1.path1;gene:Aco…	K13413+K13415+K13415+K13422+K13449+K13463+K14431+K14431+K14431+K14432+K14484+K14484+K14486+K14488+K14488+K14488+K14488+K14490+K14491+K14492+K14494+K14496+K14497+K14499+K14514	https:\\www.genome.jp\dbget-bin\www_bget?map04075
Starch and sucrose metabolism	ko00500	28 out of 365 7.67123287671233%	314 out of 8093 3.87989620659829%	0.000411668	0.0498118	gene:Aco007929.1.path1;gene:Aco008511.1.path1;gene:Aco015863.1.path1;gene:Aco024370.1.path1;gene:Aco017378.1.path1;gene:Aco004704.1.path1;gene:Aco004783.1.path1;gene:Aco013017.1.path1;gene:Aco006199.1.path1;gene:Aco023139.1.path1;gene:Aco005712.1.path1;gene:Aco001937.1.path1;gene:Aco001939.1.path1;gene:Aco011639.1.path1;gene:Aco022314.1.path1;gene:Aco003368.1.path1;gene:Aco004667.1.path1;gene:Aco…	K00688+K00688+K00688+K00695+K00696+K00847+K00847+K00963+K00975+K00975+K01176+K01177+K01177+K01177+K01177+K01179+K01188+K01188+K01513+K01513+K01513+K19891+K19891+K19891+K19891+K19891+K19891+K19893	https:\\www.genome.jp\dbget-bin\www_bget?map00500
Plant-pathogen interaction	ko04626	29 out of 365 7.94520547945205%	405 out of 8093 5.00432472507105%	0.00884798	1	gene:Aco001092.1.path1;gene:Aco001760.1.path1;gene:Aco009613.1.path1;gene:Aco024799.1.path1;gene:Aco018645.1.path1;gene:Aco003856.1.path1;gene:Aco008677.1.path1;gene:Aco008848.1.path1;gene:Aco010354.1.path1;gene:Aco012800.1.path1;gene:Aco016306.1.path1;gene:Aco008200.1.path1;gene:Aco005587.1.path1;gene:Aco026741.1.path1;gene:Aco010738.1.path1;gene:Aco004231.1.path1;gene:Aco005412.1.path1;gene:Aco…	K02183+K02183+K02183+K02183+K04079+K05391+K13413+K13420+K13420+K13420+K13420+K13424+K13425+K13425+K13434+K13448+K13448+K13448+K13448+K13448+K13448+K13449+K13457+K13457+K13459+K13459+K13473+K18878+K18878	https:\\www.genome.jp\dbget-bin\www_bget?map04626
Glycosphingolipid biosynthesis - globo and isoglobo series	ko00603	3 out of 365 0.821917808219178%	16 out of 8093 0.197701717533671%	0.0329066	1	gene:Aco020932.1.path1;gene:Aco007661.1.path1;gene:Aco016356.1.path1	K03368+K07407+K07407	https:\\www.genome.jp\dbget-bin\www_bget?map00603
Monoterpenoid biosynthesis	ko00902	3 out of 365 0.821917808219178%	22 out of 8093 0.271839861608798%	0.0742959	1	gene:Aco016299.1.path1;gene:Aco022835.1.path1;gene:Aco002791.1.path1	K15095+K20618+K21374	https:\\www.genome.jp\dbget-bin\www_bget?map00902
Glycosphingolipid biosynthesis - ganglio series	ko00604	3 out of 365 0.821917808219178%	24 out of 8093 0.296552576300507%	0.0914975	1	gene:Aco020932.1.path1;gene:Aco005884.1.path1;gene:Aco015238.1.path1	K03368+K12309+K12309	https:\\www.genome.jp\dbget-bin\www_bget?map00604
Folate biosynthesis	ko00790	3 out of 365 0.821917808219178%	44 out of 8093 0.543679723217596%	0.318916	1	gene:Aco015482.1.path1;gene:Aco003678.1.path1;gene:Aco006780.1.path1	K14652+K15631+K15631	https:\\www.genome.jp\dbget-bin\www_bget?map00790
Sulfur metabolism	ko00920	3 out of 365 0.821917808219178%	52 out of 8093 0.642530581984431%	0.418263	1	gene:Aco003696.1.path1;gene:Aco009024.1.path1;gene:Aco014040.1.path1	K00387+K05907+K13811	https:\\www.genome.jp\dbget-bin\www_bget?map00920
beta-Alanine metabolism	ko00410	3 out of 365 0.821917808219178%	65 out of 8093 0.803163227480539%	0.567069	1	gene:Aco007570.1.path1;gene:Aco025557.1.path1;gene:Aco000683.1.path1	K00128+K01580+K05605	https:\\www.genome.jp\dbget-bin\www_bget?map00410
Selenocompound metabolism	ko00450	3 out of 365 0.821917808219178%	68 out of 8093 0.840232299518102%	0.597982	1	gene:Aco006669.1.path1;gene:Aco006924.1.path1;gene:Aco014040.1.path1	K00549+K00549+K13811	https:\\www.genome.jp\dbget-bin\www_bget?map00450
Porphyrin and chlorophyll metabolism	ko00860	3 out of 365 0.821917808219178%	71 out of 8093 0.877301371555665%	0.627421	1	gene:Aco020178.1.path1;gene:Aco010623.1.path1;gene:Aco013139.1.path1	K03403+K08099+K22013	https:\\www.genome.jp\dbget-bin\www_bget?map00860
Cutin, suberine and wax biosynthesis	ko00073	3 out of 365 0.821917808219178%	73 out of 8093 0.902014086247374%	0.646207	1	gene:Aco013992.1.path1;gene:Aco013431.1.path1;gene:Aco014961.1.path1	K15402+K17991+K20769	https:\\www.genome.jp\dbget-bin\www_bget?map00073
Arginine and proline metabolism	ko00330	3 out of 365 0.821917808219178%	80 out of 8093 0.988508587668355%	0.706608	1	gene:Aco007570.1.path1;gene:Aco008854.1.path1;gene:Aco015534.1.path1	K00128+K01426+K01583	https:\\www.genome.jp\dbget-bin\www_bget?map00330
Peroxisome	ko04146	3 out of 365 0.821917808219178%	142 out of 8093 1.75460274311133%	0.958434	1	gene:Aco003139.1.path1;gene:Aco017161.1.path1;gene:Aco030610.1.path1	K00830+K01640+K11517	https:\\www.genome.jp\dbget-bin\www_bget?map04146
Ubiquitin mediated proteolysis	ko04120	3 out of 365 0.821917808219178%	219 out of 8093 2.70604225874212%	0.997597	1	gene:Aco015119.1.path1;gene:Aco019298.1.path1;gene:Aco009732.1.path1	K03094+K03868+K04506	https:\\www.genome.jp\dbget-bin\www_bget?map04120
mRNA surveillance pathway	ko03015	3 out of 365 0.821917808219178%	226 out of 8093 2.7925367601631%	0.998172	1	gene:Aco015896.1.path1;gene:Aco019315.1.path1;gene:Aco024536.1.path1	K14399+K14401+K14416	https:\\www.genome.jp\dbget-bin\www_bget?map03015
RNA transport	ko03013	3 out of 365 0.821917808219178%	256 out of 8093 3.16322748053874%	0.999445	1	gene:Aco011175.1.path1;gene:Aco029243.1.path1;gene:Aco010988.1.path1	K03239+K09291+K14292	https:\\www.genome.jp\dbget-bin\www_bget?map03013
Ribosome	ko03010	3 out of 365 0.821917808219178%	361 out of 8093 4.46064500185345%	0.999993	1	gene:Aco017106.1.path1;gene:Aco021598.1.path1;gene:Aco002450.1.path1	K02910+K02960+K02987	https:\\www.genome.jp\dbget-bin\www_bget?map03010
Photosynthesis - antenna proteins	ko00196	4 out of 365 1.0958904109589%	25 out of 8093 0.308908933646361%	0.0242972	1	gene:Aco005358.1.path1;gene:Aco005359.1.path1;gene:Aco006205.1.path1;gene:Aco009134.1.path1	K08912+K08912+K08912+K08914	https:\\www.genome.jp\dbget-bin\www_bget?map00196
Nitrogen metabolism	ko00910	4 out of 365 1.0958904109589%	27 out of 8093 0.33362164833807%	0.0314235	1	gene:Aco011651.1.path1;gene:Aco001338.1.path1;gene:Aco013424.1.path1;gene:Aco029528.1.path1	K00261+K01674+K01915+K01915	https:\\www.genome.jp\dbget-bin\www_bget?map00910
Linoleic acid metabolism	ko00591	4 out of 365 1.0958904109589%	35 out of 8093 0.432472507104905%	0.0709832	1	gene:Aco014794.1.path1;gene:Aco015670.1.path1;gene:Aco015672.1.path1;gene:Aco003687.1.path1	K00454+K00454+K00454+K07409	https:\\www.genome.jp\dbget-bin\www_bget?map00591
Diterpenoid biosynthesis	ko00904	4 out of 365 1.0958904109589%	43 out of 8093 0.531323365871741%	0.127229	1	gene:Aco015227.1.path1;gene:Aco009790.1.path1;gene:Aco010030.1.path1;gene:Aco014061.1.path1	K04122+K04124+K04125+K05282	https:\\www.genome.jp\dbget-bin\www_bget?map00904
Pantothenate and CoA biosynthesis	ko00770	4 out of 365 1.0958904109589%	44 out of 8093 0.543679723217596%	0.135285	1	gene:Aco013356.1.path1;gene:Aco014226.1.path1;gene:Aco016349.1.path1;gene:Aco022289.1.path1	K00826+K01513+K01513+K01513	https:\\www.genome.jp\dbget-bin\www_bget?map00770
Sphingolipid metabolism	ko00600	4 out of 365 1.0958904109589%	61 out of 8093 0.753737798097121%	0.29563	1	gene:Aco007661.1.path1;gene:Aco016356.1.path1;gene:Aco005884.1.path1;gene:Aco015238.1.path1	K07407+K07407+K12309+K12309	https:\\www.genome.jp\dbget-bin\www_bget?map00600
Cyanoamino acid metabolism	ko00460	4 out of 365 1.0958904109589%	74 out of 8093 0.914370443593229%	0.429921	1	gene:Aco013317.1.path1;gene:Aco004667.1.path1;gene:Aco021559.1.path1;gene:Aco012954.1.path1	K00600+K01188+K01188+K18592	https:\\www.genome.jp\dbget-bin\www_bget?map00460
Tryptophan metabolism	ko00380	4 out of 365 1.0958904109589%	106 out of 8093 1.30977387866057%	0.710881	1	gene:Aco007570.1.path1;gene:Aco008854.1.path1;gene:Aco003687.1.path1;gene:Aco017150.1.path1	K00128+K01426+K07409+K11820	https:\\www.genome.jp\dbget-bin\www_bget?map00380
Oxidative phosphorylation	ko00190	4 out of 365 1.0958904109589%	213 out of 8093 2.631904114667%	0.988481	1	gene:Aco006437.1.path1;gene:Aco008167.1.path1;gene:Aco004001.1.path1;gene:Aco017214.1.path1	K01507+K01507+K01535+K02113	https:\\www.genome.jp\dbget-bin\www_bget?map00190
Riboflavin metabolism	ko00740	5 out of 365 1.36986301369863%	31 out of 8093 0.383047077721488%	0.0117152	1	gene:Aco014226.1.path1;gene:Aco016349.1.path1;gene:Aco022289.1.path1;gene:Aco000255.1.path1;gene:Aco015482.1.path1	K01513+K01513+K01513+K14379+K14652	https:\\www.genome.jp\dbget-bin\www_bget?map00740
Ether lipid metabolism	ko00565	5 out of 365 1.36986301369863%	41 out of 8093 0.506610651180032%	0.035883	1	gene:Aco002324.1.path1;gene:Aco018865.1.path1;gene:Aco002496.1.path1;gene:Aco011986.1.path1;gene:Aco016943.1.path1	K01114+K01114+K01115+K01115+K01115	https:\\www.genome.jp\dbget-bin\www_bget?map00565
Zeatin biosynthesis	ko00908	5 out of 365 1.36986301369863%	44 out of 8093 0.543679723217596%	0.0466588	1	gene:Aco005265.1.path1;gene:Aco021683.1.path1;gene:Aco005461.1.path1;gene:Aco014301.1.path1;gene:Aco014304.1.path1	K00279+K10760+K13496+K13496+K13496	https:\\www.genome.jp\dbget-bin\www_bget?map00908
Carotenoid biosynthesis	ko00906	5 out of 365 1.36986301369863%	58 out of 8093 0.716668726059558%	0.11948	1	gene:Aco003188.1.path1;gene:Aco003393.1.path1;gene:Aco010449.1.path1;gene:Aco005114.1.path1;gene:Aco017051.1.path1	K09838+K09838+K09838+K09840+K09840	https:\\www.genome.jp\dbget-bin\www_bget?map00906
Glycine, serine and threonine metabolism	ko00260	5 out of 365 1.36986301369863%	70 out of 8093 0.864945014209811%	0.207591	1	gene:Aco005874.1.path1;gene:Aco013317.1.path1;gene:Aco018682.1.path1;gene:Aco003139.1.path1;gene:Aco010546.1.path1	K00281+K00600+K00827+K00830+K14272	https:\\www.genome.jp\dbget-bin\www_bget?map00260
Aminoacyl-tRNA biosynthesis	ko00970	5 out of 365 1.36986301369863%	117 out of 8093 1.44569380946497%	0.613049	1	gene:Aco011290.1.path1;gene:Aco012538.1.path1;gene:Aco013601.1.path1;gene:Aco016755.1.path1;gene:Aco020837.1.path1	K01870+K01870+K01870+K01870+K01883	https:\\www.genome.jp\dbget-bin\www_bget?map00970
RNA degradation	ko03018	5 out of 365 1.36986301369863%	181 out of 8093 2.23650067959965%	0.916723	1	gene:Aco005968.1.path1;gene:Aco009949.1.path1;gene:Aco019311.1.path1;gene:Aco007670.1.path1;gene:Aco004729.1.path1	K00850+K00850+K01689+K04077+K12602	https:\\www.genome.jp\dbget-bin\www_bget?map03018
Nicotinate and nicotinamide metabolism	ko00760	6 out of 365 1.64383561643836%	35 out of 8093 0.432472507104905%	0.00431683	0.522337	gene:Aco006278.1.path1;gene:Aco027155.1.path1;gene:Aco014226.1.path1;gene:Aco016349.1.path1;gene:Aco022289.1.path1;gene:Aco013639.1.path1	K01240+K01240+K01513+K01513+K01513+K18551	https:\\www.genome.jp\dbget-bin\www_bget?map00760
Pentose phosphate pathway	ko00030	6 out of 365 1.64383561643836%	73 out of 8093 0.902014086247374%	0.110494	1	gene:Aco023960.1.path1;gene:Aco005968.1.path1;gene:Aco009949.1.path1;gene:Aco003226.1.path1;gene:Aco016862.1.path1;gene:Aco018239.1.path1	K00615+K00850+K00850+K01623+K03841+K03841	https:\\www.genome.jp\dbget-bin\www_bget?map00030
Valine, leucine and isoleucine degradation	ko00280	6 out of 365 1.64383561643836%	81 out of 8093 1.00086494501421%	0.157855	1	gene:Aco001227.1.path1;gene:Aco007570.1.path1;gene:Aco013356.1.path1;gene:Aco018682.1.path1;gene:Aco017161.1.path1;gene:Aco000683.1.path1	K00020+K00128+K00826+K00827+K01640+K05605	https:\\www.genome.jp\dbget-bin\www_bget?map00280
2-Oxocarboxylic acid metabolism	ko01210	6 out of 365 1.64383561643836%	85 out of 8093 1.05029037439763%	0.184375	1	gene:Aco016679.1.path1;gene:Aco018572.1.path1;gene:Aco025472.1.path1;gene:Aco013356.1.path1;gene:Aco017150.1.path1;gene:Aco010546.1.path1	K00052+K00145+K00145+K00826+K11820+K14272	https:\\www.genome.jp\dbget-bin\www_bget?map01210
Phagosome	ko04145	6 out of 365 1.64383561643836%	122 out of 8093 1.50747559619424%	0.474062	1	gene:Aco001051.1.path1;gene:Aco004360.1.path1;gene:Aco006117.1.path1;gene:Aco004993.1.path1;gene:Aco012033.1.path1;gene:Aco018908.1.path1	K00921+K01365+K01365+K07374+K07375+K07888	https:\\www.genome.jp\dbget-bin\www_bget?map04145
Arginine biosynthesis	ko00220	7 out of 365 1.91780821917808%	46 out of 8093 0.568392437909304%	0.00419099	0.507109	gene:Aco018572.1.path1;gene:Aco025472.1.path1;gene:Aco011651.1.path1;gene:Aco006904.1.path1;gene:Aco013424.1.path1;gene:Aco029528.1.path1;gene:Aco010546.1.path1	K00145+K00145+K00261+K00611+K01915+K01915+K14272	https:\\www.genome.jp\dbget-bin\www_bget?map00220
Fructose and mannose metabolism	ko00051	7 out of 365 1.91780821917808%	97 out of 8093 1.19856666254788%	0.147355	1	gene:Aco004704.1.path1;gene:Aco004783.1.path1;gene:Aco005968.1.path1;gene:Aco009949.1.path1;gene:Aco003226.1.path1;gene:Aco016862.1.path1;gene:Aco018239.1.path1	K00847+K00847+K00850+K00850+K01623+K03841+K03841	https:\\www.genome.jp\dbget-bin\www_bget?map00051
Photosynthesis	ko00195	7 out of 365 1.91780821917808%	107 out of 8093 1.32213023600643%	0.207773	1	gene:Aco017214.1.path1;gene:Aco021888.1.path1;gene:Aco021889.1.path1;gene:Aco021892.1.path1;gene:Aco008684.1.path1;gene:Aco017705.1.path1;gene:Aco008947.1.path1	K02113+K02689+K02689+K02705+K02717+K03542+K08901	https:\\www.genome.jp\dbget-bin\www_bget?map00195
Pyrimidine metabolism	ko00240	7 out of 365 1.91780821917808%	120 out of 8093 1.48276288150253%	0.297286	1	gene:Aco006278.1.path1;gene:Aco027155.1.path1;gene:Aco014226.1.path1;gene:Aco016349.1.path1;gene:Aco022289.1.path1;gene:Aco000626.1.path1;gene:Aco013949.1.path1	K01240+K01240+K01513+K01513+K01513+K01520+K06966	https:\\www.genome.jp\dbget-bin\www_bget?map00240
Cysteine and methionine metabolism	ko00270	7 out of 365 1.91780821917808%	154 out of 8093 1.90287903126158%	0.546753	1	gene:Aco019098.1.path1;gene:Aco004996.1.path1;gene:Aco006669.1.path1;gene:Aco006924.1.path1;gene:Aco013356.1.path1;gene:Aco018682.1.path1;gene:Aco015517.1.path1	K00025+K00026+K00549+K00549+K00826+K00827+K20772	https:\\www.genome.jp\dbget-bin\www_bget?map00270
Pentose and glucuronate interconversions	ko00040	7 out of 365 1.91780821917808%	165 out of 8093 2.03879896206598%	0.620467	1	gene:Aco013017.1.path1;gene:Aco007563.1.path1;gene:Aco015767.1.path1;gene:Aco024437.1.path1;gene:Aco001499.1.path1;gene:Aco019078.1.path1;gene:Aco013532.1.path1	K00963+K01051+K01051+K01051+K01184+K01184+K01728	https:\\www.genome.jp\dbget-bin\www_bget?map00040
Purine metabolism	ko00230	7 out of 365 1.91780821917808%	167 out of 8093 2.06351167675769%	0.633151	1	gene:Aco001686.1.path1;gene:Aco007953.1.path1;gene:Aco014226.1.path1;gene:Aco016349.1.path1;gene:Aco022289.1.path1;gene:Aco013949.1.path1;gene:Aco014040.1.path1	K00873+K00873+K01513+K01513+K01513+K06966+K13811	https:\\www.genome.jp\dbget-bin\www_bget?map00230
Spliceosome	ko03040	7 out of 365 1.91780821917808%	292 out of 8093 3.6080563449895%	0.980433	1	gene:Aco002268.1.path1;gene:Aco001224.1.path1;gene:Aco002794.1.path1;gene:Aco015674.1.path1;gene:Aco002567.1.path1;gene:Aco006221.1.path1;gene:Aco017644.1.path1	K03283+K12741+K12741+K12741+K12835+K12835+K12864	https:\\www.genome.jp\dbget-bin\www_bget?map03040
Alanine, aspartate and glutamate metabolism	ko00250	8 out of 365 2.19178082191781%	60 out of 8093 0.741381440751267%	0.00520152	0.629384	gene:Aco011651.1.path1;gene:Aco018682.1.path1;gene:Aco003139.1.path1;gene:Aco025557.1.path1;gene:Aco013424.1.path1;gene:Aco029528.1.path1;gene:Aco012475.1.path1;gene:Aco010546.1.path1	K00261+K00827+K00830+K01580+K01915+K01915+K01953+K14272	https:\\www.genome.jp\dbget-bin\www_bget?map00250
Circadian rhythm - plant	ko04712	8 out of 365 2.19178082191781%	104 out of 8093 1.28506116396886%	0.0968608	1	gene:Aco020387.1.path1;gene:Aco009204.1.path1;gene:Aco011903.1.path1;gene:Aco002998.1.path1;gene:Aco003091.1.path1;gene:Aco020309.1.path1;gene:Aco025799.1.path1;gene:Aco018657.1.path1	K12118+K12133+K12133+K12135+K12135+K12135+K12135+K16222	https:\\www.genome.jp\dbget-bin\www_bget?map04712
Pyruvate metabolism	ko00620	8 out of 365 2.19178082191781%	116 out of 8093 1.43333745211912%	0.152472	1	gene:Aco019098.1.path1;gene:Aco004996.1.path1;gene:Aco005989.1.path1;gene:Aco007570.1.path1;gene:Aco001686.1.path1;gene:Aco007953.1.path1;gene:Aco024818.1.path1;gene:Aco008099.1.path1	K00025+K00026+K00029+K00128+K00873+K00873+K01006+K01638	https:\\www.genome.jp\dbget-bin\www_bget?map00620
Glutathione metabolism	ko00480	8 out of 365 2.19178082191781%	124 out of 8093 1.53218831088595%	0.196466	1	gene:Aco005105.1.path1;gene:Aco007285.1.path1;gene:Aco013471.1.path1;gene:Aco014974.1.path1;gene:Aco017890.1.path1;gene:Aco018386.1.path1;gene:Aco012954.1.path1;gene:Aco011631.1.path1	K00799+K00799+K00799+K00799+K00799+K00799+K18592+K22596	https:\\www.genome.jp\dbget-bin\www_bget?map00480
Inositol phosphate metabolism	ko00562	9 out of 365 2.46575342465753%	100 out of 8093 1.23563573458544%	0.0360536	1	gene:Aco001051.1.path1;gene:Aco015257.1.path1;gene:Aco002324.1.path1;gene:Aco018865.1.path1;gene:Aco013128.1.path1;gene:Aco007042.1.path1;gene:Aco015434.1.path1;gene:Aco016675.1.path1;gene:Aco012623.1.path1	K00921+K01099+K01114+K01114+K01771+K05857+K18081+K18081+K20279	https:\\www.genome.jp\dbget-bin\www_bget?map00562
ABC transporters	ko02010	9 out of 365 2.46575342465753%	110 out of 8093 1.35919930804399%	0.059834	1	gene:Aco006845.1.path1;gene:Aco009502.1.path1;gene:Aco016196.1.path1;gene:Aco019200.1.path1;gene:Aco000353.1.path1;gene:Aco005539.1.path1;gene:Aco006625.1.path1;gene:Aco025745.1.path1;gene:Aco015369.1.path1	K05643+K05658+K05665+K05665+K05666+K05666+K05666+K05666+K05681	https:\\www.genome.jp\dbget-bin\www_bget?map02010
Amino sugar and nucleotide sugar metabolism	ko00520	9 out of 365 2.46575342465753%	218 out of 8093 2.69368590139627%	0.655778	1	gene:Aco004704.1.path1;gene:Aco004783.1.path1;gene:Aco013017.1.path1;gene:Aco006199.1.path1;gene:Aco023139.1.path1;gene:Aco005546.1.path1;gene:Aco009989.1.path1;gene:Aco001150.1.path1;gene:Aco013063.1.path1	K00847+K00847+K00963+K00975+K00975+K01183+K12450+K15920+K20547	https:\\www.genome.jp\dbget-bin\www_bget?map00520
Endocytosis	ko04144	9 out of 365 2.46575342465753%	260 out of 8093 3.21265290992215%	0.83663	1	gene:Aco002496.1.path1;gene:Aco011986.1.path1;gene:Aco016943.1.path1;gene:Aco002268.1.path1;gene:Aco017364.1.path1;gene:Aco018908.1.path1;gene:Aco001985.1.path1;gene:Aco014206.1.path1;gene:Aco013106.1.path1	K01115+K01115+K01115+K03283+K05747+K07888+K12486+K12492+K19366	https:\\www.genome.jp\dbget-bin\www_bget?map04144
