# Supplementary material for: Metabolome and transcriptome profiling reveals anthocyanin contents and anthocyanin-related genes of chimeric leaves in Ananas comosus var. bracteatus
Source: BMC Genomics. 2021 May 7;22:331. doi: 10.1186/s12864-021-07642-x (PMC8105979; doi:10.1186/s12864-021-07642-x)
Supplement: Supplementary file 7 — Additional file 7: Table S5: Differentially expressed transcription factors between GR and RE samples. [file 12864_2021_7642_MOESM7_ESM.xlsx]

## Sheet: Sheet1
ID	Family	Category	Classification	Gr	Re	log2FoldChange	regulated	chr	start	end	strand	gene_name	gene_description	KEGG	NR	Swissprot	Tremble	KOG	GO	Pfam
gene:Aco004647.1.path1	bHLH	TF	bHLH	45	0	-8.03	down	contig6	4756303	4760794	-	--	--	K18878 BHLH transcription factor Upa20 | (RefSeq) Upa20; transcription factor bHLH137-like (A)	transcription factor bHLH74-like [Ananas comosus]	RecName: Full=Transcription factor bHLH137; AltName: Full=Basic helix-loop-helix protein 137; Short=AtbHLH137; Short=bHLH 137; AltName: Full=Transcription factor EN 89; AltName: Full=bHLH transcription factor bHLH137;	SubName: Full=Transcription factor bHLH137 {ECO:0000313|EMBL:OAY80267.1};	--	GO:0005634,nucleus; GO:0003677,DNA binding; GO:0003700,DNA-binding transcription factor activity; GO:0046983,protein dimerization activity; GO:0009739,response to gibberellin; GO:0006351,transcription, DNA-templated	Helix-loop-helix DNA-binding domain
gene:Aco011880.1.path1	NAC	TF	NAC	40	1	-6.035	down	contig4	13243420	13247041	-	--	--	K00521 ferric-chelate reductase [EC:1.16.1.7] | (RefSeq) ferric reduction oxidase 7, chloroplastic-like (A)	NAC domain-containing protein 21/22-like [Ananas comosus]	RecName: Full=NAC domain-containing protein 21/22; Short=ANAC021/ANAC022;	SubName: Full=NAC domain-containing protein 21/22 {ECO:0000313|EMBL:OAY74196.1};	--	GO:0005634,nucleus; GO:0003677,DNA binding; GO:0003700,DNA-binding transcription factor activity; GO:0009734,auxin-activated signaling pathway; GO:0048527,lateral root development; GO:0010072,primary shoot apical meristem specification; GO:0006351,transcription, DNA-templated	No apical meristem (NAM) protein
gene:Aco004921.1.path1	LOB	TF	LOB	163	12	-3.791	down	contig8	810029	811865	-	--	--	K13944 LOB domain-containing protein 16 | (RefSeq) LOB domain-containing protein 16-like (A)	LOB domain-containing protein 36-like [Ananas comosus]	RecName: Full=LOB domain-containing protein 36; AltName: Full=ASYMMETRIC LEAVES 2-like protein 1; Short=AS2-like protein 1;	SubName: Full=Uncharacterized protein {ECO:0000313|EMBL:KDP31887.1};	--	GO:0009965,leaf morphogenesis; GO:0048441,petal development; GO:0009954,proximal/distal pattern formation; GO:0006355,regulation of transcription, DNA-templated	Lateral organ boundaries (LOB) domain
gene:Aco007606.1.path1	C2C2-YABBY	TF	C2C2->C2C2-YABBY	47	5	-3.301	down	contig9	670561	672984	-	--	--	--	protein YABBY 4-like [Ananas comosus]	RecName: Full=Protein YABBY 5; AltName: Full=OsYAB3; AltName: Full=OsYABBY5;	SubName: Full=Protein YABBY 5 {ECO:0000313|EMBL:OAY64792.1};	--	GO:0005634,nucleus; GO:0046872,metal ion binding; GO:0030154,cell differentiation; GO:0007275,multicellular organism development	Transcription elongation factor Elf1 like
gene:Aco000309.1.path1	GARP-G2-like	TF	GARP->GARP-G2-like	3206	362	-3.144	down	contig13	2789876	2794552	-	--	--	K14491 two-component response regulator ARR-B family | (RefSeq) LOC109782971; two-component response regulator ARR12-like (A)	probable transcription factor GLK1 [Ananas comosus]	RecName: Full=Transcription activator GLK1; AltName: Full=GBF'S PRO-RICH REGION-INTERACTING factor 1; AltName: Full=Golden2-like protein 1; Short=AtGLK1;	SubName: Full=Putative transcription factor GLK1 {ECO:0000313|EMBL:OAY80605.1};	--	GO:0005634,nucleus; GO:0003677,DNA binding; GO:1900056,negative regulation of leaf senescence; GO:0006355,regulation of transcription, DNA-templated; GO:0006351,transcription, DNA-templated	Myb-like DNA-binding domain
gene:Aco002202.1.path1	C2C2-YABBY	TF	C2C2->C2C2-YABBY	18	3	-2.842	down	contig5	3392467	3397079	+	--	--	--	protein YABBY 2-like isoform X1 [Ananas comosus]	RecName: Full=Protein YABBY 2; AltName: Full=OsYABBY2; Short=OsYAB2; AltName: Full=Protein FILAMENTOUS FLOWER 2;	SubName: Full=Protein YABBY 2 {ECO:0000313|EMBL:OAY81396.1};	--	GO:0005634,nucleus; GO:0046872,metal ion binding; GO:0007275,multicellular organism development	HMG (high mobility group) box
gene:Aco002246.1.path1	bHLH	TF	bHLH	28	4	-2.798	down	contig5	2966272	2968628	-	--	--	K14963 COMPASS component SWD3 | (RefSeq) transcription factor bHLH18-like (A)	transcription factor bHLH18-like isoform X1 [Ananas comosus]	RecName: Full=Transcription factor bHLH25; AltName: Full=Basic helix-loop-helix protein 25; Short=AtbHLH25; Short=bHLH 25; AltName: Full=Transcription factor EN 29; AltName: Full=bHLH transcription factor bHLH025;	SubName: Full=Transcription factor bHLH25 {ECO:0000313|EMBL:OAY81429.1};	--	GO:0005634,nucleus; GO:0003677,DNA binding; GO:0003700,DNA-binding transcription factor activity; GO:0046983,protein dimerization activity; GO:0006355,regulation of transcription, DNA-templated; GO:0006351,transcription, DNA-templated	ACT domain
gene:Aco012538.1.path1	OFP	TF	OFP	43	7	-2.681	down	contig14	1928015	1928905	+	--	--	K01870 isoleucyl-tRNA synthetase [EC:6.1.1.5] | (RefSeq) hypothetical protein (A)	transcription repressor OFP1-like [Ananas comosus]	RecName: Full=Transcription repressor OFP1; AltName: Full=Ovate family protein 1; Short=AtOFP1;	SubName: Full=Transcription repressor OFP1 {ECO:0000313|EMBL:OAY84293.1};	--	GO:0005856,cytoskeleton; GO:0005730,nucleolus; GO:0003677,DNA binding; GO:0006281,DNA repair; GO:0045892,negative regulation of transcription, DNA-templated; GO:0051510,regulation of unidimensional cell growth; GO:0006351,transcription, DNA-templated	DNA-binding domain
gene:Aco003556.1.path1	TAZ	TR	TAZ	8618	1349	-2.676	down	contig18	3746647	3749529	-	--	--	K10523 speckle-type POZ protein | (RefSeq) BTB/POZ and TAZ domain-containing protein 1-like (A)	BTB/POZ and TAZ domain-containing protein 2-like [Ananas comosus]	RecName: Full=BTB/POZ and TAZ domain-containing protein 2; AltName: Full=BTB and TAZ domain protein 2;	SubName: Full=BTB/POZ and TAZ domain-containing protein 2 {ECO:0000313|EMBL:OAY74596.1};	CREB binding protein/P300 and related TAZ Zn-finger proteins	GO:0005737,cytoplasm; GO:0005634,nucleus; GO:0019005,SCF ubiquitin ligase complex; GO:0005516,calmodulin binding; GO:0004402,histone acetyltransferase activity; GO:0003712,transcription coregulator activity; GO:0031625,ubiquitin protein ligase binding; GO:0008270,zinc ion binding; GO:0009738,abscisic acid-activated signaling pathway; GO:0009734,auxin-activated signaling pathway; GO:0007623,circad…	BTB/POZ domain
gene:Aco012759.1.path1	C2C2-Dof	TF	C2C2->C2C2-Dof	484	76	-2.672	down	contig6	14560513	14562188	-	--	--	K20043 clathrin coat assembly protein AP180 | (RefSeq) putative clathrin assembly protein At5g35200 (A)	dof zinc finger protein DOF5.6-like [Ananas comosus]	RecName: Full=Dof zinc finger protein DOF5.6; Short=AtDOF5.6;	SubName: Full=Dof zinc finger protein DOF5.3 {ECO:0000313|EMBL:OAY64100.1};	--	GO:0005634,nucleus; GO:0003677,DNA binding; GO:0003700,DNA-binding transcription factor activity; GO:0046872,metal ion binding; GO:0010087,phloem or xylem histogenesis; GO:0045893,positive regulation of transcription, DNA-templated; GO:0010067,procambium histogenesis; GO:0006355,regulation of transcription, DNA-templated; GO:0006351,transcription, DNA-templated	Dof domain, zinc finger
gene:Aco002998.1.path1	C2C2-CO-like	TF	C2C2->C2C2-CO-like	976	161	-2.603	down	contig7	13144877	13146201	+	--	--	K12135 zinc finger protein CONSTANS | (RefSeq) zinc finger protein CONSTANS isoform X2 (A)	zinc finger protein CONSTANS-LIKE 16-like [Ananas comosus]	RecName: Full=Zinc finger protein CONSTANS-LIKE 6;	SubName: Full=Zinc finger protein CONSTANS-LIKE 16 {ECO:0000313|EMBL:OAY65804.1};	GATA-4/5/6 transcription factors	GO:0005634,nucleus; GO:0003700,DNA-binding transcription factor activity; GO:0008270,zinc ion binding; GO:0006355,regulation of transcription, DNA-templated	Renal cancer differentiation gene 1 protein
gene:Aco014685.1.path1	MYB	TF	MYB->MYB	117	20	-2.528	down	contig21	9807509	9810062	-	--	--	K09422 transcription factor MYB, plant | (RefSeq) myb-like protein AA (A)	myb-related protein Myb4-like [Ananas comosus]	RecName: Full=Transcription factor MYB105 {ECO:0000305}; AltName: Full=MYB-domain transcription factor LOF2 {ECO:0000303|PubMed:19542355}; AltName: Full=Myb-related protein 105 {ECO:0000305}; Short=AtMYB105 {ECO:0000303|PubMed:11597504}; AltName: Full=Protein LATERAL ORGAN FUSION 2 {ECO:0000303|PubMed:19542355};	SubName: Full=Transcription factor MYB44 {ECO:0000313|EMBL:OAY63944.1};	Transcription factor, Myb superfamily	GO:0005634,nucleus; GO:0003700,DNA-binding transcription factor activity; GO:0000981,DNA-binding transcription factor activity, RNA polymerase II-specific; GO:0043565,sequence-specific DNA binding; GO:0001135,RNA polymerase II transcription regulator recruiting activity; GO:0044212,transcription regulatory region DNA binding; GO:0030154,cell differentiation; GO:0007275,multicellular organism deve…	Myb DNA-binding like
gene:Aco013415.1.path1	C2H2	TF	C2H2	210	38	-2.451	down	contig16	10308102	10312620	+	--	--	--	zinc finger protein 4-like [Ananas comosus]	RecName: Full=Zinc finger protein 4 {ECO:0000305};	SubName: Full=zinc finger protein 4-like {ECO:0000313|RefSeq:XP_008787905.1, ECO:0000313|RefSeq:XP_017697929.1};	--	GO:0005634,nucleus; GO:0003700,DNA-binding transcription factor activity; GO:0046872,metal ion binding; GO:0043565,sequence-specific DNA binding; GO:0044212,transcription regulatory region DNA binding; GO:0009738,abscisic acid-activated signaling pathway; GO:0019760,glucosinolate metabolic process; GO:0009788,negative regulation of abscisic acid-activated signaling pathway; GO:0006355,regulation …	C2H2-type zinc finger
gene:Aco005652.1.path1	MYB-related	TF	MYB->MYB-related	18	4	-2.391	down	contig12	11999194	12000496	-	--	--	K08869 aarF domain-containing kinase | (RefSeq) predicted protein (A)	transcription factor MYB1R1-like [Ananas comosus]	RecName: Full=Transcription factor MYBS3 {ECO:0000303|PubMed:12172034}; AltName: Full=Myb-related protein S3 {ECO:0000303|PubMed:12172034}; Short=OsMYBS3 {ECO:0000303|PubMed:12172034};	SubName: Full=Transcription factor MYB1R1 {ECO:0000313|EMBL:OAY75552.1};	--	GO:0005634,nucleus; GO:0003677,DNA binding; GO:0003700,DNA-binding transcription factor activity; GO:0046872,metal ion binding; GO:0045892,negative regulation of transcription, DNA-templated; GO:0009723,response to ethylene; GO:0009739,response to gibberellin; GO:0009744,response to sucrose; GO:0006351,transcription, DNA-templated	Myb-like DNA-binding domain
gene:Aco009204.1.path1	MYB-related	TF	MYB->MYB-related	5725	1111	-2.365	down	contig23	8428587	8431919	-	--	--	K12133 MYB-related transcription factor LHY | (RefSeq) hypothetical protein (A)	protein REVEILLE 2-like [Ananas comosus]	RecName: Full=Protein REVEILLE 7-like;	SubName: Full=Protein REVEILLE 2 {ECO:0000313|EMBL:OAY83841.1};	Zuotin and related molecular chaperones (DnaJ superfamily), contains DNA-binding domains	GO:0005634,nucleus; GO:0003677,DNA binding; GO:0006355,regulation of transcription, DNA-templated; GO:0006351,transcription, DNA-templated	Myb DNA-binding like
gene:Aco011903.1.path1	MYB-related	TF	MYB->MYB-related	5269	1147	-2.201	down	contig4	13424372	13426603	-	--	--	K12133 MYB-related transcription factor LHY | (RefSeq) hypothetical protein (A)	protein CCA1-like [Ananas comosus]	RecName: Full=Protein REVEILLE 1;	SubName: Full=Protein REVEILLE 1 {ECO:0000313|EMBL:OAY66175.1};	Zuotin and related molecular chaperones (DnaJ superfamily), contains DNA-binding domains	GO:0005634,nucleus; GO:0003677,DNA binding; GO:0003700,DNA-binding transcription factor activity; GO:0009851,auxin biosynthetic process; GO:0009734,auxin-activated signaling pathway; GO:0007623,circadian rhythm; GO:0010600,regulation of auxin biosynthetic process; GO:0006355,regulation of transcription, DNA-templated; GO:0006351,transcription, DNA-templated	Myb DNA-binding like
gene:Aco005059.1.path1	NAC	TF	NAC	587	143	-2.034	down	contig8	1733021	1740490	+	--	--	K00521 ferric-chelate reductase [EC:1.16.1.7] | (RefSeq) ferric reduction oxidase 7, chloroplastic-like (A)	NAC domain-containing protein 21/22-like [Ananas comosus]	RecName: Full=NAC domain-containing protein 21/22; Short=ANAC021/ANAC022;	SubName: Full=NAC domain-containing protein 21/22-like {ECO:0000313|RefSeq:XP_008811831.1};	--	GO:0005634,nucleus; GO:0003677,DNA binding; GO:0003700,DNA-binding transcription factor activity; GO:0009734,auxin-activated signaling pathway; GO:0048527,lateral root development; GO:0010072,primary shoot apical meristem specification; GO:0006351,transcription, DNA-templated	No apical meristem (NAM) protein
gene:Aco015521.1.path1	OFP	TF	OFP	156	41	-1.94	down	contig4	12699433	12700092	+	--	--	--	transcription repressor OFP7-like [Ananas comosus]	RecName: Full=Transcription repressor OFP8 {ECO:0000305}; AltName: Full=OVATE family protein 8 {ECO:0000303|PubMed:27332964}; Short=OsOFP8 {ECO:0000303|PubMed:27332964};	SubName: Full=Transcription repressor OFP6 {ECO:0000313|EMBL:OAY65353.1};	--	GO:0005737,cytoplasm; GO:0005634,nucleus; GO:0009742,brassinosteroid mediated signaling pathway; GO:1900457,regulation of brassinosteroid mediated signaling pathway; GO:0006355,regulation of transcription, DNA-templated; GO:0006351,transcription, DNA-templated	Transcriptional repressor, ovate
gene:Aco000847.1.path1	MYB	TF	MYB->MYB	1074	300	-1.841	down	contig3	16271494	16273250	-	--	--	K09422 transcription factor MYB, plant | (RefSeq) transcription factor MYB80 (A)	Transcription factor MYB35 [Ananas comosus]	RecName: Full=Transcription factor MYB80 {ECO:0000305}; AltName: Full=Myb-related protein 80 {ECO:0000305}; Short=OsMYB80 {ECO:0000303|PubMed:22086333};	SubName: Full=Transcription factor MYB35 {ECO:0000313|EMBL:OAY75065.1};	Transcription factor, Myb superfamily	GO:0005634,nucleus; GO:0000981,DNA-binding transcription factor activity, RNA polymerase II-specific; GO:0043565,sequence-specific DNA binding; GO:0001135,RNA polymerase II transcription regulator recruiting activity; GO:0044212,transcription regulatory region DNA binding; GO:0048658,anther wall tapetum development; GO:0030154,cell differentiation; GO:0006357,regulation of transcription by RNA po…	Myb-like DNA-binding domain
gene:Aco001815.1.path1	C3H	TF	C3H	163	47	-1.801	down	contig19	7717149	7718561	+	--	--	K18753 butyrate response factor | (RefSeq) putative zinc finger CCCH domain-containing protein 21 (A)	Zinc finger CCCH domain-containing protein 14 [Ananas comosus]	RecName: Full=Putative zinc finger CCCH domain-containing protein 21; Short=OsC3H21;	SubName: Full=Zinc finger CCCH domain-containing protein 14 {ECO:0000313|EMBL:OAY83715.1};	CCCH-type Zn-finger protein	GO:0005829,cytosol; GO:0003677,DNA binding; GO:0046872,metal ion binding; GO:0003730,mRNA 3'-UTR binding; GO:0061158,3'-UTR-mediated mRNA destabilization	Takusan
gene:Aco004673.1.path1	GRAS	TF	GRAS	1037	299	-1.799	down	contig6	4948246	4951647	+	--	--	K14494 DELLA protein | (RefSeq) DELLA protein RGL1-like (A)	DELLA protein RGL1-like [Ananas comosus]	RecName: Full=DELLA protein GAI1; AltName: Full=Gibberellic acid-insensitive mutant protein 1; AltName: Full=VvGAI1;	SubName: Full=DELLA protein GAI1 {ECO:0000313|EMBL:OAY65093.1};	--	GO:0005634,nucleus; GO:0000989,NA; GO:0009740,gibberellic acid mediated signaling pathway; GO:0006355,regulation of transcription, DNA-templated; GO:0006351,transcription, DNA-templated	GRAS domain family
gene:Aco024560.1.path1	MYB	TF	MYB->MYB	344	101	-1.77	down	contig2	4665959	4667676	-	--	--	K08869 aarF domain-containing kinase | (RefSeq) predicted protein (A)	transcription factor DIVARICATA-like [Ananas comosus]	RecName: Full=Transcription factor DIVARICATA;	SubName: Full=Transcription factor DIVARICATA {ECO:0000313|EMBL:OAY68572.1};	Zuotin and related molecular chaperones (DnaJ superfamily), contains DNA-binding domains	GO:0005634,nucleus; GO:0003677,DNA binding; GO:0048262,determination of dorsal/ventral asymmetry; GO:0009908,flower development; GO:0006355,regulation of transcription, DNA-templated; GO:0006351,transcription, DNA-templated	Myb-like DNA-binding domain
gene:Aco005205.1.path1	CPP	TF	CPP	2302	693	-1.73	down	contig8	2899068	2905411	+	--	--	K21776 protein lin-54 | (RefSeq) protein tesmin/TSO1-like CXC 3 (A)	CRC domain-containing protein TSO1-like isoform X1 [Ananas comosus]	RecName: Full=CRC domain-containing protein TSO1;	SubName: Full=CRC domain-containing protein TSO1 {ECO:0000313|EMBL:OAY79494.1};	Metallothionein-like protein	GO:0005634,nucleus; GO:0003700,DNA-binding transcription factor activity; GO:0046872,metal ion binding; GO:0048444,floral organ morphogenesis; GO:0051302,regulation of cell division; GO:0009934,regulation of meristem structural organization	Tesmin/TSO1-like CXC domain, cysteine-rich domain
gene:Aco020565.1.path1	bZIP	TF	bZIP	778	259	-1.589	down	contig11	12766476	12766949	+	--	--	K09060 plant G-box-binding factor | (RefSeq) transcription factor HBP-1a-like isoform X1 (A)	bZIP transcription factor 44-like [Ananas comosus]	RecName: Full=bZIP transcription factor 44 {ECO:0000305}; Short=AtbZIP44 {ECO:0000303|PubMed:11906833};	SubName: Full=Ocs element-binding factor 1 {ECO:0000313|EMBL:OAY83678.1};	--	GO:0005634,nucleus; GO:0003700,DNA-binding transcription factor activity; GO:0046982,protein heterodimerization activity; GO:0043565,sequence-specific DNA binding; GO:0044212,transcription regulatory region DNA binding; GO:0009845,seed germination; GO:0006351,transcription, DNA-templated	IncA protein
gene:Aco025800.1.path1	Others	TR	Others	418	143	-1.547	down	contig15	10140894	10141310	-	--	--	--	zinc finger protein CO3-like [Ananas comosus]	--	--	--	--	B-box zinc finger
gene:Aco011071.1.path1	MYB	TF	MYB->MYB	226	80	-1.512	down	contig5	13966427	13967200	+	--	--	K09422 transcription factor MYB, plant | (RefSeq) transcription factor MYB44-like (A)	transcription factor MYB44-like [Ananas comosus]	RecName: Full=Transcription factor MYB73 {ECO:0000303|PubMed:11597504}; AltName: Full=Myb-related protein 73 {ECO:0000303|PubMed:11597504}; Short=AtMYB73 {ECO:0000303|PubMed:11597504};	SubName: Full=Transcription factor MYB44 {ECO:0000313|EMBL:OAY81862.1};	Transcription factor, Myb superfamily	GO:0005634,nucleus; GO:0003700,DNA-binding transcription factor activity; GO:0000981,DNA-binding transcription factor activity, RNA polymerase II-specific; GO:0043565,sequence-specific DNA binding; GO:0001135,RNA polymerase II transcription regulator recruiting activity; GO:0044212,transcription regulatory region DNA binding; GO:0030154,cell differentiation; GO:0019760,glucosinolate metabolic pro…	Myb DNA-binding like
gene:Aco009779.1.path1	B3	TF	B3->B3	542	193	-1.494	down	contig11	321202	369447	-	--	--	K09287 RAV-like factor | (RefSeq) hypothetical protein (A)	B3 domain-containing protein Os11g0156000-like [Ananas comosus]	RecName: Full=B3 domain-containing protein Os11g0156000;	SubName: Full=B3 domain-containing protein {ECO:0000313|EMBL:OAY63989.1};	--	GO:0005634,nucleus; GO:0003677,DNA binding; GO:0006355,regulation of transcription, DNA-templated; GO:0006351,transcription, DNA-templated	B3 DNA binding domain
gene:Aco024437.1.path1	Trihelix	TF	Trihelix	3590	1300	-1.465	down	contig4	11516998	11520504	+	--	--	K01051 pectinesterase [EC:3.1.1.11] | (RefSeq) probable pectinesterase/pectinesterase inhibitor 58 (A)	trihelix transcription factor GTL1-like isoform X1 [Ananas comosus]	RecName: Full=Trihelix transcription factor GTL2; AltName: Full=GT2-LIKE protein 2; Short=AtGTL2; AltName: Full=Trihelix DNA-binding protein GTL2;	SubName: Full=Trihelix transcription factor GT-2 {ECO:0000313|EMBL:OAY73838.1};	Transcription factor GT-2 and related proteins, contains trihelix DNA-binding/SANT domain	GO:0005634,nucleus; GO:0005516,calmodulin binding; GO:0003700,DNA-binding transcription factor activity; GO:0001158,enhancer sequence-specific DNA binding; GO:0045893,positive regulation of transcription, DNA-templated; GO:0006355,regulation of transcription, DNA-templated; GO:0006351,transcription, DNA-templated	Myb-like DNA-binding domain
gene:Aco015122.1.path1	AUX/IAA	TR	AUX/IAA	2076	765	-1.442	down	contig25	7245484	7246923	-	--	--	K14484 auxin-responsive protein IAA | (RefSeq) auxin-induced protein 22D-like (A)	auxin-induced protein 22D-like [Ananas comosus]	RecName: Full=Auxin-induced protein 22D; AltName: Full=Indole-3-acetic acid-induced protein ARG13;	RecName: Full=Auxin-responsive protein {ECO:0000256|RuleBase:RU004549};	--	GO:0005634,nucleus; GO:0009734,auxin-activated signaling pathway; GO:0006355,regulation of transcription, DNA-templated; GO:0006351,transcription, DNA-templated	AUX/IAA family
gene:Aco009991.1.path1	HSF	TF	HSF	90	33	-1.434	down	contig11	2014674	2014970	-	--	--	K09419 heat shock transcription factor, other eukaryote | (RefSeq) heat stress transcription factor C-2b-like (A)	heat stress transcription factor C-2a-like, partial [Ananas comosus]	RecName: Full=Heat stress transcription factor C-2a; AltName: Full=Heat stress transcription factor 5; Short=OsHsf-05;	SubName: Full=Heat stress transcription factor C-2a {ECO:0000313|EMBL:OAY84379.1};	Heat shock transcription factor	GO:0005634,nucleus; GO:0003700,DNA-binding transcription factor activity; GO:0043565,sequence-specific DNA binding; GO:0006351,transcription, DNA-templated	HSF-type DNA-binding
gene:Aco007761.1.path1	Trihelix	TF	Trihelix	4971	1845	-1.43	down	contig22	10603269	10604948	-	--	--	--	hypothetical protein ACMD2_19757 [Ananas comosus]	--	SubName: Full=Uncharacterized protein {ECO:0000313|EMBL:OAY83134.1};	--	--	Myb/SANT-like DNA-binding domain
gene:Aco017312.1.path1	TAZ	TR	TAZ	21941	8145	-1.43	down	contig2	12910757	12914895	+	--	--	K10523 speckle-type POZ protein | (RefSeq) BTB/POZ and TAZ domain-containing protein 1-like (A)	BTB/POZ and TAZ domain-containing protein 1-like [Ananas comosus]	RecName: Full=BTB/POZ and TAZ domain-containing protein 1; AltName: Full=BTB and TAZ domain protein 1;	SubName: Full=BTB/POZ and TAZ domain-containing protein 2 {ECO:0000313|EMBL:OAY84460.1}; Flags: Fragment;	CREB binding protein/P300 and related TAZ Zn-finger proteins	GO:0005737,cytoplasm; GO:0005634,nucleus; GO:0019005,SCF ubiquitin ligase complex; GO:0005516,calmodulin binding; GO:0004402,histone acetyltransferase activity; GO:0003712,transcription coregulator activity; GO:0031625,ubiquitin protein ligase binding; GO:0008270,zinc ion binding; GO:0009553,embryo sac development; GO:0009555,pollen development; GO:0043161,proteasome-mediated ubiquitin-dependent …	TAZ zinc finger
gene:Aco001263.1.path1	zf-HD	TF	zf-HD	182	70	-1.379	down	contig3	12891652	12892644	-	--	--	K08026 one cut domain, family member 1, hepatocyte nuclear factor 6 | (RefSeq) zinc-finger homeodomain protein 9-like (A)	zinc-finger homeodomain protein 2-like [Ananas comosus]	RecName: Full=Zinc-finger homeodomain protein 2; Short=OsZHD2;	SubName: Full=Zinc-finger homeodomain protein 1 {ECO:0000313|EMBL:OAY66900.1};	--	GO:0005634,nucleus; GO:0003677,DNA binding; GO:0046872,metal ion binding; GO:0006355,regulation of transcription, DNA-templated; GO:0006351,transcription, DNA-templated	ZF-HD protein dimerisation region
gene:Aco020309.1.path1	C2C2-CO-like	TF	C2C2->C2C2-CO-like	1144	442	-1.373	down	contig1	5021340	5022710	+	--	--	K12135 zinc finger protein CONSTANS | (RefSeq) zinc finger protein CONSTANS-like (A)	zinc finger protein CONSTANS-LIKE 16 [Ananas comosus]	RecName: Full=Zinc finger protein CONSTANS-LIKE 16;	SubName: Full=Zinc finger protein CONSTANS-LIKE 16 {ECO:0000313|EMBL:OAY82904.1};	GATA-4/5/6 transcription factors	GO:0016020,membrane; GO:0005634,nucleus; GO:0003700,DNA-binding transcription factor activity; GO:0008270,zinc ion binding; GO:0006355,regulation of transcription, DNA-templated	B-box zinc finger
gene:Aco009237.1.path1	Others	TR	Others	794	307	-1.372	down	contig23	8661636	8665649	+	--	--	K14492 two-component response regulator ARR-A family | (RefSeq) LOC109759952; two-component response regulator ORR5-like (A)	two-component response regulator ORR6-like isoform X2 [Ananas comosus]	RecName: Full=Two-component response regulator ORR5 {ECO:0000305}; AltName: Full=OsRR5 {ECO:0000303|PubMed:16919402}; AltName: Full=OsRRA4 {ECO:0000303|PubMed:16891544};	SubName: Full=Two-component response regulator ORR5 {ECO:0000313|EMBL:OAY66397.1};	GATA-4/5/6 transcription factors	GO:0005829,cytosol; GO:0005634,nucleus; GO:0009736,cytokinin-activated signaling pathway; GO:0000160,phosphorelay signal transduction system; GO:0006355,regulation of transcription, DNA-templated; GO:0006351,transcription, DNA-templated	Response regulator receiver domain
gene:Aco007563.1.path1	Trihelix	TF	Trihelix	2647	1028	-1.364	down	contig9	350815	353740	+	--	--	K01051 pectinesterase [EC:3.1.1.11] | (RefSeq) probable pectinesterase/pectinesterase inhibitor 58 (A)	LOW QUALITY PROTEIN: trihelix transcription factor GTL1-like [Ananas comosus]	RecName: Full=Trihelix transcription factor GT-2; AltName: Full=Trihelix DNA-binding protein GT-2;	SubName: Full=trihelix transcription factor GTL1 isoform X2 {ECO:0000313|RefSeq:XP_008791631.1};	Transcription factor GT-2 and related proteins, contains trihelix DNA-binding/SANT domain	GO:0005634,nucleus; GO:0003677,DNA binding; GO:0003700,DNA-binding transcription factor activity; GO:0006351,transcription, DNA-templated	Alcohol dehydrogenase transcription factor Myb/SANT-like
gene:Aco018657.1.path1	C2C2-Dof	TF	C2C2->C2C2-Dof	2785	1103	-1.337	down	contig15	4063808	4067127	+	--	--	K16222 Dof zinc finger protein DOF5.5 | (RefSeq) hypothetical protein (A)	cyclic dof factor 1-like [Ananas comosus]	RecName: Full=Cyclic dof factor 2; AltName: Full=Dof zinc finger protein DOF5.2; Short=AtDOF5.2;	SubName: Full=Cyclic dof factor 2 {ECO:0000313|EMBL:OAY84108.1};	--	GO:0005634,nucleus; GO:0003700,DNA-binding transcription factor activity; GO:0046872,metal ion binding; GO:0043565,sequence-specific DNA binding; GO:0009908,flower development; GO:0006355,regulation of transcription, DNA-templated; GO:0006351,transcription, DNA-templated	Dof domain, zinc finger
gene:Aco020133.1.path1	TAZ	TR	TAZ	1302	524	-1.315	down	contig22	6183687	6185258	+	--	--	K10523 speckle-type POZ protein | (RefSeq) BTB/POZ and TAZ domain-containing protein 1-like (A)	BTB/POZ and TAZ domain-containing protein 2-like [Ananas comosus]	RecName: Full=BTB/POZ and TAZ domain-containing protein 2; AltName: Full=BTB and TAZ domain protein 2;	SubName: Full=BTB/POZ and TAZ domain-containing protein 2 {ECO:0000313|EMBL:OAY71705.1};	CREB binding protein/P300 and related TAZ Zn-finger proteins	GO:0005737,cytoplasm; GO:0005634,nucleus; GO:0019005,SCF ubiquitin ligase complex; GO:0005516,calmodulin binding; GO:0004402,histone acetyltransferase activity; GO:0003712,transcription coregulator activity; GO:0031625,ubiquitin protein ligase binding; GO:0008270,zinc ion binding; GO:0009738,abscisic acid-activated signaling pathway; GO:0009734,auxin-activated signaling pathway; GO:0007623,circad…	TAZ zinc finger
gene:Aco008004.1.path1	zf-HD	TF	zf-HD	615	256	-1.264	down	contig22	8880883	8881638	-	--	--	K15777 4,5-DOPA dioxygenase extradiol [EC:1.13.11.-] | (RefSeq) uncharacterized protein LOC110630336 (A)	zinc-finger homeodomain protein 3-like [Ananas comosus]	RecName: Full=Zinc-finger homeodomain protein 3; Short=AtZHD3; AltName: Full=Homeobox protein 21; Short=AtHB-21; AltName: Full=Zinc finger homeodomain transcription factor 4;	SubName: Full=Zinc-finger homeodomain protein 4 {ECO:0000313|EMBL:OAY64925.1};	--	GO:0005634,nucleus; GO:0003677,DNA binding; GO:0046872,metal ion binding; GO:0042803,protein homodimerization activity; GO:0043565,sequence-specific DNA binding; GO:0019760,glucosinolate metabolic process; GO:0006355,regulation of transcription, DNA-templated; GO:0006351,transcription, DNA-templated	ZF-HD protein dimerisation region
gene:Aco025200.1.path1	LOB	TF	LOB	1100	460	-1.259	down	contig6	12792852	12793213	+	--	--	--	LOB domain-containing protein 41 [Ananas comosus]	RecName: Full=LOB domain-containing protein 40; AltName: Full=ASYMMETRIC LEAVES 2-like protein 37; Short=AS2-like protein 37;	SubName: Full=LOB domain-containing protein 41 {ECO:0000313|EMBL:OAY65855.1};	--	GO:0009739,response to gibberellin	Lateral organ boundaries (LOB) domain
gene:Aco006907.1.path1	AUX/IAA	TR	AUX/IAA	2169	919	-1.24	down	contig23	9690331	9692370	+	--	--	K14484 auxin-responsive protein IAA | (RefSeq) auxin-responsive protein IAA10-like (A)	auxin-responsive protein IAA10-like isoform X1 [Ananas comosus]	RecName: Full=Auxin-responsive protein IAA10; AltName: Full=Indoleacetic acid-induced protein 10;	RecName: Full=Auxin-responsive protein {ECO:0000256|RuleBase:RU004549};	--	GO:0005634,nucleus; GO:0009734,auxin-activated signaling pathway; GO:0006355,regulation of transcription, DNA-templated; GO:0006351,transcription, DNA-templated	AUX/IAA family
gene:Aco003091.1.path1	C2C2-CO-like	TF	C2C2->C2C2-CO-like	2993	1273	-1.233	down	contig7	13778165	13781469	-	--	--	K12135 zinc finger protein CONSTANS | (RefSeq) zinc finger protein CONSTANS (A)	zinc finger protein CONSTANS-LIKE 9-like isoform X1 [Ananas comosus]	RecName: Full=Zinc finger protein CONSTANS-LIKE 10;	SubName: Full=Zinc finger protein CONSTANS-LIKE 10 {ECO:0000313|EMBL:OAY65760.1};	--	GO:0005634,nucleus; GO:0005886,plasma membrane; GO:0003700,DNA-binding transcription factor activity; GO:0008270,zinc ion binding	B-box zinc finger
gene:Aco005650.1.path1	C3H	TF	C3H	818	350	-1.225	down	contig12	11986160	11987182	-	--	--	K23048 RING finger protein unkempt | (RefSeq) zinc finger CCCH domain-containing protein 2 (A)	zinc finger CCCH domain-containing protein 23-like [Ananas comosus]	RecName: Full=Zinc finger CCCH domain-containing protein 2; Short=OsC3H2; AltName: Full=Protein DELAY OF THE ONSET OF SENESCENCE; Short=OsDOS;	SubName: Full=Zinc finger CCCH domain-containing protein 23 {ECO:0000313|EMBL:OAY75549.1};	CCCH-type Zn-finger protein	GO:0005634,nucleus; GO:0003677,DNA binding; GO:0008270,zinc ion binding; GO:0009867,jasmonic acid mediated signaling pathway; GO:0010150,leaf senescence	RNA-binding, Nab2-type zinc finger
gene:Aco008479.1.path1	DBB	TF	DBB	1444	632	-1.193	down	contig20	10679421	10683845	+	--	--	K19939 Rab effector Noc2 | (RefSeq) POPTRDRAFT_568988; hypothetical protein (A)	zinc finger protein CONSTANS-LIKE 4-like isoform X2 [Ananas comosus]	RecName: Full=B-box domain protein 31 {ECO:0000303|PubMed:19920209}; Short=AtBBX31 {ECO:0000303|PubMed:19920209}; AltName: Full=Microprotein 1B {ECO:0000303|PubMed:27015278};	SubName: Full=Zinc finger protein CONSTANS-LIKE 2 {ECO:0000313|EMBL:OAY63483.1};	--	GO:0005634,nucleus; GO:0003700,DNA-binding transcription factor activity; GO:0030674,protein binding, bridging; GO:0008270,zinc ion binding; GO:0007623,circadian rhythm; GO:0009909,regulation of flower development; GO:0006355,regulation of transcription, DNA-templated; GO:0010224,response to UV-B	B-box zinc finger
gene:Aco015474.1.path1	C2H2	TF	C2H2	2007	881	-1.188	down	contig24	795740	796363	-	--	--	K23480 zinc finger protein 362/384 | (RefSeq) zinc finger protein ZAT5 (A)	zinc finger protein ZAT12-like [Ananas comosus]	RecName: Full=Zinc finger protein ZAT12; AltName: Full=Protein RESPONSIVE TO HIGH LIGHT 41;	SubName: Full=Zinc finger protein ZAT12 {ECO:0000313|EMBL:OAY65959.1};	FOG: Zn-finger	GO:0005634,nucleus; GO:0003700,DNA-binding transcription factor activity; GO:0046872,metal ion binding; GO:0043565,sequence-specific DNA binding; GO:0009631,cold acclimation; GO:0042538,hyperosmotic salinity response; GO:0009643,photosynthetic acclimation; GO:0010200,response to chitin; GO:0009409,response to cold; GO:0009408,response to heat; GO:0009416,response to light stimulus; GO:0006979,res…	Zinc-finger double-stranded RNA-binding
gene:Aco013675.1.path1	AP2/ERF-AP2	TF	AP2/ERF->AP2/ERF-AP2	260	115	-1.178	down	contig14	11309924	11313392	-	--	--	K09284 AP2-like factor, euAP2 lineage | (RefSeq) AP2-like ethylene-responsive transcription factor TOE3 (A)	floral homeotic protein APETALA 2-like isoform X1 [Ananas comosus]	RecName: Full=Floral homeotic protein APETALA 2 {ECO:0000303|PubMed:7919989};	SubName: Full=Floral homeotic protein APETALA 2 {ECO:0000313|EMBL:OAY62738.1};	--	GO:0005634,nucleus; GO:0003677,DNA binding; GO:0003700,DNA-binding transcription factor activity; GO:0030154,cell differentiation; GO:0009908,flower development; GO:0010073,meristem maintenance; GO:0048481,plant ovule development; GO:0048316,seed development; GO:0010093,specification of floral organ identity; GO:0006351,transcription, DNA-templated	C-terminal general transcription factor TFIIE alpha
gene:Aco005138.1.path1	C2C2-YABBY	TF	C2C2->C2C2-YABBY	787	349	-1.173	down	contig8	2438422	2446604	+	--	--	--	protein YABBY 2-like isoform X1 [Ananas comosus]	RecName: Full=Protein YABBY 2; AltName: Full=OsYABBY2; Short=OsYAB2; AltName: Full=Protein FILAMENTOUS FLOWER 2;	SubName: Full=protein YABBY 2-like {ECO:0000313|RefSeq:XP_008778120.1};	--	GO:0005634,nucleus; GO:0046872,metal ion binding; GO:0007275,multicellular organism development	HMG (high mobility group) box
gene:Aco013229.1.path1	MADS-MIKC	TF	MADS->MADS-MIKC	917	409	-1.163	down	contig25	735171	748619	-	--	--	K09260 MADS-box transcription enhancer factor 2A | (RefSeq) MADS-box protein SOC1 (A)	MADS-box transcription factor 50-like [Ananas comosus]	RecName: Full=MADS-box transcription factor 50; Short=OsMADS50; AltName: Full=Protein AGAMOUS-like 20; AltName: Full=Protein SUPPRESSOR OF CONSTANS OVEREXPRESSION 1-like; Short=OsSOC1; AltName: Full=RMADS208;	SubName: Full=MADS-box transcription factor 50 {ECO:0000313|EMBL:OAY82537.1}; Flags: Fragment;	MADS box transcription factor	GO:0005634,nucleus; GO:0003700,DNA-binding transcription factor activity; GO:0046983,protein dimerization activity; GO:0000977,RNA polymerase II regulatory region sequence-specific DNA binding; GO:0030154,cell differentiation; GO:0009908,flower development; GO:0045944,positive regulation of transcription by RNA polymerase II; GO:0006351,transcription, DNA-templated	SRF-type transcription factor (DNA-binding and dimerisation domain)
gene:Aco005182.1.path1	C2C2-GATA	TF	C2C2->C2C2-GATA	797	365	-1.126	down	contig8	2736874	2738386	+	--	--	K21630 GATA-type zinc finger protein 1 | (RefSeq) GATA transcription factor 9-like (A)	GATA transcription factor 12-like [Ananas comosus]	RecName: Full=GATA transcription factor 2; Short=AtGATA-2;	SubName: Full=GATA transcription factor 2-like {ECO:0000313|RefSeq:XP_008812058.1};	GATA-4/5/6 transcription factors	GO:0005634,nucleus; GO:0005667,transcription factor complex; GO:0003682,chromatin binding; GO:0003700,DNA-binding transcription factor activity; GO:0000977,RNA polymerase II regulatory region sequence-specific DNA binding; GO:0001085,RNA polymerase II transcription factor binding; GO:0001228,DNA-binding transcription activator activity, RNA polymerase II-specific; GO:0008270,zinc ion binding; GO:…	GATA zinc finger
gene:Aco025799.1.path1	Others	TR	Others	1972	929	-1.087	down	contig15	10136183	10140251	-	--	--	K12135 zinc finger protein CONSTANS | (RefSeq) zinc finger protein CONSTANS-LIKE 2-like (A)	zinc finger protein CO3-like [Ananas comosus]	RecName: Full=Zinc finger protein CO3 {ECO:0000305}; AltName: Full=Protein CONSTANS-like CO3; Short=OsCO3 {ECO:0000303|PubMed:18449564};	SubName: Full=Zinc finger protein HD1 {ECO:0000313|EMBL:OAY73166.1};	GATA-4/5/6 transcription factors	GO:0005634,nucleus; GO:0003677,DNA binding; GO:0008270,zinc ion binding; GO:0009908,flower development; GO:0048577,negative regulation of short-day photoperiodism, flowering; GO:0009909,regulation of flower development; GO:0006355,regulation of transcription, DNA-templated; GO:0006351,transcription, DNA-templated	CCT motif
gene:Aco014193.1.path1	C2C2-Dof	TF	C2C2->C2C2-Dof	54	26	-1.059	down	contig14	734872	736178	-	--	--	K20043 clathrin coat assembly protein AP180 | (RefSeq) putative clathrin assembly protein At5g35200 (A)	dof zinc finger protein DOF2.4-like [Ananas comosus]	RecName: Full=Dof zinc finger protein DOF3.6; Short=AtDOF3.6; AltName: Full=OBF-binding protein 3;	SubName: Full=Dof zinc finger protein DOF3.6 {ECO:0000313|EMBL:OAY84741.1};	--	GO:0005634,nucleus; GO:0003677,DNA binding; GO:0046872,metal ion binding; GO:0006355,regulation of transcription, DNA-templated; GO:0006351,transcription, DNA-templated	Dof domain, zinc finger
gene:Aco002673.1.path1	AP2/ERF-ERF	TF	AP2/ERF->AP2/ERF-ERF	251	121	-1.052	down	contig7	10538975	10539625	+	--	--	K09286 EREBP-like factor | (RefSeq) ethylene-responsive transcription factor RAP2-1 (A)	ethylene-responsive transcription factor ERF014 [Ananas comosus]	RecName: Full=Ethylene-responsive transcription factor ERF014;	SubName: Full=Ethylene-responsive transcription factor ERF012 {ECO:0000313|EMBL:OAY67168.1};	--	GO:0005634,nucleus; GO:0003700,DNA-binding transcription factor activity; GO:0043565,sequence-specific DNA binding; GO:0009873,ethylene-activated signaling pathway; GO:0009861,jasmonic acid and ethylene-dependent systemic resistance; GO:0045893,positive regulation of transcription, DNA-templated; GO:0045088,regulation of innate immune response; GO:1900030,regulation of pectin biosynthetic process…	AP2 domain
gene:Aco016398.1.path1	bHLH	TF	bHLH	43	20	-1.048	down	contig11	12360482	12364830	+	--	--	K18878 BHLH transcription factor Upa20 | (RefSeq) Upa20; transcription factor bHLH137-like (A)	transcription factor bHLH63-like isoform X2 [Ananas comosus]	RecName: Full=Transcription factor bHLH63; AltName: Full=Basic helix-loop-helix protein 63; Short=AtbHLH63; Short=bHLH 63; AltName: Full=Protein CRYPTOCHROME INTERACTING BASIC-HELIX-LOOP-HELIX 1; AltName: Full=Transcription factor EN 84; AltName: Full=bHLH transcription factor bHLH063;	SubName: Full=Transcription factor bHLH63 {ECO:0000313|EMBL:OAY73624.1};	--	GO:0005634,nucleus; GO:0003677,DNA binding; GO:0003700,DNA-binding transcription factor activity; GO:0046983,protein dimerization activity; GO:0009908,flower development; GO:0009911,positive regulation of flower development; GO:0009637,response to blue light; GO:0006351,transcription, DNA-templated	Helix-loop-helix DNA-binding domain
gene:Aco000773.1.path1	bHLH	TF	bHLH	1640	803	-1.03	down	contig3	16792894	16795669	+	--	--	K04733 interleukin-1 receptor-associated kinase 4 [EC:2.7.11.1] | (RefSeq) probable serine/threonine-protein kinase PBL26 isoform X1 (A)	transcription factor bHLH130-like [Ananas comosus]	RecName: Full=Transcription factor bHLH130; AltName: Full=Basic helix-loop-helix protein 130; Short=AtbHLH130; Short=bHLH 130; AltName: Full=Transcription factor EN 69; AltName: Full=bHLH transcription factor bHLH130;	SubName: Full=Transcription factor bHLH130 {ECO:0000313|EMBL:OAY74514.1};	--	GO:0005634,nucleus; GO:0001046,core promoter sequence-specific DNA binding; GO:0003700,DNA-binding transcription factor activity; GO:0046983,protein dimerization activity; GO:0001228,DNA-binding transcription activator activity, RNA polymerase II-specific; GO:0048573,photoperiodism, flowering; GO:0006355,regulation of transcription, DNA-templated; GO:0006366,transcription by RNA polymerase II	Helix-loop-helix DNA-binding domain
gene:Aco009064.1.path1	HB-HD-ZIP	TF	HB->HB-HD-ZIP	65	32	-1.022	down	contig10	13113017	13118694	-	--	--	K09338 homeobox-leucine zipper protein | (RefSeq) hypothetical protein (A)	homeobox-leucine zipper protein ROC2-like [Ananas comosus]	RecName: Full=Homeobox-leucine zipper protein ROC1; AltName: Full=GLABRA 2-like homeobox protein 1; AltName: Full=HD-ZIP protein ROC1; AltName: Full=Homeodomain transcription factor ROC1; AltName: Full=Protein RICE OUTERMOST CELL-SPECIFIC 1;	SubName: Full=Homeobox-leucine zipper protein ROC1 {ECO:0000313|EMBL:OAY67295.1}; Flags: Fragment;	--	GO:0005634,nucleus; GO:0008289,lipid binding; GO:0043565,sequence-specific DNA binding; GO:0006355,regulation of transcription, DNA-templated; GO:0006351,transcription, DNA-templated	Homeobox KN domain
gene:Aco001361.1.path1	GNAT	TR	GNAT	180	360	1.001	up	contig3	11989243	11993770	-	--	--	K20794 N-alpha-acetyltransferase 40 [EC:2.3.1.257] | (RefSeq) N-alpha-acetyltransferase 40 (A)	N-alpha-acetyltransferase 40 isoform X2 [Ananas comosus]	--	SubName: Full=N-alpha-acetyltransferase 40 {ECO:0000313|EMBL:OAY85272.1};	Acetyltransferase (GNAT) domain-containing protein	GO:0008080,N-acetyltransferase activity	Ornithine decarboxylase antizyme
gene:Aco023558.1.path1	B3	TF	B3->B3	383	771	1.009	up	contig15	10235247	10238100	-	--	--	--	putative B3 domain-containing protein, partial [Ananas comosus]	RecName: Full=Putative B3 domain-containing protein Os04g0347400;	SubName: Full=Putative B3 domain-containing protein {ECO:0000313|EMBL:OAY69717.1}; Flags: Fragment;	--	GO:0005634,nucleus; GO:0003677,DNA binding; GO:0006355,regulation of transcription, DNA-templated; GO:0006351,transcription, DNA-templated	B3 DNA binding domain
gene:Aco002699.1.path1	AP2/ERF-ERF	TF	AP2/ERF->AP2/ERF-ERF	2347	4830	1.041	up	contig7	10778916	10779602	+	--	--	K09286 EREBP-like factor | (RefSeq) ethylene-responsive transcription factor 4-like (A)	ethylene-responsive transcription factor ERF109-like [Ananas comosus]	RecName: Full=Ethylene-responsive transcription factor ERF109;	SubName: Full=Ethylene-responsive transcription factor ERF071 {ECO:0000313|EMBL:OAY71293.1};	--	GO:0005634,nucleus; GO:0003677,DNA binding; GO:0003700,DNA-binding transcription factor activity; GO:0051301,cell division; GO:0050832,defense response to fungus; GO:0009873,ethylene-activated signaling pathway; GO:0010087,phloem or xylem histogenesis; GO:0010200,response to chitin; GO:0006351,transcription, DNA-templated	AP2 domain
gene:Aco003668.1.path1	SBP	TF	SBP	195	405	1.056	up	contig18	4912622	4916011	-	--	--	K13415 protein brassinosteroid insensitive 1 [EC:2.7.10.1 2.7.11.1] | (RefSeq) uncharacterized LOC103401427 (A)	squamosa promoter-binding-like protein 16 [Ananas comosus]	RecName: Full=Squamosa promoter-binding-like protein 2;	SubName: Full=squamosa promoter-binding-like protein 16 {ECO:0000313|RefSeq:XP_008801848.1};	--	GO:0005634,nucleus; GO:0003677,DNA binding; GO:0046872,metal ion binding; GO:0006355,regulation of transcription, DNA-templated; GO:0006351,transcription, DNA-templated	SBP domain
gene:Aco008552.1.path1	C2H2	TF	C2H2	3319	6971	1.071	up	contig10	692621	693121	-	--	--	K22534 PR domain zinc finger protein 5 | (RefSeq) zinc finger protein ZAT4-like (A)	LOW QUALITY PROTEIN: zinc finger protein 1-like [Ananas comosus]	RecName: Full=Zinc finger protein 1; AltName: Full=WZF1;	SubName: Full=Zinc finger protein ZAT10 {ECO:0000313|EMBL:OAY84607.1};	FOG: Zn-finger	GO:0005634,nucleus; GO:0003677,DNA binding; GO:0046872,metal ion binding; GO:0006355,regulation of transcription, DNA-templated; GO:0006351,transcription, DNA-templated	RING-like zinc finger
gene:Aco008988.1.path1	MYB-related	TF	MYB->MYB-related	296	622	1.074	up	contig10	12641724	12642738	+	--	--	K09422 transcription factor MYB, plant | (RefSeq) transcription factor CPC (A)	transcription factor RAX1-like [Ananas comosus]	RecName: Full=Transcription factor CPC; AltName: Full=Protein CAPRICE;	SubName: Full=transcription factor CPC-like {ECO:0000313|RefSeq:XP_008806409.1};	--	GO:0005634,nucleus; GO:0003700,DNA-binding transcription factor activity; GO:0000981,DNA-binding transcription factor activity, RNA polymerase II-specific; GO:0043565,sequence-specific DNA binding; GO:0001135,RNA polymerase II transcription regulator recruiting activity; GO:0044212,transcription regulatory region DNA binding; GO:0009913,epidermal cell differentiation; GO:0007275,multicellular org…	Myb-like DNA-binding domain
gene:Aco012507.1.path1	WRKY	TF	WRKY	6283	13383	1.091	up	contig14	1680945	1689549	-	--	--	K10268 F-box and leucine-rich repeat protein 2/20 | (RefSeq) F-box/LRR-repeat protein 3 (A)	F-box/LRR-repeat protein 3-like [Ananas comosus]	RecName: Full=F-box/LRR-repeat protein 3;	SubName: Full=F-box/LRR-repeat protein 3 {ECO:0000313|EMBL:OAY62570.1};	Leucine rich repeat proteins, some proteins contain F-box	--	Leucine Rich Repeat
gene:Aco012417.1.path1	TCP	TF	TCP	610	1303	1.094	up	contig1	2206682	2207491	+	--	--	--	transcription factor PCF7-like isoform X1 [Ananas comosus]	RecName: Full=Transcription factor TCP5;	SubName: Full=Transcription factor TCP13 {ECO:0000313|EMBL:PKU67002.1};	--	GO:0005634,nucleus; GO:0003677,DNA binding; GO:0003700,DNA-binding transcription factor activity; GO:0030154,cell differentiation; GO:0048366,leaf development; GO:0009965,leaf morphogenesis; GO:0045962,positive regulation of development, heterochronic; GO:0006355,regulation of transcription, DNA-templated; GO:0006351,transcription, DNA-templated	TCP family transcription factor
gene:Aco010738.1.path1	AP2/ERF-ERF	TF	AP2/ERF->AP2/ERF-ERF	67	144	1.101	up	contig11	3236737	3237795	+	--	--	K13434 pathogenesis-related genes transcriptional activator PTI6 | (RefSeq) pathogenesis-related genes transcriptional activator PTI6-like (A)	ethylene-responsive transcription factor CRF2-like [Ananas comosus]	RecName: Full=Ethylene-responsive transcription factor CRF2; AltName: Full=Protein CYTOKININ RESPONSE FACTOR 2;	SubName: Full=Ethylene-responsive transcription factor CRF2 {ECO:0000313|EMBL:OAY80812.1};	--	GO:0005737,cytoplasm; GO:0005634,nucleus; GO:0003700,DNA-binding transcription factor activity; GO:0042802,identical protein binding; GO:0043565,sequence-specific DNA binding; GO:0048825,cotyledon development; GO:0009736,cytokinin-activated signaling pathway; GO:0009873,ethylene-activated signaling pathway; GO:0048364,root development; GO:0006351,transcription, DNA-templated	AP2 domain
gene:Aco022129.1.path1	NAC	TF	NAC	606	1334	1.138	up	contig6	8896875	8897906	+	--	--	K00521 ferric-chelate reductase [EC:1.16.1.7] | (RefSeq) ferric reduction oxidase 7, chloroplastic-like (A)	NAC domain-containing protein 90 [Ananas comosus]	RecName: Full=NAC domain-containing protein 90; Short=ANAC090;	SubName: Full=NAC domain-containing protein 90 {ECO:0000313|EMBL:OAY77930.1};	--	GO:0005634,nucleus; GO:0003677,DNA binding; GO:0003700,DNA-binding transcription factor activity; GO:0006351,transcription, DNA-templated	No apical meristem (NAM) protein
gene:Aco012988.1.path1	B3-ARF	TF	B3->B3-ARF	426	939	1.141	up	contig25	9276178	9280821	-	--	--	K14486 auxin response factor | (RefSeq) auxin response factor 19-like (A)	auxin response factor 12-like isoform X1 [Ananas comosus]	RecName: Full=Auxin response factor 12; AltName: Full=OsARF8;	RecName: Full=Auxin response factor {ECO:0000256|RuleBase:RU004561};	--	GO:0005634,nucleus; GO:0043565,sequence-specific DNA binding; GO:0009734,auxin-activated signaling pathway; GO:0009908,flower development; GO:0006355,regulation of transcription, DNA-templated; GO:0006351,transcription, DNA-templated	AUX/IAA family
gene:Aco013595.1.path1	NAC	TF	NAC	1508	3336	1.146	up	contig21	1700540	1702745	-	--	--	K00521 ferric-chelate reductase [EC:1.16.1.7] | (RefSeq) ferric reduction oxidase 7, chloroplastic-like (A)	NAC transcription factor 32-like [Ananas comosus]	RecName: Full=NAC domain-containing protein 48 {ECO:0000303|PubMed:15029955}; Short=ONAC048 {ECO:0000303|PubMed:15029955}; AltName: Full=OsNAC6 {ECO:0000303|PubMed:10660065}; AltName: Full=Protein STRESS-RESPONSIVE NAC 2 {ECO:0000303|PubMed:18273684};	SubName: Full=NAC domain-containing protein 48 {ECO:0000313|EMBL:OAY65607.1};	--	GO:0005634,nucleus; GO:0043565,sequence-specific DNA binding; GO:1901002,positive regulation of response to salt stress; GO:1902584,positive regulation of response to water deprivation; GO:0045893,positive regulation of transcription, DNA-templated; GO:1900150,regulation of defense response to fungus; GO:0040008,regulation of growth; GO:0009409,response to cold; GO:0048364,root development; GO:00…	No apical meristem (NAM) protein
gene:Aco008200.1.path1	WRKY	TF	WRKY	7969	17844	1.163	up	contig20	8375725	8377082	-	--	--	K13424 WRKY transcription factor 33 | (RefSeq) WRKY transcription factor WRKY24-like (A)	WRKY transcription factor WRKY71-like [Ananas comosus]	RecName: Full=WRKY transcription factor WRKY71 {ECO:0000303|PubMed:15047897}; Short=OsWRKY71 {ECO:0000303|PubMed:15047897};	SubName: Full=Putative WRKY transcription factor 40 {ECO:0000313|EMBL:OAY80650.1};	--	GO:0005634,nucleus; GO:0003700,DNA-binding transcription factor activity; GO:1990841,promoter-specific chromatin binding; GO:0043565,sequence-specific DNA binding; GO:0006952,defense response; GO:0009740,gibberellic acid mediated signaling pathway; GO:0009685,gibberellin metabolic process; GO:0009938,negative regulation of gibberellic acid mediated signaling pathway; GO:0031347,regulation of defe…	Nsp1-like C-terminal region
gene:Aco008804.1.path1	GNAT	TR	GNAT	1572	3524	1.164	up	contig10	2589013	2591675	-	--	--	--	uncharacterized protein LOC109714960 [Ananas comosus]	--	SubName: Full=Uncharacterized protein {ECO:0000313|EnsemblPlants:OPUNC03G34220.1};	--	GO:0008080,N-acetyltransferase activity	FR47-like protein
gene:Aco006221.1.path1	WRKY	TF	WRKY	30	67	1.17	up	contig17	7825132	7827039	+	--	--	K12835 ATP-dependent RNA helicase DDX42 [EC:3.6.4.13] | (RefSeq) DEAD-box ATP-dependent RNA helicase 24 isoform X1 (A)	probable WRKY transcription factor 71 [Ananas comosus]	RecName: Full=Probable WRKY transcription factor 28; AltName: Full=WRKY DNA-binding protein 28;	SubName: Full=Putative WRKY transcription factor 28 {ECO:0000313|EMBL:OAY76014.1};	--	GO:0005634,nucleus; GO:0003700,DNA-binding transcription factor activity; GO:0043565,sequence-specific DNA binding; GO:0006351,transcription, DNA-templated	WRKY DNA -binding domain
gene:Aco005587.1.path1	WRKY	TF	WRKY	329	746	1.178	up	contig12	11459115	11460209	-	--	--	K13425 WRKY transcription factor 22 | (RefSeq) WRKY transcription factor 22-like (A)	probable WRKY transcription factor 65 [Ananas comosus]	RecName: Full=Probable WRKY transcription factor 65; AltName: Full=WRKY DNA-binding protein 65;	SubName: Full=Putative WRKY transcription factor 65 {ECO:0000313|EMBL:OAY78747.1};	--	GO:0005634,nucleus; GO:0003700,DNA-binding transcription factor activity; GO:0043565,sequence-specific DNA binding; GO:0006351,transcription, DNA-templated	WRKY DNA -binding domain
gene:Aco013937.1.path1	MYB	TF	MYB->MYB	135	310	1.206	up	contig4	1171241	1173533	+	--	--	K09422 transcription factor MYB, plant | (RefSeq) myb-related protein Myb4 (A)	myb-related protein Myb4-like [Ananas comosus]	RecName: Full=Transcription factor MYB4 {ECO:0000305}; AltName: Full=Myb-related protein 4 {ECO:0000305}; Short=OsMyb4 {ECO:0000303|PubMed:14675437}; AltName: Full=Transcription factor RLTR1 {ECO:0000312|EMBL:AAP92750.1};	SubName: Full=Myb-related protein Myb4 {ECO:0000313|EMBL:OAY82648.1};	Transcription factor, Myb superfamily	GO:0005634,nucleus; GO:0000981,DNA-binding transcription factor activity, RNA polymerase II-specific; GO:0043565,sequence-specific DNA binding; GO:0001135,RNA polymerase II transcription regulator recruiting activity; GO:0044212,transcription regulatory region DNA binding; GO:0030154,cell differentiation; GO:0045893,positive regulation of transcription, DNA-templated; GO:0006357,regulation of tra…	SLIDE
gene:Aco005258.1.path1	HB-BELL	TF	HB->HB-BELL	57	132	1.215	up	contig8	3432627	3434753	-	--	--	K16670 homeobox protein Meis2 | (RefSeq) homeobox protein BEL1 homolog (A)	BEL1-like homeodomain protein 3 isoform X1 [Ananas comosus]	RecName: Full=BEL1-like homeodomain protein 10; Short=BEL1-like protein 10;	SubName: Full=BEL1-like homeodomain protein 11 {ECO:0000313|RefSeq:XP_008794022.1, ECO:0000313|RefSeq:XP_008794024.1, ECO:0000313|RefSeq:XP_017699040.1};	Transcription factor MEIS1 and related HOX domain proteins	GO:0005634,nucleus; GO:0003677,DNA binding; GO:0003700,DNA-binding transcription factor activity; GO:0006351,transcription, DNA-templated	Homeobox domain
gene:Aco001562.1.path1	Trihelix	TF	Trihelix	172	407	1.241	up	contig19	9674679	9675760	-	--	--	--	Trihelix transcription factor GT-3b [Ananas comosus]	RecName: Full=Trihelix transcription factor GT-3b; AltName: Full=Transcription factor GT-1-like; AltName: Full=Trihelix DNA-binding protein GT-3b;	SubName: Full=Trihelix transcription factor GT-3b {ECO:0000313|EMBL:OAY74283.1};	Transcription factor GT-2 and related proteins, contains trihelix DNA-binding/SANT domain	GO:0016592,mediator complex; GO:0005730,nucleolus; GO:0005634,nucleus; GO:0003700,DNA-binding transcription factor activity; GO:0000981,DNA-binding transcription factor activity, RNA polymerase II-specific; GO:0043565,sequence-specific DNA binding; GO:0006355,regulation of transcription, DNA-templated; GO:0006351,transcription, DNA-templated	Myb-like DNA-binding domain
gene:Aco002567.1.path1	WRKY	TF	WRKY	1802	4284	1.25	up	contig5	645516	646734	-	--	--	K12835 ATP-dependent RNA helicase DDX42 [EC:3.6.4.13] | (RefSeq) DEAD-box ATP-dependent RNA helicase 24 isoform X1 (A)	probable WRKY transcription factor 48 [Ananas comosus]	RecName: Full=Probable WRKY transcription factor 57; AltName: Full=WRKY DNA-binding protein 57;	SubName: Full=probable WRKY transcription factor 48 {ECO:0000313|RefSeq:XP_010259241.1};	--	GO:0005634,nucleus; GO:0003700,DNA-binding transcription factor activity; GO:0043565,sequence-specific DNA binding; GO:0044212,transcription regulatory region DNA binding; GO:0006970,response to osmotic stress; GO:0009651,response to salt stress; GO:0009414,response to water deprivation; GO:0006351,transcription, DNA-templated	WRKY DNA -binding domain
gene:Aco001802.1.path1	MYB	TF	MYB->MYB	86	209	1.291	up	contig19	7819239	7823375	-	--	--	K09422 transcription factor MYB, plant | (RefSeq) myb-related protein P-like (A)	Myb-related protein P [Ananas comosus]	RecName: Full=Myb-related protein P;	SubName: Full=Myb-related protein P {ECO:0000313|EMBL:OAY79130.1};	Transcription factor, Myb superfamily	GO:0005634,nucleus; GO:0003677,DNA binding; GO:0006355,regulation of transcription, DNA-templated; GO:0006351,transcription, DNA-templated	Myb-like DNA-binding domain
gene:Aco014216.1.path1	C2H2	TF	C2H2	146	369	1.335	up	contig14	862818	863372	-	--	--	K23480 zinc finger protein 362/384 | (RefSeq) zinc finger protein ZAT5 (A)	zinc finger protein ZAT12-like [Ananas comosus]	RecName: Full=Zinc finger protein ZAT12; AltName: Full=Protein RESPONSIVE TO HIGH LIGHT 41;	SubName: Full=Zinc finger protein ZAT11 {ECO:0000313|EMBL:OAY84752.1};	FOG: Zn-finger	GO:0005634,nucleus; GO:0003700,DNA-binding transcription factor activity; GO:0046872,metal ion binding; GO:0043565,sequence-specific DNA binding; GO:0009631,cold acclimation; GO:0042538,hyperosmotic salinity response; GO:0009643,photosynthetic acclimation; GO:0010200,response to chitin; GO:0009409,response to cold; GO:0009408,response to heat; GO:0009416,response to light stimulus; GO:0006979,res…	C2H2 type zinc-finger (2 copies)
gene:Aco005966.1.path1	MYB	TF	MYB->MYB	20	50	1.349	up	contig17	10081807	10083585	-	--	--	K09422 transcription factor MYB, plant | (RefSeq) myb-related protein Myb4 (A)	transcription factor RAX1-like [Ananas comosus]	RecName: Full=Transcription factor RAX3; AltName: Full=Myb-related protein 84; Short=AtMYB84; AltName: Full=Protein REGULATOR OF AXILLARY MERISTEMS 3;	SubName: Full=Transcription factor RAX3 {ECO:0000313|EMBL:OAY83752.1};	Transcription factor, Myb superfamily	GO:0005634,nucleus; GO:0003700,DNA-binding transcription factor activity; GO:0000981,DNA-binding transcription factor activity, RNA polymerase II-specific; GO:0043565,sequence-specific DNA binding; GO:0001135,RNA polymerase II transcription regulator recruiting activity; GO:0044212,transcription regulatory region DNA binding; GO:0030154,cell differentiation; GO:0007275,multicellular organism deve…	Myb-like DNA-binding domain
gene:Aco007392.1.path1	C2C2-GATA	TF	C2C2->C2C2-GATA	16	42	1.37	up	contig24	4421957	4422332	+	--	--	--	PREDICTED: GATA transcription factor 16 [Elaeis guineensis]	RecName: Full=GATA transcription factor 23;	SubName: Full=GATA transcription factor 15-like {ECO:0000313|RefSeq:XP_008797400.1};	GATA-4/5/6 transcription factors	GO:0005634,nucleus; GO:0005667,transcription factor complex; GO:0003682,chromatin binding; GO:0000977,RNA polymerase II regulatory region sequence-specific DNA binding; GO:0001085,RNA polymerase II transcription factor binding; GO:0001228,DNA-binding transcription activator activity, RNA polymerase II-specific; GO:0008270,zinc ion binding; GO:0030154,cell differentiation; GO:0048527,lateral root …	GATA zinc finger
gene:Aco013196.1.path1	B3	TF	B3->B3	101	265	1.391	up	contig25	414948	417017	+	--	--	--	B3 domain-containing protein Os04g0386900-like [Ananas comosus]	RecName: Full=B3 domain-containing protein Os04g0386900;	SubName: Full=B3 domain-containing protein Os04g0386900-like {ECO:0000313|RefSeq:XP_008802551.1};	--	GO:0005634,nucleus; GO:0003677,DNA binding; GO:0006355,regulation of transcription, DNA-templated; GO:0006351,transcription, DNA-templated	B3 DNA binding domain
gene:Aco015030.1.path1	bZIP	TF	bZIP	29	83	1.545	up	contig5	11948588	11949618	-	--	--	K14432 ABA responsive element binding factor | (RefSeq) ABSCISIC ACID-INSENSITIVE 5-like protein 2 (A)	ABSCISIC ACID-INSENSITIVE 5-like protein 2 [Ananas comosus]	RecName: Full=ABSCISIC ACID-INSENSITIVE 5-like protein 2; AltName: Full=ABA-responsive element-binding protein 3; AltName: Full=Dc3 promoter-binding factor 3; Short=AtDPBF3; AltName: Full=bZIP transcription factor 66; Short=AtbZIP66;	SubName: Full=ABSCISIC ACID-INSENSITIVE 5-like protein 2 {ECO:0000313|EMBL:OAY79115.1};	--	GO:0005634,nucleus; GO:0003700,DNA-binding transcription factor activity; GO:0043565,sequence-specific DNA binding; GO:0009738,abscisic acid-activated signaling pathway; GO:0009737,response to abscisic acid; GO:0006351,transcription, DNA-templated	bZIP Maf transcription factor
gene:Aco015674.1.path1	GARP-G2-like	TF	GARP->GARP-G2-like	50	148	1.557	up	contig20	511320	513691	+	--	--	K12741 heterogeneous nuclear ribonucleoprotein A1/A3 | (RefSeq) RNA-binding protein Musashi homolog 2 (A)	protein PHOSPHATE STARVATION RESPONSE 1-like [Ananas comosus]	RecName: Full=Myb family transcription factor PHL5 {ECO:0000305}; AltName: Full=Protein PHR1-LIKE 5 {ECO:0000305};	SubName: Full=Protein PHR1-LIKE 1 {ECO:0000313|EMBL:OAY66273.1};	--	GO:0005634,nucleus; GO:0003677,DNA binding; GO:0003700,DNA-binding transcription factor activity; GO:0006355,regulation of transcription, DNA-templated; GO:0006351,transcription, DNA-templated	Myb-like DNA-binding domain
gene:Aco005872.1.path1	bHLH	TF	bHLH	98	290	1.568	up	contig17	10755203	10758928	-	--	--	K13422 transcription factor MYC2 | (RefSeq) hypothetical protein (A)	putative transcription factor bHLH041 isoform X2 [Ananas comosus]	RecName: Full=Putative transcription factor bHLH041; AltName: Full=Basic helix-loop-helix protein 41; Short=AtbHLH41; Short=bHLH 41; AltName: Full=Transcription factor EN 51; AltName: Full=bHLH transcription factor bHLH041;	SubName: Full=Putative transcription factor bHLH041 {ECO:0000313|EMBL:OAY75390.1};	--	GO:0005634,nucleus; GO:0003677,DNA binding; GO:0003700,DNA-binding transcription factor activity; GO:0046983,protein dimerization activity; GO:0006355,regulation of transcription, DNA-templated; GO:0010200,response to chitin; GO:0006351,transcription, DNA-templated	TSC-22/dip/bun family
gene:Aco000358.1.path1	WRKY	TF	WRKY	2451	7401	1.595	up	contig13	2448646	2450713	+	--	--	K19613 leucine-rich repeat protein SHOC2 | (RefSeq) uncharacterized protein LOC111313103 isoform X1 (A)	probable WRKY transcription factor 41 [Ananas comosus]	RecName: Full=Probable WRKY transcription factor 53; AltName: Full=WRKY DNA-binding protein 53;	SubName: Full=Putative WRKY transcription factor 41 {ECO:0000313|EMBL:OAY77936.1};	--	GO:0009507,chloroplast; GO:0005634,nucleus; GO:0003677,DNA binding; GO:0003700,DNA-binding transcription factor activity; GO:0043565,sequence-specific DNA binding; GO:0009816,defense response to bacterium, incompatible interaction; GO:0010150,leaf senescence; GO:0045893,positive regulation of transcription, DNA-templated; GO:0031347,regulation of defense response; GO:0010200,response to chitin; G…	WRKY DNA -binding domain
gene:Aco016755.1.path1	OFP	TF	OFP	13	39	1.644	up	contig18	633232	633786	-	--	--	K01870 isoleucyl-tRNA synthetase [EC:6.1.1.5] | (RefSeq) hypothetical protein (A)	transcription repressor OFP6-like [Ananas comosus]	RecName: Full=Transcription repressor OFP8 {ECO:0000305}; AltName: Full=OVATE family protein 8 {ECO:0000303|PubMed:27332964}; Short=OsOFP8 {ECO:0000303|PubMed:27332964};	SubName: Full=Transcription repressor OFP6 {ECO:0000313|EMBL:OAY84891.1};	--	GO:0005737,cytoplasm; GO:0005634,nucleus; GO:0009742,brassinosteroid mediated signaling pathway; GO:1900457,regulation of brassinosteroid mediated signaling pathway; GO:0006355,regulation of transcription, DNA-templated; GO:0006351,transcription, DNA-templated	Mucin-like glycoprotein
gene:Aco005195.1.path1	GNAT	TR	GNAT	348	1146	1.716	up	contig8	2819697	2820808	-	--	--	--	uncharacterized protein LOC109712901 [Ananas comosus]	--	SubName: Full=Putative N-acetyltransferase p20 {ECO:0000313|EMBL:OAY85172.1};	--	GO:0008080,N-acetyltransferase activity	Acetyltransferase (GNAT) domain
gene:Aco018023.1.path1	AP2/ERF-ERF	TF	AP2/ERF->AP2/ERF-ERF	84	283	1.75	up	contig2	9833198	9833719	+	--	--	K09286 EREBP-like factor | (RefSeq) ethylene response factor (A)	ethylene-responsive transcription factor ERF020-like [Ananas comosus]	RecName: Full=Ethylene-responsive transcription factor ERF020;	SubName: Full=Ethylene-responsive transcription factor ERF020 {ECO:0000313|EMBL:OAY83158.1};	--	GO:0005634,nucleus; GO:0003677,DNA binding; GO:0003700,DNA-binding transcription factor activity; GO:0009873,ethylene-activated signaling pathway; GO:0010200,response to chitin; GO:0006351,transcription, DNA-templated	AP2 domain
gene:Aco013437.1.path1	MYB-related	TF	MYB->MYB-related	13	44	1.78	up	contig16	9883480	9889755	-	--	--	K09422 transcription factor MYB, plant | (RefSeq) protein ODORANT1-like (A)	protein ODORANT1-like [Ananas comosus]	RecName: Full=Transcription factor MYB20 {ECO:0000305}; AltName: Full=Myb-related protein 20 {ECO:0000303|PubMed:16463103}; Short=AtMYB20 {ECO:0000303|PubMed:11597504};	SubName: Full=Protein ODORANT1 {ECO:0000313|EMBL:OAY63815.1};	Transcription factor, Myb superfamily	GO:0005634,nucleus; GO:0001046,core promoter sequence-specific DNA binding; GO:0003700,DNA-binding transcription factor activity; GO:0000981,DNA-binding transcription factor activity, RNA polymerase II-specific; GO:0043565,sequence-specific DNA binding; GO:0001135,RNA polymerase II transcription regulator recruiting activity; GO:0044212,transcription regulatory region DNA binding; GO:0030154,cell…	Myb-like DNA-binding domain
gene:Aco029060.1.path1	MYB	TF	MYB->MYB	9	30	1.859	up	contig11	10693083	10694306	-	--	--	K09422 transcription factor MYB, plant | (RefSeq) transcription factor MYB108-like (A)	Transcription factor MYB108 [Ananas comosus]	RecName: Full=Transcription factor MYB2 {ECO:0000305}; AltName: Full=Myb-related protein 2 {ECO:0000305}; Short=OsMYB2 {ECO:0000303|PubMed:22301384};	SubName: Full=Transcription factor MYB108 {ECO:0000313|EMBL:OAY80391.1};	Transcription factor, Myb superfamily	GO:0005634,nucleus; GO:0000981,DNA-binding transcription factor activity, RNA polymerase II-specific; GO:0043565,sequence-specific DNA binding; GO:0001135,RNA polymerase II transcription regulator recruiting activity; GO:0044212,transcription regulatory region DNA binding; GO:0030154,cell differentiation; GO:1901002,positive regulation of response to salt stress; GO:1902584,positive regulation of…	Myb-like DNA-binding domain
gene:Aco008597.1.path1	AP2/ERF-AP2	TF	AP2/ERF->AP2/ERF-AP2	14	51	1.917	up	contig10	997314	1000541	+	--	--	K09285 AP2-like factor, ANT lineage | (RefSeq) AP2-like ethylene-responsive transcription factor ANT (A)	AP2-like ethylene-responsive transcription factor ANT [Ananas comosus]	RecName: Full=AP2-like ethylene-responsive transcription factor ANT; AltName: Full=Complementing a protein kinase C mutant protein 1; AltName: Full=Protein AINTEGUMENTA; AltName: Full=Protein DRAGON; AltName: Full=Protein OVULE MUTANT;	SubName: Full=AP2-like ethylene-responsive transcription factor ANT {ECO:0000313|EMBL:OAY80510.1};	--	GO:0005634,nucleus; GO:0003677,DNA binding; GO:0003700,DNA-binding transcription factor activity; GO:0043565,sequence-specific DNA binding; GO:0030154,cell differentiation; GO:0009908,flower development; GO:0019760,glucosinolate metabolic process; GO:0010492,maintenance of shoot apical meristem identity; GO:0042127,regulation of cell proliferation; GO:0006351,transcription, DNA-templated	AP2 domain
gene:Aco020102.1.path1	LOB	TF	LOB	19	71	1.921	up	contig11	4845903	4846546	-	--	--	K04733 interleukin-1 receptor-associated kinase 4 [EC:2.7.11.1] | (RefSeq) uncharacterized protein LOC100501207 isoform X1 (A)	LOB domain-containing protein 12-like [Ananas comosus]	RecName: Full=LOB domain-containing protein 12; AltName: Full=ASYMMETRIC LEAVES 2-like protein 5; Short=AS2-like protein 5;	SubName: Full=LOB domain-containing protein 12 {ECO:0000313|EMBL:OAY67563.1};	--	GO:0003677,DNA binding; GO:0009965,leaf morphogenesis; GO:0010016,shoot system morphogenesis	IncA protein
gene:Aco023267.1.path1	MYB	TF	MYB->MYB	23	91	1.987	up	contig3	11286582	11287609	-	--	--	K09422 transcription factor MYB, plant | (RefSeq) transcription repressor MYB6-like (A)	myb-related protein 308-like isoform X1 [Ananas comosus]	RecName: Full=Transcription factor TT2; AltName: Full=Myb-related protein 123; Short=AtMYB123; AltName: Full=Myb-related transcription factor LBM2-like; AltName: Full=Protein TRANSPARENT TESTA 2;	SubName: Full=Transcription factor TT2 {ECO:0000313|EMBL:OAY67911.1};	Transcription factor, Myb superfamily	GO:0005634,nucleus; GO:0005524,ATP binding; GO:0003700,DNA-binding transcription factor activity; GO:0000981,DNA-binding transcription factor activity, RNA polymerase II-specific; GO:0043565,sequence-specific DNA binding; GO:0001135,RNA polymerase II transcription regulator recruiting activity; GO:0044212,transcription regulatory region DNA binding; GO:0030154,cell differentiation; GO:0006633,fat…	Myb-like DNA-binding domain
gene:Aco015334.1.path1	bZIP	TF	bZIP	5	22	2.027	up	contig21	10593522	10597287	-	--	--	K14431 transcription factor TGA | (RefSeq) transcription factor TGA2.3 (A)	transcription factor TGA2.2-like isoform X3 [Ananas comosus]	RecName: Full=bZIP transcription factor TGA10 {ECO:0000303|PubMed:12777042}; AltName: Full=Protein TGACG (TGA) motif-binding protein 10 {ECO:0000303|PubMed:12777042};	SubName: Full=transcription factor HBP-1b(C38) {ECO:0000313|RefSeq:XP_017699341.1};	--	GO:0005634,nucleus; GO:0003700,DNA-binding transcription factor activity; GO:0043565,sequence-specific DNA binding; GO:0045893,positive regulation of transcription, DNA-templated; GO:0009733,response to auxin; GO:0009753,response to jasmonic acid; GO:0009751,response to salicylic acid; GO:0006351,transcription, DNA-templated	Basic region leucine zipper
gene:Aco015105.1.path1	MADS-MIKC	TF	MADS->MADS-MIKC	7	30	2.128	up	contig2	13765450	13777437	+	--	--	K09264 MADS-box transcription factor, plant | (RefSeq) MADS-box, SEP3; MADS-box transcription factor 8 (A)	MADS-box transcription factor 8-like isoform X1 [Ananas comosus]	RecName: Full=MADS-box transcription factor 8; AltName: Full=MADS-box protein 24; AltName: Full=OsMADS24; AltName: Full=OsMADS8;	SubName: Full=MADS-box transcription factor 8 {ECO:0000313|EMBL:OAY77165.1}; Flags: Fragment;	MADS box transcription factor	GO:0005634,nucleus; GO:0003700,DNA-binding transcription factor activity; GO:0046983,protein dimerization activity; GO:0000977,RNA polymerase II regulatory region sequence-specific DNA binding; GO:0030154,cell differentiation; GO:0009908,flower development; GO:0045944,positive regulation of transcription by RNA polymerase II; GO:0006351,transcription, DNA-templated	Ciliary rootlet component, centrosome cohesion
gene:Aco008968.1.path1	AP2/ERF-ERF	TF	AP2/ERF->AP2/ERF-ERF	689	3038	2.141	up	contig10	12532469	12533152	-	--	--	K09286 EREBP-like factor | (RefSeq) dehydration-responsive element-binding protein 1A-like (A)	dehydration-responsive element-binding protein 1G-like [Ananas comosus]	RecName: Full=Dehydration-responsive element-binding protein 1G; Short=Protein DREB1G;	SubName: Full=Dehydration-responsive element-binding protein 1E {ECO:0000313|EMBL:OAY67975.1};	--	GO:0005634,nucleus; GO:0003677,DNA binding; GO:0003700,DNA-binding transcription factor activity; GO:0006351,transcription, DNA-templated	AP2 domain
gene:Aco001255.1.path1	bHLH	TF	bHLH	8	37	2.151	up	contig3	12975178	12977335	+	--	--	K18485 myogenic factor 6 | (RefSeq) transcription factor bHLH96 (A)	transcription factor bHLH96-like [Ananas comosus]	RecName: Full=Transcription factor bHLH96; AltName: Full=Basic helix-loop-helix protein 96; Short=AtbHLH96; Short=bHLH 96; AltName: Full=Transcription factor EN 15; AltName: Full=bHLH transcription factor bHLH096;	SubName: Full=Transcription factor bHLH96 {ECO:0000313|EMBL:OAY65021.1};	--	GO:0005634,nucleus; GO:0003677,DNA binding; GO:0003700,DNA-binding transcription factor activity; GO:0046983,protein dimerization activity; GO:0006351,transcription, DNA-templated	Helix-loop-helix DNA-binding domain
gene:Aco002436.1.path1	NF-YB	TF	NF-Y->NF-YB	8	36	2.184	up	contig5	1576292	1580517	+	--	--	K08065 nuclear transcription Y subunit beta | (RefSeq) nuclear transcription factor Y subunit B-1-like (A)	nuclear transcription factor Y subunit B-1-like [Ananas comosus]	RecName: Full=Nuclear transcription factor Y subunit B-5; Short=AtNF-YB-5;	SubName: Full=Uncharacterized protein {ECO:0000313|EnsemblPlants:LPERR01G37540.1};	CCAAT-binding factor, subunit A (HAP3)	GO:0005634,nucleus; GO:0003700,DNA-binding transcription factor activity; GO:0046982,protein heterodimerization activity; GO:0043565,sequence-specific DNA binding; GO:0006351,transcription, DNA-templated	Transcription initiation factor TFIID subunit A
gene:Aco014340.1.path1	MBF1	TR	MBF1	66	389	2.545	up	contig6	610953	611387	+	--	--	K03627 putative transcription factor | (RefSeq) multiprotein-bridging factor 1c (A)	multiprotein-bridging factor 1c [Ananas comosus]	RecName: Full=Multiprotein-bridging factor 1c;	SubName: Full=Multiprotein-bridging factor 1c {ECO:0000313|EMBL:OAY63376.1};	Transcription factor MBF1	GO:0005737,cytoplasm; GO:0005730,nucleolus; GO:0003700,DNA-binding transcription factor activity; GO:0043565,sequence-specific DNA binding; GO:0003713,transcription coactivator activity; GO:0009873,ethylene-activated signaling pathway; GO:0045893,positive regulation of transcription, DNA-templated; GO:0009737,response to abscisic acid; GO:0009408,response to heat; GO:0009414,response to water dep…	Adenylate cyclase regulatory domain
gene:Aco014218.1.path1	C2H2	TF	C2H2	1043	6113	2.551	up	contig14	887692	888200	+	--	--	K23480 zinc finger protein 362/384 | (RefSeq) zinc finger protein ZAT5 (A)	zinc finger protein ZAT11-like [Ananas comosus]	RecName: Full=Zinc finger protein ZAT8;	SubName: Full=Zinc finger protein ZAT8 {ECO:0000313|EMBL:OAY84750.1};	FOG: Zn-finger	GO:0005634,nucleus; GO:0003700,DNA-binding transcription factor activity; GO:0046872,metal ion binding; GO:0003676,nucleic acid binding; GO:0006355,regulation of transcription, DNA-templated; GO:0010200,response to chitin; GO:0006351,transcription, DNA-templated	Zinc finger, C2H2 type
gene:Aco020863.1.path1	MYB	TF	MYB->MYB	21	130	2.616	up	contig10	7926889	7928738	-	--	--	K09422 transcription factor MYB, plant | (RefSeq) myb-related protein Zm1-like (A)	myb-related protein Zm1-like [Ananas comosus]	RecName: Full=Myb-related protein Zm1;	SubName: Full=Myb-related protein Zm1 {ECO:0000313|EMBL:OAY81526.1};	Transcription factor, Myb superfamily	GO:0005634,nucleus; GO:0003677,DNA binding; GO:0006355,regulation of transcription, DNA-templated; GO:0006351,transcription, DNA-templated	SLIDE
gene:Aco023266.1.path1	MYB	TF	MYB->MYB	4	29	2.666	up	contig3	11310448	11311974	-	--	--	K09422 transcription factor MYB, plant | (RefSeq) transcription factor TT2-like (A)	transcription factor MYB82-like [Ananas comosus]	RecName: Full=Transcription repressor MYB5; AltName: Full=AtM2; AltName: Full=Myb-related protein 5; Short=AtMYB5;	SubName: Full=Transcription repressor MYB5 {ECO:0000313|EMBL:OAY67908.1};	Transcription factor, Myb superfamily	GO:0005634,nucleus; GO:0003700,DNA-binding transcription factor activity; GO:0000981,DNA-binding transcription factor activity, RNA polymerase II-specific; GO:0043565,sequence-specific DNA binding; GO:0001135,RNA polymerase II transcription regulator recruiting activity; GO:0044212,transcription regulatory region DNA binding; GO:0048354,mucilage biosynthetic process involved in seed coat developm…	SLIDE
gene:Aco012133.1.path1	C2H2	TF	C2H2	3	19	2.751	up	contig3	957416	957844	+	--	--	--	zinc finger protein 2-like [Ananas comosus]	RecName: Full=Zinc finger protein 2 {ECO:0000305}; Short=AtZFP2 {ECO:0000303|PubMed:18192438};	SubName: Full=Zinc finger protein 2 {ECO:0000313|EMBL:OAY79806.1};	--	GO:0005634,nucleus; GO:0003700,DNA-binding transcription factor activity; GO:0046872,metal ion binding; GO:0003676,nucleic acid binding; GO:0060862,negative regulation of floral organ abscission; GO:0006355,regulation of transcription, DNA-templated	Zinc finger, C2H2 type
gene:Aco023263.1.path1	MYB	TF	MYB->MYB	92	693	2.924	up	contig3	11404971	11406448	+	--	--	K09422 transcription factor MYB, plant | (RefSeq) transcription factor TT2 (A)	transcription repressor MYB5-like [Ananas comosus]	RecName: Full=Transcription repressor MYB5; AltName: Full=AtM2; AltName: Full=Myb-related protein 5; Short=AtMYB5;	SubName: Full=Transcription repressor MYB5 {ECO:0000313|EMBL:OAY73966.1};	Transcription factor, Myb superfamily	GO:0005634,nucleus; GO:0003700,DNA-binding transcription factor activity; GO:0000981,DNA-binding transcription factor activity, RNA polymerase II-specific; GO:0043565,sequence-specific DNA binding; GO:0001135,RNA polymerase II transcription regulator recruiting activity; GO:0044212,transcription regulatory region DNA binding; GO:0048354,mucilage biosynthetic process involved in seed coat developm…	SLIDE
gene:Aco020777.1.path1	MYB-related	TF	MYB->MYB-related	2	16	2.987	up	contig23	5231912	5234889	-	--	--	K08869 aarF domain-containing kinase | (RefSeq) predicted protein (A)	transcription factor SRM1-like [Ananas comosus]	RecName: Full=Transcription factor SRM1 {ECO:0000305}; AltName: Full=Myb-related protein SRM1 {ECO:0000305}; AltName: Full=Protein SALT-RELATED MYB 1 {ECO:0000303|PubMed:26243618};	SubName: Full=Transcription factor DIVARICATA {ECO:0000313|EMBL:OAY75520.1};	Zuotin and related molecular chaperones (DnaJ superfamily), contains DNA-binding domains	GO:0005634,nucleus; GO:0003677,DNA binding; GO:0003700,DNA-binding transcription factor activity; GO:0009738,abscisic acid-activated signaling pathway; GO:1901001,negative regulation of response to salt stress; GO:0010116,positive regulation of abscisic acid biosynthetic process; GO:1905615,positive regulation of developmental vegetative growth; GO:0045893,positive regulation of transcription, DN…	Myb-like DNA-binding domain
gene:Aco011879.1.path1	B3	TF	B3->B3	21	190	3.172	up	contig4	13216614	13217705	-	--	--	K04733 interleukin-1 receptor-associated kinase 4 [EC:2.7.11.1] | (RefSeq) uncharacterized protein LOC109779403 (A)	B3 domain-containing protein Os02g0683500-like [Ananas comosus]	RecName: Full=B3 domain-containing transcription factor NGA2; AltName: Full=Protein NGATHA 2;	SubName: Full=B3 domain-containing protein {ECO:0000313|EMBL:OAY72233.1};	--	GO:0005634,nucleus; GO:0003677,DNA binding; GO:0003700,DNA-binding transcription factor activity; GO:0009908,flower development; GO:0048366,leaf development; GO:1901371,regulation of leaf morphogenesis; GO:0006351,transcription, DNA-templated	B3 DNA binding domain
gene:Aco006716.1.path1	AP2/ERF-ERF	TF	AP2/ERF->AP2/ERF-ERF	3	33	3.25	up	contig2	11928986	11929684	-	--	--	--	ethylene-responsive transcription factor CRF2-like [Ananas comosus]	--	SubName: Full=Ethylene-responsive transcription factor CRF1 {ECO:0000313|EMBL:OAY85150.1};	--	GO:0005634,nucleus; GO:0003677,DNA binding; GO:0003700,DNA-binding transcription factor activity; GO:0006351,transcription, DNA-templated	AP2 domain
gene:Aco002750.1.path1	zf-HD	TF	zf-HD	2	17	3.294	up	contig7	11264458	11265138	-	--	--	K08026 one cut domain, family member 1, hepatocyte nuclear factor 6 | (RefSeq) zinc-finger homeodomain protein 9-like (A)	zinc-finger homeodomain protein 2 [Ananas comosus]	RecName: Full=Zinc-finger homeodomain protein 2; Short=AtZHD2; AltName: Full=Homeobox protein 22; Short=AtHB-22; AltName: Full=Protein MATERNAL EFFECT EMBRYO ARREST 68;	SubName: Full=Uncharacterized protein {ECO:0000313|EnsemblPlants:GSMUA_Achr7P19060_001};	--	GO:0005634,nucleus; GO:0003677,DNA binding; GO:0046872,metal ion binding; GO:0042803,protein homodimerization activity; GO:0009793,embryo development ending in seed dormancy; GO:0006355,regulation of transcription, DNA-templated; GO:0006351,transcription, DNA-templated	ZF-HD protein dimerisation region
gene:Aco000890.1.path1	NF-YB	TF	NF-Y->NF-YB	1	11	3.431	up	contig3	15893680	15894189	-	--	--	K08065 nuclear transcription Y subunit beta | (RefSeq) nuclear transcription factor Y subunit B-9-like (A)	Nuclear transcription factor Y subunit B-6 [Ananas comosus]	RecName: Full=Nuclear transcription factor Y subunit B-6; Short=AtNF-YB-6; AltName: Full=Protein LEAFY COTYLEDON 1-LIKE;	SubName: Full=Nuclear transcription factor Y subunit B-6 {ECO:0000313|EMBL:OAY85627.1};	CCAAT-binding factor, subunit A (HAP3)	GO:0005634,nucleus; GO:0033613,activating transcription factor binding; GO:0003700,DNA-binding transcription factor activity; GO:0046982,protein heterodimerization activity; GO:0043565,sequence-specific DNA binding; GO:0009738,abscisic acid-activated signaling pathway; GO:0045893,positive regulation of transcription, DNA-templated; GO:0006355,regulation of transcription, DNA-templated; GO:0006351…	Bromodomain associated
gene:Aco023262.1.path1	MYB	TF	MYB->MYB	0	11	4.831	up	contig3	11425323	11426350	+	--	--	K09422 transcription factor MYB, plant | (RefSeq) transcription repressor MYB6-like (A)	transcription repressor MYB6-like isoform X1 [Ananas comosus]	RecName: Full=Transcription factor TT2; AltName: Full=Myb-related protein 123; Short=AtMYB123; AltName: Full=Myb-related transcription factor LBM2-like; AltName: Full=Protein TRANSPARENT TESTA 2;	SubName: Full=Transcription factor TT2 {ECO:0000313|EMBL:OAY67911.1};	Transcription factor, Myb superfamily	GO:0005634,nucleus; GO:0005524,ATP binding; GO:0003700,DNA-binding transcription factor activity; GO:0000981,DNA-binding transcription factor activity, RNA polymerase II-specific; GO:0043565,sequence-specific DNA binding; GO:0001135,RNA polymerase II transcription regulator recruiting activity; GO:0044212,transcription regulatory region DNA binding; GO:0030154,cell differentiation; GO:0006633,fat…	Myb-like DNA-binding domain
gene:Aco026741.1.path1	WRKY	TF	WRKY	1	41	5.876	up	contig10	8739521	8743949	+	--	--	K13425 WRKY transcription factor 22 | (RefSeq) WRKY transcription factor 22 (A)	probable WRKY transcription factor 14 [Ananas comosus]	RecName: Full=Probable WRKY transcription factor 14; AltName: Full=AR411; AltName: Full=WRKY DNA-binding protein 14;	SubName: Full=Putative WRKY transcription factor 35 {ECO:0000313|EMBL:OAY66571.1};	--	GO:0005634,nucleus; GO:0003700,DNA-binding transcription factor activity; GO:0043565,sequence-specific DNA binding; GO:0006351,transcription, DNA-templated	WRKY DNA -binding domain
