# Supplementary material for: Metabolome and transcriptome profiling reveals anthocyanin contents and anthocyanin-related genes of chimeric leaves in Ananas comosus var. bracteatus
Source: BMC Genomics. 2021 May 7;22:331. doi: 10.1186/s12864-021-07642-x (PMC8105979; doi:10.1186/s12864-021-07642-x)
Supplement: Supplementary file 8 — Additional file 8: Table S6: Correlation analysis results of Metabolites and genes in the third and seventh quadrants of nine-quandrant flat. [file 12864_2021_7642_MOESM8_ESM.xlsx]

## Sheet: Sheet1
geneID	logFC	KEGG	NR	Swissprot	Tremble	KOG	GO	Pfam	metaID	logFC	meta_Compounds	PCC	PCCP	ninequadrants
gene:Aco000119.1.path1	-2.046	--	PI-PLC X domain-containing protein At5g67130 [Ananas comosus]	RecName: Full=PI-PLC X domain-containing protein At5g67130; Flags: Precursor;	SubName: Full=PI-PLC X domain-containing protein At5g67130-like isoform X2 {ECO:0000313|RefSeq:XP_008775858.1};	--	GO:0046658,anchored component of plasma membrane; GO:0005886,plasma membrane; GO:0008081,phosphoric diester hydrolase activity; GO:0006629,lipid metabolic process	--	mws0376	-1.65067	Fumaric acid	0.899	0.000978076	7
gene:Aco000255.1.path1	-2.882	K14379 tartrate-resistant acid phosphatase type 5 [EC:3.1.3.2] | (RefSeq) purple acid phosphatase 3 (A)	purple acid phosphatase 3-like [Ananas comosus]	RecName: Full=Purple acid phosphatase 3; EC=3.1.3.2; Flags: Precursor;	RecName: Full=Purple acid phosphatase {ECO:0000256|PIRNR:PIRNR000898}; EC=3.1.3.2 {ECO:0000256|PIRNR:PIRNR000898};	Purple (tartrate-resistant) acid phosphatase	GO:0005576,extracellular region; GO:0005773,vacuole; GO:0003993,acid phosphatase activity; GO:0046872,metal ion binding	PhoD-like phosphatase	mws0376	-1.65067	Fumaric acid	0.979	4.4307e-06	7
gene:Aco000309.1.path1	-3.144	K14491 two-component response regulator ARR-B family | (RefSeq) LOC109782971; two-component response regulator ARR12-like (A)	probable transcription factor GLK1 [Ananas comosus]	RecName: Full=Transcription activator GLK1; AltName: Full=GBF'S PRO-RICH REGION-INTERACTING factor 1; AltName: Full=Golden2-like protein 1; Short=AtGLK1;	SubName: Full=Putative transcription factor GLK1 {ECO:0000313|EMBL:OAY80605.1};	--	GO:0005634,nucleus; GO:0003677,DNA binding; GO:1900056,negative regulation of leaf senescence; GO:0006355,regulation of transcription, DNA-templated; GO:0006351,transcription, DNA-templated	Myb-like DNA-binding domain	mws0376	-1.65067	Fumaric acid	0.87	0.00229016	7
gene:Aco000569.1.path1	-5.822	--	--	--	--	--	--	--	mws0376	-1.65067	Fumaric acid	0.891	0.00125477	7
gene:Aco000633.1.path1	-1.264	K03086 RNA polymerase primary sigma factor | (RefSeq) RNA polymerase sigma factor sigB (A)	RNA polymerase sigma factor sigD, chloroplastic [Ananas comosus]	RecName: Full=RNA polymerase sigma factor sigD, chloroplastic; Short=Sigma factor D; Short=Sigma-D; AltName: Full=RNA polymerase sigma factor sig4; Short=Atsig4; Short=Sigma factor 4; Flags: Precursor;	SubName: Full=RNA polymerase sigma factor sigD, chloroplastic {ECO:0000313|EMBL:OAY74468.1}; Flags: Fragment;	--	GO:0009507,chloroplast; GO:0003677,DNA binding; GO:0003700,DNA-binding transcription factor activity; GO:0001053,NA; GO:0016987,sigma factor activity; GO:0071482,cellular response to light stimulus; GO:0006352,DNA-templated transcription, initiation; GO:2001141,regulation of RNA biosynthetic process	Homeodomain-like domain	mws0376	-1.65067	Fumaric acid	0.9	0.000933154	7
gene:Aco000656.1.path1	-1.724	K00288 methylenetetrahydrofolate dehydrogenase (NADP+) / methenyltetrahydrofolate cyclohydrolase / formyltetrahydrofolate synthetase [EC:1.5.1.5 3.5.4.9 6.3.4.3] | (RefSeq) bifunctional protein FolD 1, mitochondrial-like (A)	Bifunctional protein FolD 2, partial [Ananas comosus]	RecName: Full=Bifunctional protein FolD 2; AltName: Full=Tetrahydrofolate dehydrogenase/cyclohydrolase 2; Includes: RecName: Full=Methylenetetrahydrofolate dehydrogenase; EC=1.5.1.5; Includes: RecName: Full=Methenyltetrahydrofolate cyclohydrolase; EC=3.5.4.9;	SubName: Full=Bifunctional protein FolD 2 {ECO:0000313|EMBL:OAY62556.1}; Flags: Fragment;	Methylenetetrahydrofolate dehydrogenase/methylenetetrahydrofolate cyclohydrolase	GO:0009507,chloroplast; GO:0005737,cytoplasm; GO:0005829,cytosol; GO:0004477,methenyltetrahydrofolate cyclohydrolase activity; GO:0004488,methylenetetrahydrofolate dehydrogenase (NADP+) activity; GO:0006730,one-carbon metabolic process; GO:0009853,photorespiration; GO:0044030,regulation of DNA methylation; GO:0035999,tetrahydrofolate interconversion; GO:0046653,tetrahydrofolate metabolic process	--	mws0376	-1.65067	Fumaric acid	0.911	0.000629953	7
gene:Aco000666.1.path1	-1.564	K13806 sn1-specific diacylglycerol lipase [EC:3.1.1.-] | (RefSeq) uncharacterized protein LOC109800454 (A)	Sn1-specific diacylglycerol lipase alpha [Ananas comosus]	--	SubName: Full=Sn1-specific diacylglycerol lipase alpha {ECO:0000313|EMBL:OAY62626.1};	Predicted lipase/calmodulin-binding heat-shock protein	GO:0016787,hydrolase activity; GO:0016042,lipid catabolic process	alpha/beta hydrolase fold	mws0376	-1.65067	Fumaric acid	0.943	0.000136049	7
gene:Aco000683.1.path1	-1.357	K05605 3-hydroxyisobutyryl-CoA hydrolase [EC:3.1.2.4] | (RefSeq) 3-hydroxyisobutyryl-CoA hydrolase 1-like (A)	chloroplast stem-loop binding protein of 41 kDa b, chloroplastic isoform X1 [Ananas comosus]	RecName: Full=Chloroplast stem-loop binding protein of 41 kDa b, chloroplastic; Short=CSP41-b; AltName: Full=Heteroglycan-interacting protein 1.3; AltName: Full=Protein CHLOROPLAST RNA BINDING; AltName: Full=Protein Gb5f; Flags: Precursor;	SubName: Full=Chloroplast stem-loop binding protein of 41 kDa b, chloroplastic {ECO:0000313|EMBL:OAY62551.1};	--	GO:0048046,apoplast; GO:0009507,chloroplast; GO:0009941,chloroplast envelope; GO:0009570,chloroplast stroma; GO:0016020,membrane; GO:0005777,peroxisome; GO:0009506,plasmodesma; GO:0000427,plastid-encoded plastid RNA polymerase complex; GO:0010287,plastoglobule; GO:0005840,ribosome; GO:0010319,stromule; GO:0005773,vacuole; GO:0003824,catalytic activity; GO:0050662,coenzyme binding; GO:0003677,DNA …	RmlD substrate binding domain	mws0376	-1.65067	Fumaric acid	0.894	0.00114169	7
gene:Aco000773.1.path1	-1.03	K04733 interleukin-1 receptor-associated kinase 4 [EC:2.7.11.1] | (RefSeq) probable serine/threonine-protein kinase PBL26 isoform X1 (A)	transcription factor bHLH130-like [Ananas comosus]	RecName: Full=Transcription factor bHLH130; AltName: Full=Basic helix-loop-helix protein 130; Short=AtbHLH130; Short=bHLH 130; AltName: Full=Transcription factor EN 69; AltName: Full=bHLH transcription factor bHLH130;	SubName: Full=Transcription factor bHLH130 {ECO:0000313|EMBL:OAY74514.1};	--	GO:0005634,nucleus; GO:0001046,core promoter sequence-specific DNA binding; GO:0003700,DNA-binding transcription factor activity; GO:0046983,protein dimerization activity; GO:0001228,DNA-binding transcription activator activity, RNA polymerase II-specific; GO:0048573,photoperiodism, flowering; GO:0006355,regulation of transcription, DNA-templated; GO:0006366,transcription by RNA polymerase II	Helix-loop-helix DNA-binding domain	mws0376	-1.65067	Fumaric acid	0.823	0.00645939	7
gene:Aco000847.1.path1	-1.841	K09422 transcription factor MYB, plant | (RefSeq) transcription factor MYB80 (A)	Transcription factor MYB35 [Ananas comosus]	RecName: Full=Transcription factor MYB80 {ECO:0000305}; AltName: Full=Myb-related protein 80 {ECO:0000305}; Short=OsMYB80 {ECO:0000303|PubMed:22086333};	SubName: Full=Transcription factor MYB35 {ECO:0000313|EMBL:OAY75065.1};	Transcription factor, Myb superfamily	GO:0005634,nucleus; GO:0000981,DNA-binding transcription factor activity, RNA polymerase II-specific; GO:0043565,sequence-specific DNA binding; GO:0001135,RNA polymerase II transcription regulator recruiting activity; GO:0044212,transcription regulatory region DNA binding; GO:0048658,anther wall tapetum development; GO:0030154,cell differentiation; GO:0006357,regulation of transcription by RNA po…	Myb-like DNA-binding domain	mws0376	-1.65067	Fumaric acid	0.891	0.00124758	7
gene:Aco000873.1.path1	-1.262	K17422 large subunit ribosomal protein L41 | (RefSeq) LRR receptor-like kinase family protein (A)	probable LRR receptor-like serine/threonine-protein kinase At4g26540 isoform X1 [Ananas comosus]	RecName: Full=LRR receptor-like serine/threonine-protein kinase {ECO:0000305}; EC=2.7.11.1 {ECO:0000305}; AltName: Full=LRR receptor-like serine/threonine-protein kinase At4g26540 {ECO:0000305}; AltName: Full=Protein RECEPTOR OF RGF1 {ECO:0000303|PubMed:27229311}; AltName: Full=Protein RGF1 INSENSITIVE 3 {ECO:0000303|PubMed:27229312}; Flags: Precursor;	SubName: Full=Putative LRR receptor-like serine/threonine-protein kinase {ECO:0000313|EMBL:OAY63127.1};	--	GO:0016021,integral component of membrane; GO:0005886,plasma membrane; GO:0005524,ATP binding; GO:0004674,protein serine/threonine kinase activity	Leucine Rich Repeat	mws0376	-1.65067	Fumaric acid	0.844	0.00420787	7
gene:Aco000926.1.path1	-2.113	K20617 cytochrome P450 family 71 subfamily A | (RefSeq) cytochrome P450 71A9-like (A)	Cytochrome P450 71B36 [Ananas comosus]	RecName: Full=Cytochrome P450 71A1; EC=1.14.-.-; AltName: Full=ARP-2; AltName: Full=CYPLXXIA1;	SubName: Full=Cytochrome P450 71B36 {ECO:0000313|EMBL:OAY64008.1};	Cytochrome P450 CYP2 subfamily	GO:0005789,endoplasmic reticulum membrane; GO:0016021,integral component of membrane; GO:0031090,organelle membrane; GO:0020037,heme binding; GO:0005506,iron ion binding; GO:0004497,monooxygenase activity; GO:0016705,oxidoreductase activity, acting on paired donors, with incorporation or reduction of molecular oxygen; GO:0009835,fruit ripening	Protein of unknown function (DUF999)	mws0376	-1.65067	Fumaric acid	0.971	1.4103e-05	7
gene:Aco001051.1.path1	-1.53	K00921 1-phosphatidylinositol-3-phosphate 5-kinase [EC:2.7.1.150] | (RefSeq) putative 1-phosphatidylinositol-3-phosphate 5-kinase FAB1C (A)	putative 1-phosphatidylinositol-3-phosphate 5-kinase FAB1C [Ananas comosus]	RecName: Full=Putative 1-phosphatidylinositol-3-phosphate 5-kinase FAB1C; Short=Phosphatidylinositol 3-phosphate 5-kinase; EC=2.7.1.150; AltName: Full=Phosphatidylinositol 3-phosphate 5-kinase type III; Short=PIPkin-III; Short=Type III PIP kinase; AltName: Full=Protein FORMS APLOID AND BINUCLEATE CELLS 1C;	SubName: Full=Putative 1-phosphatidylinositol-3-phosphate 5-kinase FAB1C {ECO:0000313|EMBL:OAY66132.1};	Phosphatidylinositol-4-phosphate 5-kinase and related FYVE finger-containing proteins	GO:0005829,cytosol; GO:0010008,endosome membrane; GO:0000285,1-phosphatidylinositol-3-phosphate 5-kinase activity; GO:0005524,ATP binding; GO:0042147,retrograde transport, endosome to Golgi; GO:0090332,stomatal closure	FYVE zinc finger	mws0376	-1.65067	Fumaric acid	0.836	0.00496092	7
gene:Aco001077.1.path1	-2.117	--	hypothetical protein ACMD2_03279 [Ananas comosus]	--	SubName: Full=Uncharacterized protein {ECO:0000313|EMBL:OAY70764.1};	--	--	Ceramidase	mws0376	-1.65067	Fumaric acid	0.844	0.00418283	7
gene:Aco001093.1.path1	-1.067	--	hypothetical protein ACMD2_03265 [Ananas comosus]	--	SubName: Full=Uncharacterized protein {ECO:0000313|EMBL:OAY70734.1};	--	--	--	mws0376	-1.65067	Fumaric acid	0.831	0.0055481	7
gene:Aco001116.1.path1	-5.936	K03860 phosphatidylinositol glycan, class Q | (RefSeq) N-acetylglucosaminyl-phosphatidylinositol biosynthetic protein gpi1-like (A)	gibberellin-regulated protein 6-like [Ananas comosus]	RecName: Full=Gibberellin-regulated protein 6; AltName: Full=GAST1 protein homolog 6; Flags: Precursor;	SubName: Full=Gibberellin-regulated protein 6 {ECO:0000313|EMBL:OAY70744.1};	--	GO:0005576,extracellular region; GO:0009740,gibberellic acid mediated signaling pathway; GO:0009750,response to fructose; GO:0009749,response to glucose; GO:0080167,response to karrikin; GO:0009744,response to sucrose	Gibberellin regulated protein	mws0376	-1.65067	Fumaric acid	0.903	0.000858905	7
gene:Aco001263.1.path1	-1.379	K08026 one cut domain, family member 1, hepatocyte nuclear factor 6 | (RefSeq) zinc-finger homeodomain protein 9-like (A)	zinc-finger homeodomain protein 2-like [Ananas comosus]	RecName: Full=Zinc-finger homeodomain protein 2; Short=OsZHD2;	SubName: Full=Zinc-finger homeodomain protein 1 {ECO:0000313|EMBL:OAY66900.1};	--	GO:0005634,nucleus; GO:0003677,DNA binding; GO:0046872,metal ion binding; GO:0006355,regulation of transcription, DNA-templated; GO:0006351,transcription, DNA-templated	ZF-HD protein dimerisation region	mws0376	-1.65067	Fumaric acid	0.888	0.00137924	7
gene:Aco001305.1.path1	-1.748	K14499 BRI1 kinase inhibitor 1 | (RefSeq) BRI1 kinase inhibitor 1 (A)	probable BRI1 kinase inhibitor 1 [Ananas comosus]	RecName: Full=Probable BRI1 kinase inhibitor 1; AltName: Full=BRI1-KD interacting protein 119;	SubName: Full=Putative BRI1 kinase inhibitor 1 {ECO:0000313|EMBL:OAY65999.1};	--	GO:0009742,brassinosteroid mediated signaling pathway; GO:0006629,lipid metabolic process	--	mws0376	-1.65067	Fumaric acid	0.917	0.00049451	7
gene:Aco001338.1.path1	-1.279	K01674 carbonic anhydrase [EC:4.2.1.1] | (RefSeq) alpha carbonic anhydrase 7-like (A)	alpha carbonic anhydrase 7-like [Ananas comosus]	RecName: Full=Alpha carbonic anhydrase 7; Short=AtaCA7; Short=AtalphaCA7; EC=4.2.1.1; AltName: Full=Alpha carbonate dehydratase 7; Flags: Precursor;	SubName: Full=Alpha carbonic anhydrase 7 {ECO:0000313|EMBL:OAY66012.1};	Carbonic anhydrase	GO:0009570,chloroplast stroma; GO:0004089,carbonate dehydratase activity; GO:0008270,zinc ion binding; GO:0006730,one-carbon metabolic process	Eukaryotic-type carbonic anhydrase	mws0376	-1.65067	Fumaric acid	0.856	0.00324297	7
gene:Aco001393.1.path1	-1.425	K06119 sulfoquinovosyltransferase [EC:2.4.1.-] | (RefSeq) sulfoquinovosyl transferase SQD2 (A)	sulfoquinovosyl transferase SQD2-like [Ananas comosus]	RecName: Full=Sulfoquinovosyl transferase SQD2 {ECO:0000303|PubMed:11960029}; EC=2.4.1.- {ECO:0000305|PubMed:11960029}; AltName: Full=Protein SULFOQUINOVOSYLDIACYLGLYCEROL 2 {ECO:0000303|PubMed:11960029}; AltName: Full=Sulfolipid synthase SQD2 {ECO:0000305|PubMed:11960029}; AltName: Full=UDP-sulfoquinovose: diacylglycerol alpha-sulfoquinovosyltransferase SQD2 {ECO:0000305}; Flags: Precursor;	SubName: Full=GDP-mannose-dependent alpha-mannosyltransferase {ECO:0000313|EMBL:EMS60261.1, ECO:0000313|EnsemblPlants:TRIUR3_00546-P1};	N-acetylglucosaminyltransferase complex, subunit PIG-A/SPT14, required for phosphatidylinositol biosynthesis/Sulfolipid synthase	GO:0009507,chloroplast; GO:0009941,chloroplast envelope; GO:0031969,chloroplast membrane; GO:0016021,integral component of membrane; GO:0009536,plastid; GO:0008194,UDP-glycosyltransferase activity; GO:0016036,cellular response to phosphate starvation; GO:0009247,glycolipid biosynthetic process; GO:0046506,sulfolipid biosynthetic process	Glycosyl transferase 4-like	mws0376	-1.65067	Fumaric acid	0.955	6.1225e-05	7
gene:Aco001463.1.path1	-3.347	--	hypothetical protein ACMD2_15698 [Ananas comosus]	--	SubName: Full=Uncharacterized protein {ECO:0000313|EMBL:OAY83269.1};	--	--	Glyoxalase/Bleomycin resistance protein/Dioxygenase superfamily	mws0376	-1.65067	Fumaric acid	0.964	2.76862e-05	7
gene:Aco001611.1.path1	-1.287	--	wound-induced protein 1 [Ananas comosus]	RecName: Full=Wound-induced protein 1;	SubName: Full=Wound-induced protein 1 {ECO:0000313|EMBL:OAY78994.1};	--	--	SnoaL-like domain	mws0376	-1.65067	Fumaric acid	0.807	0.00851998	7
gene:Aco001621.1.path1	-2.944	K12761 carbon catabolite-derepressing protein kinase [EC:2.7.11.1] | (RefSeq) CBL-interacting serine/threonine-protein kinase 14-like (A)	CBL-interacting protein kinase 29 [Ananas comosus]	RecName: Full=CBL-interacting protein kinase 29; EC=2.7.11.1; AltName: Full=OsCIPK29;	RecName: Full=Non-specific serine/threonine protein kinase {ECO:0000256|SAAS:SAAS00351747}; EC=2.7.11.1 {ECO:0000256|SAAS:SAAS00351747};	Serine/threonine protein kinase	GO:0005622,intracellular; GO:0005524,ATP binding; GO:0004674,protein serine/threonine kinase activity; GO:0035556,intracellular signal transduction; GO:0018105,peptidyl-serine phosphorylation; GO:0018107,peptidyl-threonine phosphorylation	NAF domain	mws0376	-1.65067	Fumaric acid	0.946	0.000117214	7
gene:Aco001634.1.path1	-2.39	K20628 expansin | (RefSeq) LOW QUALITY PROTEIN: expansin-A10 (A)	expansin-A4-like [Ananas comosus]	RecName: Full=Expansin-A2; AltName: Full=Alpha-expansin-2; AltName: Full=OsEXP2; AltName: Full=OsEXPA2; AltName: Full=OsaEXPa1.23; AltName: Full=RiExB; AltName: Full=RiExC; Flags: Precursor;	SubName: Full=Expansin-A2 {ECO:0000313|EMBL:OAY79958.1};	--	GO:0005618,cell wall; GO:0005576,extracellular region; GO:0016020,membrane; GO:0009664,plant-type cell wall organization	Lytic transglycolase	mws0376	-1.65067	Fumaric acid	0.868	0.00240394	7
gene:Aco001744.1.path1	-1.07	K18819 inositol 3-alpha-galactosyltransferase [EC:2.4.1.123] | (RefSeq) galactinol synthase 1-like (A)	galactinol synthase 1-like [Ananas comosus]	RecName: Full=Galactinol synthase 1; Short=AtGolS1; Short=GolS-1; EC=2.4.1.123;	RecName: Full=Hexosyltransferase {ECO:0000256|RuleBase:RU362027}; EC=2.4.1.- {ECO:0000256|RuleBase:RU362027};	Glycosyl transferase, family 8 - glycogenin	GO:0005737,cytoplasm; GO:0047216,inositol 3-alpha-galactosyltransferase activity; GO:0046872,metal ion binding; GO:0006012,galactose metabolic process; GO:0009737,response to abscisic acid; GO:0009409,response to cold; GO:0009408,response to heat; GO:0009644,response to high light intensity; GO:0042542,response to hydrogen peroxide; GO:0006979,response to oxidative stress; GO:0009651,response to …	Mannosyltransferase putative	mws0376	-1.65067	Fumaric acid	0.879	0.00177552	7
gene:Aco001937.1.path1	-2.808	K01177 beta-amylase [EC:3.2.1.2] | (RefSeq) BMY; inactive beta-amylase 9 (A)	inactive beta-amylase 9-like [Ananas comosus]	RecName: Full=Inactive beta-amylase 9; AltName: Full=1,4-alpha-D-glucan maltohydrolase; AltName: Full=Inactive beta-amylase 3;	RecName: Full=Beta-amylase {ECO:0000256|RuleBase:RU000509}; EC=3.2.1.2 {ECO:0000256|RuleBase:RU000509};	--	GO:0005737,cytoplasm; GO:0016161,beta-amylase activity; GO:0000272,polysaccharide catabolic process	Glycosyl hydrolase family 14	mws0376	-1.65067	Fumaric acid	0.933	0.000243713	7
gene:Aco001939.1.path1	-2.448	K01177 beta-amylase [EC:3.2.1.2] | (RefSeq) BMY; inactive beta-amylase 9 (A)	inactive beta-amylase 9-like isoform X1 [Ananas comosus]	RecName: Full=Inactive beta-amylase 9; AltName: Full=1,4-alpha-D-glucan maltohydrolase; AltName: Full=Inactive beta-amylase 3;	RecName: Full=Beta-amylase {ECO:0000256|RuleBase:RU000509}; EC=3.2.1.2 {ECO:0000256|RuleBase:RU000509};	--	GO:0005737,cytoplasm; GO:0016161,beta-amylase activity; GO:0000272,polysaccharide catabolic process	Glycosyl hydrolase family 14	mws0376	-1.65067	Fumaric acid	0.941	0.000158607	7
gene:Aco002268.1.path1	-1.346	K03283 heat shock 70kDa protein 1/2/6/8 | (RefSeq) heat shock cognate 70 kDa protein 2-like isoform X1 (A)	uncharacterized protein LOC109708569 [Ananas comosus]	--	SubName: Full=Uncharacterized protein {ECO:0000313|EMBL:OAY86123.1};	--	GO:0005622,intracellular; GO:0035556,intracellular signal transduction	Phorbol esters/diacylglycerol binding domain (C1 domain)	mws0376	-1.65067	Fumaric acid	0.837	0.00491631	7
gene:Aco002324.1.path1	-1.605	K01114 phospholipase C [EC:3.1.4.3] | (RefSeq) non-specific phospholipase C2-like (A)	non-specific phospholipase C2 isoform X1 [Ananas comosus]	RecName: Full=Non-specific phospholipase C2; EC=3.1.-.-; Flags: Precursor;	SubName: Full=non-specific phospholipase C2-like {ECO:0000313|RefSeq:XP_008782022.2};	--	GO:0005576,extracellular region; GO:0003993,acid phosphatase activity; GO:0009395,phospholipid catabolic process	Phosphoesterase family	mws0376	-1.65067	Fumaric acid	0.865	0.00261607	7
gene:Aco002385.1.path1	-1.835	K19891 glucan endo-1,3-beta-glucosidase 1/2/3 [EC:3.2.1.39] | (RefSeq) O-Glycosyl hydrolases family 17 protein (A)	glucan endo-1,3-beta-glucosidase-like [Ananas comosus]	RecName: Full=Glucan endo-1,3-beta-glucosidase, acidic isoform; EC=3.2.1.39; AltName: Full=(1->3)-beta-glucan endohydrolase; Short=(1->3)-beta-glucanase; AltName: Full=Beta-1,3-endoglucanase; Flags: Precursor;	SubName: Full=Glucan endo-1,3-beta-glucosidase, acidic isoform {ECO:0000313|EMBL:OAY82022.1};	--	GO:0005615,extracellular space; GO:0042973,glucan endo-1,3-beta-D-glucosidase activity; GO:0005975,carbohydrate metabolic process; GO:0006952,defense response	Glycosyl hydrolases family 17	mws0376	-1.65067	Fumaric acid	0.828	0.00584626	7
gene:Aco002473.1.path1	-2.296	--	dormancy-associated protein homolog 3-like isoform X1 [Ananas comosus]	RecName: Full=Dormancy-associated protein homolog 3 {ECO:0000305}; AltName: Full=DRM1 homolog 3 {ECO:0000305};	SubName: Full=Uncharacterized protein {ECO:0000313|EMBL:OAY65160.1}; Flags: Fragment;	--	--	Dormancy/auxin associated protein	mws0376	-1.65067	Fumaric acid	0.9	0.000935271	7
gene:Aco002701.1.path1	-1.996	K13681 xyloglucan fucosyltransferase [EC:2.4.1.-] | (RefSeq) galactoside 2-alpha-L-fucosyltransferase-like (A)	protein WEAK CHLOROPLAST MOVEMENT UNDER BLUE LIGHT 1-like [Ananas comosus]	RecName: Full=Protein WEAK CHLOROPLAST MOVEMENT UNDER BLUE LIGHT 1; Short=Protein WEB1;	SubName: Full=Protein WEAK CHLOROPLAST MOVEMENT UNDER BLUE LIGHT 1 {ECO:0000313|EMBL:OAY71299.1};	--	GO:0005829,cytosol; GO:0005886,plasma membrane; GO:0009904,chloroplast accumulation movement; GO:0009903,chloroplast avoidance movement	Weak chloroplast movement under blue light	mws0376	-1.65067	Fumaric acid	0.979	4.4981e-06	7
gene:Aco002791.1.path1	-1.677	K21374 7-deoxyloganetin glucosyltransferase [EC:2.4.1.324] | (RefSeq) uncharacterized protein LOC110102142 (A)	7-deoxyloganetin glucosyltransferase [Ananas comosus]	RecName: Full=7-deoxyloganetin glucosyltransferase; EC=2.4.1.324; AltName: Full=Genipin glucosyltransferase; AltName: Full=UDP-glucose glucosyltransferase 2; Short=GjUGT2; AltName: Full=UDP-glycosyltransferase 85A24;	SubName: Full=7-deoxyloganetin glucosyltransferase {ECO:0000313|EMBL:OAY72603.1};	UDP-glucuronosyl and UDP-glucosyl transferase	GO:0035251,UDP-glucosyltransferase activity; GO:0008152,metabolic process	Cerato-platanin	mws0376	-1.65067	Fumaric acid	0.874	0.00204504	7
gene:Aco002898.1.path1	-1.27	K13947 auxin efflux carrier family | (RefSeq) auxin efflux carrier component 1a (A)	LOW QUALITY PROTEIN: probable auxin efflux carrier component 1c [Ananas comosus]	RecName: Full=Auxin efflux carrier component 1a {ECO:0000305}; Short=OsPIN1a {ECO:0000303|Ref.7}; AltName: Full=Auxin efflux carrier component 1 {ECO:0000305}; Short=OsPIN1 {ECO:0000303|PubMed:16085936}; AltName: Full=Ethylene-insensitive root 1 homolog {ECO:0000303|PubMed:9679062}; AltName: Full=OsPIN1b {ECO:0000303|PubMed:19825657};	RecName: Full=Auxin efflux carrier component {ECO:0000256|RuleBase:RU362108};	--	GO:0009921,auxin efflux carrier complex; GO:0005783,endoplasmic reticulum; GO:0016021,integral component of membrane; GO:0016020,membrane; GO:0010329,auxin efflux transmembrane transporter activity; GO:0005215,transporter activity; GO:0048830,adventitious root development; GO:0010252,auxin homeostasis; GO:0009926,auxin polar transport; GO:0009734,auxin-activated signaling pathway	--	mws0376	-1.65067	Fumaric acid	0.808	0.00845042	7
gene:Aco002953.1.path1	-1.185	K21867 potassium channel | (RefSeq) potassium channel KOR1 (A)	potassium channel KOR1-like isoform X2 [Ananas comosus]	RecName: Full=Potassium channel KOR1; AltName: Full=K(+) outward-rectifying channel 1;	SubName: Full=Potassium channel KOR1 {ECO:0000313|EMBL:OAY79232.1};	K+-channel ERG and related proteins, contain PAS/PAC sensor domain	GO:0005887,integral component of plasma membrane; GO:0005249,voltage-gated potassium channel activity; GO:0034765,regulation of ion transmembrane transport; GO:0042391,regulation of membrane potential	Ion channel	mws0376	-1.65067	Fumaric acid	0.854	0.00340982	7
gene:Aco002998.1.path1	-2.603	K12135 zinc finger protein CONSTANS | (RefSeq) zinc finger protein CONSTANS isoform X2 (A)	zinc finger protein CONSTANS-LIKE 16-like [Ananas comosus]	RecName: Full=Zinc finger protein CONSTANS-LIKE 6;	SubName: Full=Zinc finger protein CONSTANS-LIKE 16 {ECO:0000313|EMBL:OAY65804.1};	GATA-4/5/6 transcription factors	GO:0005634,nucleus; GO:0003700,DNA-binding transcription factor activity; GO:0008270,zinc ion binding; GO:0006355,regulation of transcription, DNA-templated	Renal cancer differentiation gene 1 protein	mws0376	-1.65067	Fumaric acid	0.888	0.00140478	7
gene:Aco003013.1.path1	-1.886	--	cell number regulator 10-like [Ananas comosus]	RecName: Full=Cell number regulator 10; AltName: Full=ZmCNR10;	SubName: Full=Cell number regulator 10 {ECO:0000313|EMBL:AQK61780.1};	--	GO:0016021,integral component of membrane	PLAC8 family	mws0376	-1.65067	Fumaric acid	0.936	0.000206333	7
gene:Aco003129.1.path1	-1.984	--	uncharacterized protein LOC109711339 [Ananas comosus]	--	SubName: Full=Uncharacterized protein {ECO:0000313|EMBL:OAY65704.1};	--	--	PDDEXK-like family of unknown function	mws0376	-1.65067	Fumaric acid	0.874	0.00205165	7
gene:Aco003139.1.path1	-1.296	K00830 alanine-glyoxylate transaminase / serine-glyoxylate transaminase / serine-pyruvate transaminase [EC:2.6.1.44 2.6.1.45 2.6.1.51] | (RefSeq) LOW QUALITY PROTEIN: serine--glyoxylate aminotransferase-like (A)	serine--glyoxylate aminotransferase [Ananas comosus]	RecName: Full=Serine--glyoxylate aminotransferase; EC=2.6.1.45 {ECO:0000269|PubMed:18235971, ECO:0000269|PubMed:23098902}; AltName: Full=Alanine--glyoxylate aminotransferase; Short=AGT; EC=2.6.1.44 {ECO:0000269|PubMed:18235971, ECO:0000269|PubMed:23098902}; AltName: Full=Asparagine aminotransferase; EC=2.6.1.-; AltName: Full=Serine--pyruvate aminotransferase; EC=2.6.1.51 {ECO:0000269|PubMed:23098…	SubName: Full=serine--glyoxylate aminotransferase {ECO:0000313|RefSeq:XP_008812510.1, ECO:0000313|RefSeq:XP_008812512.1, ECO:0000313|RefSeq:XP_008812513.1};	Alanine-glyoxylate aminotransferase AGT1	GO:0048046,apoplast; GO:0009507,chloroplast; GO:0009570,chloroplast stroma; GO:0016020,membrane; GO:0005777,peroxisome; GO:0005886,plasma membrane; GO:0008453,alanine-glyoxylate transaminase activity; GO:0050281,serine-glyoxylate transaminase activity; GO:0004760,serine-pyruvate transaminase activity; GO:0019265,glycine biosynthetic process, by transamination of glyoxylate; GO:0009853,photorespir…	Aminotransferase class-V	mws0376	-1.65067	Fumaric acid	0.836	0.00498196	7
gene:Aco003180.1.path1	-1.405	K17637 exocyst complex component 2 | (RefSeq) exocyst complex component SEC5A-like (A)	probable plastid-lipid-associated protein 7, chloroplastic [Ananas comosus]	RecName: Full=Probable plastid-lipid-associated protein 7, chloroplastic; AltName: Full=Fibrillin-5; Flags: Precursor;	SubName: Full=Putative plastid-lipid-associated protein 7, chloroplastic {ECO:0000313|EMBL:OAY74031.1}; Flags: Fragment;	--	GO:0009507,chloroplast; GO:0009570,chloroplast stroma; GO:0010236,plastoquinone biosynthetic process	PAP_fibrillin	mws0376	-1.65067	Fumaric acid	0.87	0.0022833	7
gene:Aco003188.1.path1	-2.745	K09838 zeaxanthin epoxidase [EC:1.14.15.21] | (RefSeq) zeaxanthin epoxidase, chloroplastic (A)	FAD-dependent monooxygenase paxM-like [Ananas comosus]	RecName: Full=Monooxygenase 3 {ECO:0000303|PubMed:10216258}; Short=AtMO3 {ECO:0000303|PubMed:10216258}; EC=1.14.13.-;	SubName: Full=FAD-dependent urate hydroxylase {ECO:0000313|EMBL:OAY74024.1};	Kynurenine 3-monooxygenase and related flavoprotein monooxygenases	GO:0071949,FAD binding; GO:0004497,monooxygenase activity; GO:0044550,secondary metabolite biosynthetic process	Glucose inhibited division protein A	mws0376	-1.65067	Fumaric acid	0.897	0.00102841	7
gene:Aco003205.1.path1	-1.457	K10891 fanconi anemia group D2 protein | (RefSeq) Fanconi anemia group D2 protein homolog (A)	cellulose synthase-like protein H1 isoform X1 [Ananas comosus]	RecName: Full=Cellulose synthase-like protein H1; EC=2.4.1.-; AltName: Full=OsCslH1;	SubName: Full=Cellulose synthase-like protein H1 {ECO:0000313|EMBL:OAY75345.1};	--	GO:0005794,Golgi apparatus; GO:0000139,Golgi membrane; GO:0016021,integral component of membrane; GO:0005886,plasma membrane; GO:0016760,cellulose synthase (UDP-forming) activity; GO:0016759,cellulose synthase activity; GO:0071555,cell wall organization; GO:0030244,cellulose biosynthetic process; GO:0009833,plant-type primary cell wall biogenesis	Cellulose synthase	mws0376	-1.65067	Fumaric acid	0.869	0.00233811	7
gene:Aco003226.1.path1	-1.203	K01623 fructose-bisphosphate aldolase, class I [EC:4.1.2.13] | (RefSeq) fructose-bisphosphate aldolase, chloroplastic-like (A)	fructose-bisphosphate aldolase, chloroplastic [Ananas comosus]	RecName: Full=Fructose-bisphosphate aldolase, chloroplastic {ECO:0000305}; EC=4.1.2.13 {ECO:0000305}; AltName: Full=Chloroplastic aldolase {ECO:0000303|PubMed:8163192}; Short=AldP {ECO:0000303|PubMed:8163192}; Flags: Precursor;	RecName: Full=Fructose-bisphosphate aldolase {ECO:0000256|RuleBase:RU003994, ECO:0000256|SAAS:SAAS00336718}; EC=4.1.2.13 {ECO:0000256|RuleBase:RU003994, ECO:0000256|SAAS:SAAS00336718};	Fructose-biphosphate aldolase	GO:0005737,cytoplasm; GO:0010287,plastoglobule; GO:0004332,fructose-bisphosphate aldolase activity; GO:0006094,gluconeogenesis; GO:0006096,glycolytic process	Fructose-bisphosphate aldolase class-I	mws0376	-1.65067	Fumaric acid	0.823	0.00646047	7
gene:Aco003346.1.path1	-1.55	K00924 kinase [EC:2.7.1.-] | (RefSeq) receptor protein kinase CLAVATA1 (A)	leucine-rich repeat receptor-like serine/threonine-protein kinase BAM1 [Ananas comosus]	RecName: Full=Leucine-rich repeat receptor-like serine/threonine-protein kinase BAM1; EC=2.7.11.1; AltName: Full=Protein BARELY ANY MERISTEM 1; Flags: Precursor;	SubName: Full=Leucine-rich repeat receptor-like serine/threonine-protein kinase BAM1 {ECO:0000313|EMBL:OAY71647.1};	--	GO:0016021,integral component of membrane; GO:0005886,plasma membrane; GO:0005524,ATP binding; GO:0043621,protein self-association; GO:0004674,protein serine/threonine kinase activity; GO:0033612,receptor serine/threonine kinase binding; GO:0030154,cell differentiation; GO:0048437,floral organ development; GO:0048229,gametophyte development; GO:0010075,regulation of meristem growth	Leucine rich repeat N-terminal domain	mws0376	-1.65067	Fumaric acid	0.874	0.00205507	7
gene:Aco003497.1.path1	-1.431	K10526 OPC-8:0 CoA ligase 1 [EC:6.2.1.-] | (RefSeq) 4-coumarate--CoA ligase-like 5 (A)	4-coumarate--CoA ligase-like 7 [Ananas comosus]	RecName: Full=4-coumarate--CoA ligase-like 9; EC=6.2.1.-; AltName: Full=4-coumarate--CoA ligase isoform 4; Short=At4CL4;	SubName: Full=4-coumarate--CoA ligase-like 7 {ECO:0000313|EMBL:OAY71740.1}; Flags: Fragment;	Acyl-CoA synthetase	GO:0005777,peroxisome; GO:0005524,ATP binding; GO:0004321,fatty-acyl-CoA synthase activity; GO:0016874,ligase activity; GO:0009695,jasmonic acid biosynthetic process; GO:0031408,oxylipin biosynthetic process	AMP-binding enzyme C-terminal domain	mws0376	-1.65067	Fumaric acid	0.966	2.23925e-05	7
gene:Aco003556.1.path1	-2.676	K10523 speckle-type POZ protein | (RefSeq) BTB/POZ and TAZ domain-containing protein 1-like (A)	BTB/POZ and TAZ domain-containing protein 2-like [Ananas comosus]	RecName: Full=BTB/POZ and TAZ domain-containing protein 2; AltName: Full=BTB and TAZ domain protein 2;	SubName: Full=BTB/POZ and TAZ domain-containing protein 2 {ECO:0000313|EMBL:OAY74596.1};	CREB binding protein/P300 and related TAZ Zn-finger proteins	GO:0005737,cytoplasm; GO:0005634,nucleus; GO:0019005,SCF ubiquitin ligase complex; GO:0005516,calmodulin binding; GO:0004402,histone acetyltransferase activity; GO:0003712,transcription coregulator activity; GO:0031625,ubiquitin protein ligase binding; GO:0008270,zinc ion binding; GO:0009738,abscisic acid-activated signaling pathway; GO:0009734,auxin-activated signaling pathway; GO:0007623,circad…	BTB/POZ domain	mws0376	-1.65067	Fumaric acid	0.866	0.00253261	7
gene:Aco003565.1.path1	-1.295	K20617 cytochrome P450 family 71 subfamily A | (RefSeq) cytochrome P450 71A9-like (A)	cytochrome P450 71A9-like [Ananas comosus]	RecName: Full=Cytochrome P450 71A9; EC=1.14.-.-; AltName: Full=Cytochrome P450 CP1;	SubName: Full=Cytochrome P450 71A9 {ECO:0000313|EMBL:OAY74727.1};	Cytochrome P450 CYP2 subfamily	GO:0016021,integral component of membrane; GO:0016020,membrane; GO:0020037,heme binding; GO:0005506,iron ion binding; GO:0016709,oxidoreductase activity, acting on paired donors, with incorporation or reduction of molecular oxygen, NAD(P)H as one donor, and incorporation of one atom of oxygen; GO:0044550,secondary metabolite biosynthetic process	Cytochrome P450	mws0376	-1.65067	Fumaric acid	0.965	2.54902e-05	7
gene:Aco003579.1.path1	-1.95	K10406 kinesin family member C2/C3 | (RefSeq) kinesin heavy chain, putative (A)	uncharacterized protein LOC109723360 [Ananas comosus]	--	SubName: Full=Uncharacterized protein {ECO:0000313|EMBL:OAY74726.1};	--	--	Plant protein of unknown function (DUF868)	mws0376	-1.65067	Fumaric acid	0.875	0.00201142	7
gene:Aco003600.1.path1	-1.194	--	uncharacterized protein LOC109723122 [Ananas comosus]	--	SubName: Full=Uncharacterized protein {ECO:0000313|EnsemblPlants:GSMUA_Achr6P28030_001};	--	GO:0016021,integral component of membrane	7TM diverse intracellular signalling	mws0376	-1.65067	Fumaric acid	0.803	0.00918771	7
gene:Aco003687.1.path1	-2.083	K07409 cytochrome P450 family 1 subfamily A polypeptide 2 [EC:1.14.14.1] | (RefSeq) cytochrome P450 78A4-like (A)	cytochrome P450 78A5-like [Ananas comosus]	RecName: Full=Cytochrome P450 78A5; EC=1.14.-.-; AltName: Full=Protein KLUH;	SubName: Full=Cytochrome P450 78A5 {ECO:0000313|EMBL:OAY77414.1};	Cytochrome P450 CYP2 subfamily	GO:0005783,endoplasmic reticulum; GO:0016021,integral component of membrane; GO:0016020,membrane; GO:0020037,heme binding; GO:0005506,iron ion binding; GO:0016709,oxidoreductase activity, acting on paired donors, with incorporation or reduction of molecular oxygen, NAD(P)H as one donor, and incorporation of one atom of oxygen; GO:0048437,floral organ development; GO:0035265,organ growth; GO:00082…	Cytochrome P450	mws0376	-1.65067	Fumaric acid	0.828	0.00580197	7
gene:Aco003696.1.path1	-1.046	K00387 sulfite oxidase [EC:1.8.3.1] | (RefSeq) sulfite oxidase-like (A)	sulfite oxidase-like isoform X1 [Ananas comosus]	RecName: Full=Sulfite oxidase; EC=1.8.3.1; AltName: Full=Moco-containing protein AtMCP; Short=At-SO; Short=AtSOX;	SubName: Full=Sulfite oxidase {ECO:0000313|EMBL:OAY64047.1}; Flags: Fragment;	Sulfite oxidase, molybdopterin-binding component	GO:0005739,mitochondrion; GO:0005777,peroxisome; GO:0030151,molybdenum ion binding; GO:0008482,sulfite oxidase activity; GO:0015994,chlorophyll metabolic process; GO:0042128,nitrate assimilation; GO:0010477,response to sulfur dioxide; GO:0006790,sulfur compound metabolic process	Mo-co oxidoreductase dimerisation domain	mws0376	-1.65067	Fumaric acid	0.886	0.00147324	7
gene:Aco004156.1.path1	-1.516	K03671 thioredoxin 1 | (RefSeq) thioredoxin-like 1-2, chloroplastic isoform X1 (A)	thioredoxin-like 1-1, chloroplastic isoform X1 [Ananas comosus]	RecName: Full=Thioredoxin-like 1-1, chloroplastic; AltName: Full=Atypical cysteine/histidine-rich thioredoxin 4; Short=AtACHT4; AltName: Full=Lilium-type thioredoxin 1-1; Flags: Precursor;	SubName: Full=Thioredoxin-like 1-2, chloroplastic {ECO:0000313|EMBL:OAY80863.1};	Thioredoxin	GO:0009507,chloroplast; GO:0031969,chloroplast membrane; GO:0009570,chloroplast stroma; GO:0016671,oxidoreductase activity, acting on a sulfur group of donors, disulfide as acceptor; GO:0045454,cell redox homeostasis	Thioredoxin	mws0376	-1.65067	Fumaric acid	0.803	0.0091913	7
gene:Aco004189.1.path1	-3.193	--	protein SULFUR DEFICIENCY-INDUCED 1-like [Ananas comosus]	RecName: Full=Protein SULFUR DEFICIENCY-INDUCED 1 {ECO:0000303|PubMed:19154231}; Short=AtSDI1 {ECO:0000303|PubMed:19154231};	SubName: Full=Protein SULFUR DEFICIENCY-INDUCED 2 {ECO:0000313|EMBL:OAY80837.1};	--	GO:0090568,nuclear transcriptional repressor complex; GO:0010438,cellular response to sulfur starvation; GO:0010439,regulation of glucosinolate biosynthetic process; GO:0006792,regulation of sulfur utilization	Tetratricopeptide repeat	mws0376	-1.65067	Fumaric acid	0.937	0.000191436	7
gene:Aco004354.1.path1	-2.208	K16292 KDEL-tailed cysteine endopeptidase [EC:3.4.22.-] | (RefSeq) senescence-specific cysteine protease SAG39 (A)	cysteine proteinase precursor, AN8 [Ananas comosus]	RecName: Full=Fruit bromelain; EC=3.4.22.33; AltName: Allergen=Ana c 2; Flags: Precursor;	SubName: Full=Cysteine proteinase, AN8 {ECO:0000313|EMBL:CAA08860.1};	Cysteine proteinase Cathepsin L	GO:0008234,cysteine-type peptidase activity	Papain family cysteine protease	mws0376	-1.65067	Fumaric acid	0.837	0.00491315	7
gene:Aco004355.1.path1	-6.653	K16292 KDEL-tailed cysteine endopeptidase [EC:3.4.22.-] | (RefSeq) zingipain-1-like (A)	fruit bromelain-like [Ananas comosus]	RecName: Full=Fruit bromelain; EC=3.4.22.33; AltName: Allergen=Ana c 2; Flags: Precursor;	SubName: Full=Bromelain {ECO:0000313|EMBL:AGC54590.1}; Flags: Fragment;	Cysteine proteinase Cathepsin L	GO:0008234,cysteine-type peptidase activity	Papain family cysteine protease	mws0376	-1.65067	Fumaric acid	0.882	0.00164579	7
gene:Aco004356.1.path1	-4.457	K16290 xylem cysteine proteinase [EC:3.4.22.-] | (RefSeq) uncharacterized LOC100788466 (A)	fruit bromelain-like [Ananas comosus]	RecName: Full=Fruit bromelain; EC=3.4.22.33; AltName: Allergen=Ana c 2; Flags: Precursor;	SubName: Full=Fruit bromelain {ECO:0000313|EMBL:OAY85856.1};	Cysteine proteinase Cathepsin L	GO:0008234,cysteine-type peptidase activity	Peptidase C1-like family	mws0376	-1.65067	Fumaric acid	0.89	0.00128887	7
gene:Aco004360.1.path1	-3.411	K01365 cathepsin L [EC:3.4.22.15] | (RefSeq) LOW QUALITY PROTEIN: uncharacterized protein LOC107411312 (A)	Fruit bromelain [Ananas comosus]	RecName: Full=Fruit bromelain; EC=3.4.22.33; AltName: Allergen=Ana c 2; Flags: Precursor;	SubName: Full=Fruit bromelain {ECO:0000313|EMBL:OAY83410.1};	Cysteine proteinase Cathepsin L	GO:0008234,cysteine-type peptidase activity	Peptidase C1-like family	mws0376	-1.65067	Fumaric acid	0.92	0.000447863	7
gene:Aco004609.1.path1	-1.15	--	uncharacterized protein LOC109710648 [Ananas comosus]	--	SubName: Full=Uncharacterized protein {ECO:0000313|EMBL:OAY86087.1};	--	GO:0016021,integral component of membrane	--	mws0376	-1.65067	Fumaric acid	0.905	0.000800154	7
gene:Aco004671.1.path1	-1.536	--	chromatin modification-related protein EAF1 B-like, partial [Ananas comosus]	--	SubName: Full=Chromatin modification-related protein EAF1 B {ECO:0000313|EMBL:OAY84581.1};	--	--	--	mws0376	-1.65067	Fumaric acid	0.846	0.00404486	7
gene:Aco004672.1.path1	-1.286	--	glycosyltransferase family 92 protein Os08g0121900-like [Ananas comosus]	RecName: Full=Glycosyltransferase family 92 protein Os08g0121900; EC=2.4.1.- {ECO:0000305};	SubName: Full=UPF0392 protein {ECO:0000313|EMBL:OAY65094.1};	--	GO:0016021,integral component of membrane; GO:0016757,transferase activity, transferring glycosyl groups	Glycosyl transferase family 2	mws0376	-1.65067	Fumaric acid	0.898	0.000995046	7
gene:Aco004673.1.path1	-1.799	K14494 DELLA protein | (RefSeq) DELLA protein RGL1-like (A)	DELLA protein RGL1-like [Ananas comosus]	RecName: Full=DELLA protein GAI1; AltName: Full=Gibberellic acid-insensitive mutant protein 1; AltName: Full=VvGAI1;	SubName: Full=DELLA protein GAI1 {ECO:0000313|EMBL:OAY65093.1};	--	GO:0005634,nucleus; GO:0000989,NA; GO:0009740,gibberellic acid mediated signaling pathway; GO:0006355,regulation of transcription, DNA-templated; GO:0006351,transcription, DNA-templated	GRAS domain family	mws0376	-1.65067	Fumaric acid	0.831	0.00551931	7
gene:Aco004677.1.path1	-1.487	K15015 solute carrier family 32 (vesicular inhibitory amino acid transporter) | (RefSeq) lysine histidine transporter-like 2 (A)	lysine histidine transporter 1-like [Ananas comosus]	RecName: Full=Lysine histidine transporter 1;	SubName: Full=lysine histidine transporter 1-like {ECO:0000313|RefSeq:XP_008800948.1};	Amino acid transporters	GO:0016021,integral component of membrane; GO:0005886,plasma membrane; GO:0015171,amino acid transmembrane transporter activity; GO:0015293,symporter activity; GO:0043090,amino acid import; GO:0080167,response to karrikin	Tryptophan/tyrosine permease family	mws0376	-1.65067	Fumaric acid	0.886	0.00145321	7
gene:Aco004773.1.path1	-1.104	--	uncharacterized protein LOC109710869 [Ananas comosus]	RecName: Full=Desiccation protectant protein Lea14 homolog;	SubName: Full=Late embryogenesis abundant protein Lea14-A {ECO:0000313|EMBL:OAY68142.1};	--	GO:0009269,response to desiccation	Late embryogenesis abundant protein	mws0376	-1.65067	Fumaric acid	0.858	0.00310529	7
gene:Aco004841.1.path1	-5.803	--	PREDICTED: protein BIG GRAIN 1-like E [Elaeis guineensis]	--	SubName: Full=protein BIG GRAIN 1-like E {ECO:0000313|RefSeq:XP_008785744.1};	--	--	--	mws0376	-1.65067	Fumaric acid	0.865	0.00257427	7
gene:Aco004901.1.path1	-1.349	K15333 tRNA guanosine-2'-O-methyltransferase [EC:2.1.1.34] | (RefSeq) uncharacterized protein LOC104224633 (A)	subtilisin-like protease SBT1.7 isoform X1 [Ananas comosus]	RecName: Full=Subtilisin-like protease SBT1.7 {ECO:0000303|PubMed:16193095}; EC=3.4.21.- {ECO:0000305}; AltName: Full=Cucumisin-like serine protease; AltName: Full=Subtilase subfamily 1 member 7 {ECO:0000303|PubMed:16193095}; Short=AtSBT1.7 {ECO:0000303|PubMed:16193095}; AltName: Full=Subtilisin-like serine protease 1 {ECO:0000303|PubMed:12702015}; Short=At-SLP1 {ECO:0000303|PubMed:12702015}; Fla…	SubName: Full=Subtilisin-like protease SBT1.7 {ECO:0000313|EMBL:OAY81465.1};	--	GO:0048046,apoplast; GO:0005618,cell wall; GO:0005576,extracellular region; GO:0009505,plant-type cell wall; GO:0004252,serine-type endopeptidase activity; GO:0080001,mucilage extrusion from seed coat; GO:0048359,mucilage metabolic process involved in seed coat development; GO:0010214,seed coat development	PA domain	mws0376	-1.65067	Fumaric acid	0.919	0.00046909	7
gene:Aco004996.1.path1	-1.02	K00026 malate dehydrogenase [EC:1.1.1.37] | (RefSeq) malate dehydrogenase, glyoxysomal (A)	malate dehydrogenase, glyoxysomal isoform X1 [Ananas comosus]	RecName: Full=Malate dehydrogenase, glyoxysomal; EC=1.1.1.37; Flags: Precursor;	RecName: Full=Malate dehydrogenase {ECO:0000256|RuleBase:RU003405}; EC=1.1.1.37 {ECO:0000256|RuleBase:RU003405};	NAD-dependent malate dehydrogenase	GO:0009514,glyoxysome; GO:0030060,L-malate dehydrogenase activity; GO:0006097,glyoxylate cycle; GO:0006108,malate metabolic process; GO:0006099,tricarboxylic acid cycle	Semialdehyde dehydrogenase, NAD binding domain	mws0376	-1.65067	Fumaric acid	0.912	0.000609451	7
gene:Aco005114.1.path1	-2.546	K09840 9-cis-epoxycarotenoid dioxygenase [EC:1.13.11.51] | (RefSeq) 9-cis-epoxycarotenoid dioxygenase, chloroplastic-like (A)	LOW QUALITY PROTEIN: 9-cis-epoxycarotenoid dioxygenase 1, chloroplastic-like [Ananas comosus]	RecName: Full=9-cis-epoxycarotenoid dioxygenase 1, chloroplastic; EC=1.13.11.51 {ECO:0000269|PubMed:12495810, ECO:0000269|PubMed:20884803}; AltName: Full=Protein VIVIPAROUS14 {ECO:0000303|PubMed:9188535}; Short=VP-14; Short=VP14 {ECO:0000303|PubMed:9188535}; Flags: Precursor;	SubName: Full=9-cis-epoxycarotenoid dioxygenase 1, chloroplastic {ECO:0000313|EMBL:OAY73265.1};	Beta, beta-carotene 15,15'-dioxygenase and related enzymes	GO:0009570,chloroplast stroma; GO:0045549,9-cis-epoxycarotenoid dioxygenase activity; GO:0046872,metal ion binding; GO:0009688,abscisic acid biosynthetic process	Retinal pigment epithelial membrane protein	mws0376	-1.65067	Fumaric acid	0.915	0.000539919	7
gene:Aco005178.1.path1	-1.189	K19893 glucan endo-1,3-beta-glucosidase 5/6 [EC:3.2.1.39] | (RefSeq) glucan endo-1,3-beta-glucosidase 5 (A)	glucan endo-1,3-beta-glucosidase 8-like [Ananas comosus]	RecName: Full=Glucan endo-1,3-beta-glucosidase 8; EC=3.2.1.39; AltName: Full=(1->3)-beta-glucan endohydrolase 8; Short=(1->3)-beta-glucanase 8; AltName: Full=Beta-1,3-endoglucanase 8; Short=Beta-1,3-glucanase 8; Flags: Precursor;	SubName: Full=Glucan endo-1,3-beta-glucosidase 8 {ECO:0000313|EMBL:OAY68882.1}; Flags: Fragment;	--	GO:0031225,anchored component of membrane; GO:0046658,anchored component of plasma membrane; GO:0048046,apoplast; GO:0005618,cell wall; GO:0005886,plasma membrane; GO:0009506,plasmodesma; GO:0042973,glucan endo-1,3-beta-D-glucosidase activity; GO:0004553,hydrolase activity, hydrolyzing O-glycosyl compounds; GO:0030247,polysaccharide binding; GO:0005975,carbohydrate metabolic process; GO:0006952,d…	X8 domain	mws0376	-1.65067	Fumaric acid	0.816	0.00737216	7
gene:Aco005205.1.path1	-1.73	K21776 protein lin-54 | (RefSeq) protein tesmin/TSO1-like CXC 3 (A)	CRC domain-containing protein TSO1-like isoform X1 [Ananas comosus]	RecName: Full=CRC domain-containing protein TSO1;	SubName: Full=CRC domain-containing protein TSO1 {ECO:0000313|EMBL:OAY79494.1};	Metallothionein-like protein	GO:0005634,nucleus; GO:0003700,DNA-binding transcription factor activity; GO:0046872,metal ion binding; GO:0048444,floral organ morphogenesis; GO:0051302,regulation of cell division; GO:0009934,regulation of meristem structural organization	Tesmin/TSO1-like CXC domain, cysteine-rich domain	mws0376	-1.65067	Fumaric acid	0.958	4.90109e-05	7
gene:Aco005355.1.path1	-1.842	--	uncharacterized protein LOC109717144 [Ananas comosus]	--	SubName: Full=Uncharacterized protein {ECO:0000313|EMBL:OAY82184.1};	--	--	Peptidase of plants and bacteria	mws0376	-1.65067	Fumaric acid	0.891	0.00128237	7
gene:Aco005358.1.path1	-1.581	K08912 light-harvesting complex II chlorophyll a/b binding protein 1 | (RefSeq) chlorophyll a-b binding protein of LHCII type 1-like (A)	Chlorophyll a-b binding protein 40, chloroplastic [Ananas comosus]	RecName: Full=Chlorophyll a-b binding protein 40, chloroplastic; AltName: Full=LHCII type I CAB-40; Short=LHCP; Flags: Precursor;	RecName: Full=Chlorophyll a-b binding protein, chloroplastic {ECO:0000256|RuleBase:RU363080};	--	GO:0009535,chloroplast thylakoid membrane; GO:0016021,integral component of membrane; GO:0009522,photosystem I; GO:0009523,photosystem II; GO:0016168,chlorophyll binding; GO:0046872,metal ion binding; GO:0009765,photosynthesis, light harvesting; GO:0018298,protein-chromophore linkage	Chlorophyll A-B binding protein	mws0376	-1.65067	Fumaric acid	0.9	0.000953888	7
gene:Aco005359.1.path1	-1.598	K08912 light-harvesting complex II chlorophyll a/b binding protein 1 | (RefSeq) chlorophyll a-b binding protein of LHCII type 1-like (A)	chlorophyll a-b binding protein of LHCII type 1-like isoform X1 [Ananas comosus]	RecName: Full=Chlorophyll a-b binding protein 40, chloroplastic; AltName: Full=LHCII type I CAB-40; Short=LHCP; Flags: Precursor;	RecName: Full=Chlorophyll a-b binding protein, chloroplastic {ECO:0000256|RuleBase:RU363080};	--	GO:0009535,chloroplast thylakoid membrane; GO:0016021,integral component of membrane; GO:0009522,photosystem I; GO:0009523,photosystem II; GO:0016168,chlorophyll binding; GO:0046872,metal ion binding; GO:0009765,photosynthesis, light harvesting; GO:0018298,protein-chromophore linkage	Chlorophyll A-B binding protein	mws0376	-1.65067	Fumaric acid	0.935	0.000220632	7
gene:Aco005368.1.path1	-1.15	K01792 glucose-6-phosphate 1-epimerase [EC:5.1.3.15] | (RefSeq) putative glucose-6-phosphate 1-epimerase (A)	putative glucose-6-phosphate 1-epimerase [Ananas comosus]	RecName: Full=Putative glucose-6-phosphate 1-epimerase {ECO:0000250|UniProtKB:Q03161}; EC=5.1.3.15 {ECO:0000250|UniProtKB:Q03161}; AltName: Full=Putative D-hexose-6-phosphate mutarotase {ECO:0000250|UniProtKB:Q03161}; AltName: Full=Putative apospory-associated protein C;	RecName: Full=Glucose-6-phosphate 1-epimerase {ECO:0000256|PIRNR:PIRNR016020}; EC=5.1.3.15 {ECO:0000256|PIRNR:PIRNR016020};	Uncharacterized enzymes related to aldose 1-epimerase	GO:0030246,carbohydrate binding; GO:0047938,glucose-6-phosphate 1-epimerase activity; GO:0005975,carbohydrate metabolic process	Aldose 1-epimerase	mws0376	-1.65067	Fumaric acid	0.913	0.000584312	7
gene:Aco005376.1.path1	-6.016	K10526 OPC-8:0 CoA ligase 1 [EC:6.2.1.-] | (RefSeq) 4-coumarate--CoA ligase-like 5 (A)	uncharacterized protein LOC109717716 [Ananas comosus]	--	SubName: Full=Long-chain-fatty-acid--AMP ligase FadD32 {ECO:0000313|EMBL:OAY83113.1}; Flags: Fragment;	Predicted AMP-binding protein	GO:0016874,ligase activity; GO:0008152,metabolic process	AMP-binding enzyme	mws0376	-1.65067	Fumaric acid	0.936	0.000203642	7
gene:Aco005392.1.path1	-1.814	--	--	--	--	--	--	--	mws0376	-1.65067	Fumaric acid	0.809	0.00823853	7
gene:Aco005442.1.path1	-1.287	K03320 ammonium transporter, Amt family | (RefSeq) ammonium transporter 3-like (A)	amino-acid permease BAT1 homolog [Ananas comosus]	RecName: Full=Amino-acid permease BAT1 homolog;	SubName: Full=amino-acid permease BAT1 homolog isoform X1 {ECO:0000313|RefSeq:XP_008787684.1};	Amino acid transporters	GO:0005887,integral component of plasma membrane; GO:0015297,antiporter activity; GO:0015181,arginine transmembrane transporter activity; GO:0015185,gamma-aminobutyric acid transmembrane transporter activity; GO:0015180,L-alanine transmembrane transporter activity; GO:0005313,L-glutamate transmembrane transporter activity; GO:0015189,L-lysine transmembrane transporter activity; GO:0015812,gamma-a…	Amino acid permease	mws0376	-1.65067	Fumaric acid	0.889	0.00133857	7
gene:Aco005523.1.path1	-1.286	K14209 solute carrier family 36 (proton-coupled amino acid transporter) | (RefSeq) probable GABA transporter 2 (A)	probable GABA transporter 2 [Ananas comosus]	RecName: Full=Probable GABA transporter 2;	SubName: Full=Putative GABA transporter 2 {ECO:0000313|EMBL:OAY85577.1};	Amino acid transporters	GO:0016021,integral component of membrane; GO:0005886,plasma membrane; GO:0015171,amino acid transmembrane transporter activity; GO:0003333,amino acid transmembrane transport	7 transmembrane receptor (rhodopsin family)	mws0376	-1.65067	Fumaric acid	0.811	0.00793197	7
gene:Aco005539.1.path1	-1.25	K05666 ATP-binding cassette, subfamily C (CFTR/MRP), member 2 | (RefSeq) ABC transporter C family member 10-like (A)	ABC transporter C family member 10-like [Ananas comosus]	RecName: Full=ABC transporter C family member 10; Short=ABC transporter ABCC.10; Short=AtABCC10; EC=3.6.3.44; AltName: Full=ATP-energized glutathione S-conjugate pump 14; AltName: Full=Glutathione S-conjugate-transporting ATPase 14; AltName: Full=Multidrug resistance-associated protein 14;	SubName: Full=ABC transporter C family member 10 {ECO:0000313|EMBL:OAY85588.1}; Flags: Fragment;	Multidrug resistance-associated protein/mitoxantrone resistance protein, ABC superfamily	GO:0016021,integral component of membrane; GO:0000325,plant-type vacuole; GO:0005774,vacuolar membrane; GO:0005524,ATP binding; GO:0042626,ATPase activity, coupled to transmembrane movement of substances; GO:0008559,xenobiotic transmembrane transporting ATPase activity; GO:0055085,transmembrane transport	Elongation factor Tu GTP binding domain	mws0376	-1.65067	Fumaric acid	0.846	0.00403792	7
gene:Aco005580.1.path1	-2.146	K09420 transcriptional activator Myb | (RefSeq) transcription factor MYB3R-5-like (A)	coiled-coil domain-containing protein 25-like isoform X1 [Ananas comosus]	--	SubName: Full=Coiled-coil domain-containing protein 25 {ECO:0000313|EMBL:OAY78751.1};	Predicted coiled-coil protein	--	Domain of unknown function (DUF814)	mws0376	-1.65067	Fumaric acid	0.943	0.000136893	7
gene:Aco005661.1.path1	-2.145	K13248 pyridoxal phosphate phosphatase PHOSPHO2 [EC:3.1.3.74] | (RefSeq) inorganic pyrophosphatase 2-like (A)	thiamine phosphate phosphatase-like protein [Ananas comosus]	RecName: Full=Inorganic pyrophosphatase 1; Short=AtPPsPase1; Short=PPi phosphatase 1; Short=Pyrophosphate-specific phosphatase 1; EC=3.6.1.1; AltName: Full=Protein PHOSPHATE STARVATION-INDUCED GENE 2; Short=AtPS2;	SubName: Full=Inorganic pyrophosphatase 2 {ECO:0000313|EMBL:OAY81189.1};	Predicted haloacid dehalogenase-like hydrolase	GO:0004427,inorganic diphosphatase activity; GO:0046872,metal ion binding; GO:0016791,phosphatase activity; GO:0016462,pyrophosphatase activity; GO:0016036,cellular response to phosphate starvation; GO:0051262,protein tetramerization	haloacid dehalogenase-like hydrolase	mws0376	-1.65067	Fumaric acid	0.901	0.000904076	7
gene:Aco005712.1.path1	-1.457	K01176 alpha-amylase [EC:3.2.1.1] | (RefSeq) alpha-amylase 3, chloroplastic (A)	alpha-amylase 3, chloroplastic isoform X1 [Ananas comosus]	RecName: Full=Alpha-amylase 3, chloroplastic {ECO:0000303|PubMed:15637061}; Short=AtAMY3 {ECO:0000303|PubMed:15637061}; EC=3.2.1.1 {ECO:0000269|PubMed:24089528}; AltName: Full=1,4-alpha-D-glucan glucanohydrolase; Flags: Precursor;	SubName: Full=Alpha-amylase 3, chloroplastic {ECO:0000313|EMBL:OAY77773.1};	Alpha-amylase	GO:0009507,chloroplast; GO:0009570,chloroplast stroma; GO:0004556,alpha-amylase activity; GO:0103025,alpha-amylase activity (releasing maltohexaose); GO:0005509,calcium ion binding; GO:0005983,starch catabolic process	Alpha amylase, catalytic domain	mws0376	-1.65067	Fumaric acid	0.829	0.00573488	7
gene:Aco005846.1.path1	-1.161	K01369 legumain [EC:3.4.22.34] | (RefSeq) vacuolar-processing enzyme (A)	vacuolar-processing enzyme-like isoform X1 [Ananas comosus]	RecName: Full=Vacuolar-processing enzyme; Short=VPE; EC=3.4.22.-; Flags: Precursor;	SubName: Full=Vacuolar-processing enzyme {ECO:0000313|EMBL:OAY75397.1};	Asparaginyl peptidases	GO:0008234,cysteine-type peptidase activity	Caspase domain	mws0376	-1.65067	Fumaric acid	0.884	0.00154693	7
gene:Aco005874.1.path1	-1.889	K00281 glycine dehydrogenase [EC:1.4.4.2] | (RefSeq) glycine dehydrogenase (decarboxylating), mitochondrial (A)	glycine dehydrogenase (decarboxylating), mitochondrial-like [Ananas comosus]	RecName: Full=Glycine dehydrogenase (decarboxylating), mitochondrial; EC=1.4.4.2; AltName: Full=Glycine cleavage system P protein; AltName: Full=Glycine decarboxylase; AltName: Full=Glycine dehydrogenase (aminomethyl-transferring); Flags: Precursor;	RecName: Full=Glycine cleavage system P protein {ECO:0000256|RuleBase:RU364056}; EC=1.4.4.2 {ECO:0000256|RuleBase:RU364056};	Glycine dehydrogenase (decarboxylating)	GO:0005739,mitochondrion; GO:0004375,glycine dehydrogenase (decarboxylating) activity; GO:0006546,glycine catabolic process	Aminotransferase class-V	mws0376	-1.65067	Fumaric acid	0.885	0.00151824	7
gene:Aco005890.1.path1	-1.559	K04733 interleukin-1 receptor-associated kinase 4 [EC:2.7.11.1] | (RefSeq) U-box domain-containing protein 51-like (A)	U-box domain-containing protein 35, partial [Ananas comosus]	RecName: Full=U-box domain-containing protein 34; AltName: Full=Plant U-box protein 34; Includes: RecName: Full=E3 ubiquitin ligase; EC=2.3.2.27; AltName: Full=RING-type E3 ubiquitin transferase {ECO:0000305}; Includes: RecName: Full=Serine/threonine-protein kinase; EC=2.7.11.-;	SubName: Full=U-box domain-containing protein 35 {ECO:0000313|EMBL:OAY78607.1}; Flags: Fragment;	Serine/threonine protein kinase	GO:0005524,ATP binding; GO:0004674,protein serine/threonine kinase activity; GO:0004842,ubiquitin-protein transferase activity	Phosphotransferase enzyme family	mws0376	-1.65067	Fumaric acid	0.857	0.00313324	7
gene:Aco005968.1.path1	-1.057	K00850 6-phosphofructokinase 1 [EC:2.7.1.11] | (RefSeq) ATP-dependent 6-phosphofructokinase 3-like (A)	ATP-dependent 6-phosphofructokinase 6-like [Ananas comosus]	RecName: Full=ATP-dependent 6-phosphofructokinase 3 {ECO:0000255|HAMAP-Rule:MF_03186}; Short=ATP-PFK 3 {ECO:0000255|HAMAP-Rule:MF_03186}; Short=Phosphofructokinase 3 {ECO:0000255|HAMAP-Rule:MF_03186}; EC=2.7.1.11 {ECO:0000255|HAMAP-Rule:MF_03186}; AltName: Full=Phosphohexokinase 3 {ECO:0000255|HAMAP-Rule:MF_03186};	RecName: Full=ATP-dependent 6-phosphofructokinase {ECO:0000256|HAMAP-Rule:MF_03186}; Short=ATP-PFK {ECO:0000256|HAMAP-Rule:MF_03186}; Short=Phosphofructokinase {ECO:0000256|HAMAP-Rule:MF_03186}; EC=2.7.1.11 {ECO:0000256|HAMAP-Rule:MF_03186}; AltName: Full=Phosphohexokinase {ECO:0000256|HAMAP-Rule:MF_03186};	Pyrophosphate-dependent phosphofructo-1-kinase	GO:0005829,cytosol; GO:0003872,6-phosphofructokinase activity; GO:0005524,ATP binding; GO:0046872,metal ion binding; GO:0006002,fructose 6-phosphate metabolic process; GO:0006096,glycolytic process; GO:0010053,root epidermal cell differentiation	Diacylglycerol kinase catalytic domain	mws0376	-1.65067	Fumaric acid	0.951	8.17157e-05	7
gene:Aco006103.1.path1	-1.914	K09527 DnaJ homolog subfamily C member 7 | (RefSeq) inactive TPR repeat-containing thioredoxin TTL3-like (A)	TPR repeat-containing thioredoxin TTL1-like isoform X1 [Ananas comosus]	RecName: Full=TPR repeat-containing thioredoxin TTL1; AltName: Full=Tetratricopeptide repeat thioredoxin-like 1;	SubName: Full=TPR repeat-containing thioredoxin TTL1 {ECO:0000313|EMBL:OAY82783.1};	FOG: TPR repeat	GO:0005623,cell; GO:0009738,abscisic acid-activated signaling pathway; GO:0045454,cell redox homeostasis; GO:0009789,positive regulation of abscisic acid-activated signaling pathway; GO:0009737,response to abscisic acid; GO:0006970,response to osmotic stress; GO:0009651,response to salt stress	Fis1 C-terminal tetratricopeptide repeat	mws0376	-1.65067	Fumaric acid	0.858	0.00309288	7
gene:Aco006117.1.path1	-1.393	K01365 cathepsin L [EC:3.4.22.15] | (RefSeq) LOW QUALITY PROTEIN: uncharacterized protein LOC107411312 (A)	senescence-specific cysteine protease SAG39-like [Ananas comosus]	RecName: Full=Senescence-specific cysteine protease SAG39 {ECO:0000305}; EC=3.4.22.- {ECO:0000305}; AltName: Full=Cysteine proteinase SAG39 {ECO:0000305}; AltName: Full=Protein SENESCENCE-ASSOCIATED GENE 39 {ECO:0000303|PubMed:20439547}; Flags: Precursor;	SubName: Full=Senescence-specific cysteine protease SAG39 {ECO:0000313|EMBL:OAY82761.1};	Cysteine proteinase Cathepsin L	GO:0005615,extracellular space; GO:0005764,lysosome; GO:0010282,senescence-associated vacuole; GO:0004197,cysteine-type endopeptidase activity; GO:0007568,aging; GO:0010150,leaf senescence; GO:0010623,programmed cell death involved in cell development; GO:0051603,proteolysis involved in cellular protein catabolic process; GO:0009737,response to abscisic acid; GO:0009723,response to ethylene; GO:0…	DUF2407 C-terminal domain	mws0376	-1.65067	Fumaric acid	0.913	0.000591804	7
gene:Aco006184.1.path1	-1.326	--	PREDICTED: uncharacterized protein LOC105047215 [Elaeis guineensis]	--	SubName: Full=Uncharacterized protein {ECO:0000313|EMBL:CAN59925.1};	--	GO:0016021,integral component of membrane	--	mws0376	-1.65067	Fumaric acid	0.801	0.009429	7
gene:Aco006205.1.path1	-1.983	K08912 light-harvesting complex II chlorophyll a/b binding protein 1 | (RefSeq) uncharacterized protein LOC110920125 (A)	uncharacterized protein LOC109722102 [Ananas comosus]	RecName: Full=Chlorophyll a-b binding protein 40, chloroplastic; AltName: Full=LHCII type I CAB-40; Short=LHCP; Flags: Precursor;	RecName: Full=Chlorophyll a-b binding protein, chloroplastic {ECO:0000256|RuleBase:RU363080};	--	GO:0009535,chloroplast thylakoid membrane; GO:0016021,integral component of membrane; GO:0009522,photosystem I; GO:0009523,photosystem II; GO:0016168,chlorophyll binding; GO:0046872,metal ion binding; GO:0009765,photosynthesis, light harvesting; GO:0018298,protein-chromophore linkage	2,3-bisphosphoglycerate-independent phosphoglycerate mutase	mws0376	-1.65067	Fumaric acid	0.867	0.00248988	7
gene:Aco006247.1.path1	-1.597	K17500 integrin-linked kinase-associated serine/threonine phosphatase 2C [EC:3.1.3.16] | (RefSeq) WAT1-related protein At3g18200 isoform X1 (A)	WAT1-related protein At4g08300-like isoform X1 [Ananas comosus]	RecName: Full=WAT1-related protein At2g39510;	RecName: Full=WAT1-related protein {ECO:0000256|RuleBase:RU363077};	--	GO:0016021,integral component of membrane; GO:0005886,plasma membrane; GO:0015186,L-glutamine transmembrane transporter activity; GO:0080144,amino acid homeostasis; GO:0044746,NA; GO:0098712,L-glutamate import across plasma membrane; GO:0048316,seed development	EamA-like transporter family	mws0376	-1.65067	Fumaric acid	0.917	0.00050837	7
gene:Aco006385.1.path1	-1.26	K20660 cytochrome P450 family 709 | (RefSeq) cytochrome P450 709B2-like (A)	cytochrome P450 709B2-like [Ananas comosus]	RecName: Full=Cytochrome P450 709B2 {ECO:0000305}; EC=1.14.-.- {ECO:0000305};	SubName: Full=Cytochrome P450 734A1 {ECO:0000313|EMBL:OAY70840.1};	Cytochrome P450 CYP4/CYP19/CYP26 subfamilies	GO:0016021,integral component of membrane; GO:0020037,heme binding; GO:0005506,iron ion binding; GO:0004497,monooxygenase activity; GO:0016705,oxidoreductase activity, acting on paired donors, with incorporation or reduction of molecular oxygen	Cytochrome P450	mws0376	-1.65067	Fumaric acid	0.851	0.00362609	7
gene:Aco006436.1.path1	-3.418	K03715 1,2-diacylglycerol 3-beta-galactosyltransferase [EC:2.4.1.46] | (RefSeq) probable monogalactosyldiacylglycerol synthase 3, chloroplastic (A)	LOW QUALITY PROTEIN: probable monogalactosyldiacylglycerol synthase 2, chloroplastic [Ananas comosus]	RecName: Full=Probable monogalactosyldiacylglycerol synthase 2, chloroplastic; Short=OsMGD2; EC=2.4.1.46; Flags: Precursor;	SubName: Full=Putative monogalactosyldiacylglycerol synthase 2, chloroplastic {ECO:0000313|EMBL:OAY78544.1}; Flags: Fragment;	--	GO:0031969,chloroplast membrane; GO:0046509,1,2-diacylglycerol 3-beta-galactosyltransferase activity; GO:0009247,glycolipid biosynthetic process	Glycosyltransferase Family 4	mws0376	-1.65067	Fumaric acid	0.965	2.62546e-05	7
gene:Aco006460.1.path1	-1.738	K01285 lysosomal Pro-X carboxypeptidase [EC:3.4.16.2] | (RefSeq) lysosomal Pro-X carboxypeptidase (A)	lysosomal Pro-X carboxypeptidase [Ananas comosus]	RecName: Full=Probable serine protease EDA2; EC=3.4.-.-; AltName: Full=Protein EMBRYO SAC DEVELOPMENT ARREST 2; Flags: Precursor;	SubName: Full=Lysosomal Pro-X carboxypeptidase {ECO:0000313|EMBL:OAY80964.1};	Prolylcarboxypeptidase (angiotensinase C)	GO:0005576,extracellular region; GO:0008239,dipeptidyl-peptidase activity; GO:0008236,serine-type peptidase activity; GO:0009561,megagametogenesis; GO:0006508,proteolysis	Prolyl oligopeptidase family	mws0376	-1.65067	Fumaric acid	0.911	0.00062236	7
gene:Aco006476.1.path1	-2.331	K03686 molecular chaperone DnaJ | (RefSeq) chaperone protein DnaJ (A)	chaperone protein dnaJ 8, chloroplastic-like [Ananas comosus]	RecName: Full=Chaperone protein dnaJ 8, chloroplastic; Short=AtDjC8; Short=AtJ8; Flags: Precursor;	SubName: Full=Chaperone protein dnaJ 8, chloroplastic {ECO:0000313|EMBL:OAY64434.1};	Molecular chaperone (DnaJ superfamily)	GO:0009507,chloroplast; GO:0009570,chloroplast stroma; GO:0005634,nucleus; GO:0009416,response to light stimulus	DnaJ domain	mws0376	-1.65067	Fumaric acid	0.914	0.00055872	7
gene:Aco006759.1.path1	-4.018	K07425 long-chain fatty acid omega-monooxygenase [EC:1.14.14.80] | (RefSeq) cytochrome P450 72A11-like (A)	cytochrome P450 72A15-like isoform X2 [Ananas comosus]	RecName: Full=Cytochrome P450 72A15; EC=1.14.-.-;	SubName: Full=Cytochrome P450 72A15 {ECO:0000313|EMBL:OAY85130.1};	Cytochrome P450 CYP4/CYP19/CYP26 subfamilies	GO:0016021,integral component of membrane; GO:0020037,heme binding; GO:0005506,iron ion binding; GO:0004497,monooxygenase activity; GO:0016705,oxidoreductase activity, acting on paired donors, with incorporation or reduction of molecular oxygen	Cytochrome P450	mws0376	-1.65067	Fumaric acid	0.964	2.71683e-05	7
gene:Aco006867.1.path1	-2.146	K03327 multidrug resistance protein, MATE family | (RefSeq) protein DETOXIFICATION 35 (A)	Protein DETOXIFICATION 34 [Ananas comosus]	RecName: Full=Protein DETOXIFICATION 34 {ECO:0000303|PubMed:11739388}; Short=AtDTX34 {ECO:0000303|PubMed:11739388}; AltName: Full=Multidrug and toxic compound extrusion protein 34 {ECO:0000305}; Short=MATE protein 34 {ECO:0000305};	RecName: Full=Protein DETOXIFICATION {ECO:0000256|RuleBase:RU004914}; AltName: Full=Multidrug and toxic compound extrusion protein {ECO:0000256|RuleBase:RU004914};	Uncharacterized membrane protein, predicted efflux pump	GO:0016021,integral component of membrane; GO:0015297,antiporter activity; GO:0015238,drug transmembrane transporter activity; GO:0006855,drug transmembrane transport	Growth-Arrest-Specific Protein 2 Domain	mws0376	-1.65067	Fumaric acid	0.976	6.4773e-06	7
gene:Aco006904.1.path1	-1.722	K00611 ornithine carbamoyltransferase [EC:2.1.3.3] | (RefSeq) ornithine carbamoyltransferase, chloroplastic-like isoform X1 (A)	uncharacterized protein LOC109727203 isoform X2 [Ananas comosus]	--	SubName: Full=Uncharacterized protein {ECO:0000313|EMBL:OAY75824.1};	--	--	CBS domain	mws0376	-1.65067	Fumaric acid	0.813	0.00768467	7
gene:Aco007096.1.path1	-1.824	K14993 solute carrier family 38 (sodium-coupled neutral amino acid transporter), member 6 | (RefSeq) probable sodium-coupled neutral amino acid transporter 6 (A)	probable sodium-coupled neutral amino acid transporter 6 [Ananas comosus]	RecName: Full=Amino acid transporter AVT6C {ECO:0000305}; Short=AtAvt6C {ECO:0000303|PubMed:27925655};	SubName: Full=Putative sodium-coupled neutral amino acid transporter 6 {ECO:0000313|EMBL:OAY70448.1};	Amino acid transporter protein	GO:0016021,integral component of membrane; GO:0015171,amino acid transmembrane transporter activity; GO:0003333,amino acid transmembrane transport	Tryptophan/tyrosine permease family	mws0376	-1.65067	Fumaric acid	0.974	9.2988e-06	7
gene:Aco007110.1.path1	-1.049	--	hypothetical protein ACMD2_12133 [Ananas comosus]	--	SubName: Full=Uncharacterized protein {ECO:0000313|EMBL:OAY70439.1};	--	GO:0016021,integral component of membrane	--	mws0376	-1.65067	Fumaric acid	0.826	0.00605403	7
gene:Aco007591.1.path1	-1.014	--	hypothetical protein ACMD2_07486 [Ananas comosus]	--	SubName: Full=Uncharacterized protein {ECO:0000313|EMBL:OAY82468.1};	--	--	Domain of unknown function (DUF4201)	mws0376	-1.65067	Fumaric acid	0.914	0.000557365	7
gene:Aco007796.1.path1	-1.257	K03844 alpha-1,2-mannosyltransferase [EC:2.4.1.131] | (RefSeq) alpha-1,2-mannosyltransferase (A)	ACT domain-containing protein ACR12-like isoform X2 [Ananas comosus]	RecName: Full=ACT domain-containing protein ACR12 {ECO:0000305}; AltName: Full=Protein ACT DOMAIN REPEATS 12 {ECO:0000303|PubMed:21861936}; Flags: Precursor;	SubName: Full=ACT domain-containing protein ACR12 {ECO:0000313|EMBL:OAY63998.1}; Flags: Fragment;	--	GO:0009507,chloroplast; GO:0009570,chloroplast stroma; GO:0009535,chloroplast thylakoid membrane	ACT domain	mws0376	-1.65067	Fumaric acid	0.92	0.000443589	7
gene:Aco007813.1.path1	-1.553	--	uncharacterized protein LOC109726720 [Ananas comosus]	--	SubName: Full=Uncharacterized protein {ECO:0000313|EMBL:OAY73816.1}; Flags: Fragment;	--	--	Pollen proteins Ole e I like	mws0376	-1.65067	Fumaric acid	0.869	0.00235876	7
gene:Aco008004.1.path1	-1.264	K15777 4,5-DOPA dioxygenase extradiol [EC:1.13.11.-] | (RefSeq) uncharacterized protein LOC110630336 (A)	zinc-finger homeodomain protein 3-like [Ananas comosus]	RecName: Full=Zinc-finger homeodomain protein 3; Short=AtZHD3; AltName: Full=Homeobox protein 21; Short=AtHB-21; AltName: Full=Zinc finger homeodomain transcription factor 4;	SubName: Full=Zinc-finger homeodomain protein 4 {ECO:0000313|EMBL:OAY64925.1};	--	GO:0005634,nucleus; GO:0003677,DNA binding; GO:0046872,metal ion binding; GO:0042803,protein homodimerization activity; GO:0043565,sequence-specific DNA binding; GO:0019760,glucosinolate metabolic process; GO:0006355,regulation of transcription, DNA-templated; GO:0006351,transcription, DNA-templated	ZF-HD protein dimerisation region	mws0376	-1.65067	Fumaric acid	0.904	0.000824602	7
gene:Aco008094.1.path1	-2.082	K10526 OPC-8:0 CoA ligase 1 [EC:6.2.1.-] | (RefSeq) 4-coumarate--CoA ligase-like 4 (A)	4-coumarate--CoA ligase-like 5 [Ananas comosus]	RecName: Full=4-coumarate--CoA ligase-like 9; EC=6.2.1.-; AltName: Full=4-coumarate--CoA ligase isoform 4; Short=At4CL4;	SubName: Full=4-coumarate--CoA ligase-like 7 {ECO:0000313|EMBL:OAY71740.1}; Flags: Fragment;	Acyl-CoA synthetase	GO:0005777,peroxisome; GO:0005524,ATP binding; GO:0004321,fatty-acyl-CoA synthase activity; GO:0016874,ligase activity; GO:0009695,jasmonic acid biosynthetic process; GO:0031408,oxylipin biosynthetic process	AMP-binding enzyme	mws0376	-1.65067	Fumaric acid	0.819	0.00693708	7
gene:Aco008151.1.path1	-3.304	--	uncharacterized protein LOC109705970 [Ananas comosus]	--	SubName: Full=Uncharacterized protein {ECO:0000313|EMBL:OAY70859.1};	--	--	Ulp1 protease family, C-terminal catalytic domain	mws0376	-1.65067	Fumaric acid	0.95	8.70141e-05	7
gene:Aco008167.1.path1	-1.391	K01507 inorganic pyrophosphatase [EC:3.6.1.1] | (RefSeq) pyrophosphate-energized vacuolar membrane proton pump (A)	pyrophosphate-energized vacuolar membrane proton pump [Ananas comosus]	RecName: Full=Pyrophosphate-energized vacuolar membrane proton pump; EC=3.6.1.1; AltName: Full=Pyrophosphate-energized inorganic pyrophosphatase; Short=H(+)-PPase; AltName: Full=Vacuolar H(+)-pyrophosphatase;	SubName: Full=Pyrophosphate-energized vacuolar membrane proton pump {ECO:0000313|EMBL:OAY62642.1};	--	GO:0016021,integral component of membrane; GO:0005774,vacuolar membrane; GO:0009678,hydrogen-translocating pyrophosphatase activity; GO:0004427,inorganic diphosphatase activity; GO:0046872,metal ion binding; GO:0015992,NA	Inorganic H+ pyrophosphatase	mws0376	-1.65067	Fumaric acid	0.87	0.00229418	7
gene:Aco008270.1.path1	-1.004	K09566 peptidyl-prolyl isomerase G (cyclophilin G) [EC:5.2.1.8] | (RefSeq) uncharacterized protein LOC109819575 (A)	DNA ligase 1 [Ananas comosus]	--	SubName: Full=neurofilament heavy polypeptide-like isoform X2 {ECO:0000313|RefSeq:XP_008781821.1};	--	--	Plant calmodulin-binding domain	mws0376	-1.65067	Fumaric acid	0.831	0.00554962	7
gene:Aco008456.1.path1	-1.15	K05387 glutamate receptor, ionotropic, plant | (RefSeq) glutamate receptor 3.4 (A)	glutamate receptor 3.4-like isoform X1 [Ananas comosus]	RecName: Full=Glutamate receptor 3.4; Short=AtGLR4; AltName: Full=Ligand-gated ion channel 3.4; Flags: Precursor;	RecName: Full=Glutamate receptor {ECO:0000256|PIRNR:PIRNR037090};	Glutamate-gated kainate-type ion channel receptor subunit GluR5 and related subunits	GO:0009507,chloroplast; GO:0016021,integral component of membrane; GO:0005886,plasma membrane; GO:0009536,plastid; GO:0005262,calcium channel activity; GO:0008066,glutamate receptor activity; GO:0004970,ionotropic glutamate receptor activity; GO:0015276,ligand-gated ion channel activity; GO:0006816,calcium ion transport; GO:0019722,calcium-mediated signaling; GO:0071311,cellular response to aceta…	Ligated ion channel L-glutamate- and glycine-binding site	mws0376	-1.65067	Fumaric acid	0.85	0.00370344	7
gene:Aco008479.1.path1	-1.193	K19939 Rab effector Noc2 | (RefSeq) POPTRDRAFT_568988; hypothetical protein (A)	zinc finger protein CONSTANS-LIKE 4-like isoform X2 [Ananas comosus]	RecName: Full=B-box domain protein 31 {ECO:0000303|PubMed:19920209}; Short=AtBBX31 {ECO:0000303|PubMed:19920209}; AltName: Full=Microprotein 1B {ECO:0000303|PubMed:27015278};	SubName: Full=Zinc finger protein CONSTANS-LIKE 2 {ECO:0000313|EMBL:OAY63483.1};	--	GO:0005634,nucleus; GO:0003700,DNA-binding transcription factor activity; GO:0030674,protein binding, bridging; GO:0008270,zinc ion binding; GO:0007623,circadian rhythm; GO:0009909,regulation of flower development; GO:0006355,regulation of transcription, DNA-templated; GO:0010224,response to UV-B	B-box zinc finger	mws0376	-1.65067	Fumaric acid	0.802	0.00929094	7
gene:Aco008511.1.path1	-1.766	K00688 glycogen phosphorylase [EC:2.4.1.1] | (RefSeq) alpha-1,4 glucan phosphorylase L isozyme, chloroplastic/amyloplastic (A)	alpha-1,4 glucan phosphorylase L isozyme, chloroplastic/amyloplastic [Ananas comosus]	RecName: Full=Alpha-1,4 glucan phosphorylase L-2 isozyme, chloroplastic/amyloplastic; EC=2.4.1.1; AltName: Full=Starch phosphorylase L-2; Flags: Precursor;	RecName: Full=Alpha-1,4 glucan phosphorylase {ECO:0000256|RuleBase:RU000587}; EC=2.4.1.1 {ECO:0000256|RuleBase:RU000587};	Glycogen phosphorylase	GO:0009501,amyloplast; GO:0009507,chloroplast; GO:0008184,glycogen phosphorylase activity; GO:0102250,linear malto-oligosaccharide phosphorylase activity; GO:0030170,pyridoxal phosphate binding; GO:0102499,SHG alpha-glucan phosphorylase activity; GO:0005975,carbohydrate metabolic process	Carbohydrate phosphorylase	mws0376	-1.65067	Fumaric acid	0.802	0.00930663	7
gene:Aco008665.1.path1	-1.515	K19706 dihydroceramide fatty acyl 2-hydroxylase [EC:1.14.18.7] | (RefSeq) fatty acid 2-hydroxylase 1-like (A)	dihydroceramide fatty acyl 2-hydroxylase FAH1-like [Ananas comosus]	RecName: Full=Dihydroceramide fatty acyl 2-hydroxylase FAH1 {ECO:0000305}; EC=1.14.18.7 {ECO:0000269|PubMed:22635113}; AltName: Full=Fatty acid 2-hydroxylase 1 {ECO:0000303|PubMed:19054355}; Short=AtFAH1 {ECO:0000303|PubMed:19054355};	SubName: Full=Fatty acid 2-hydroxylase 1 {ECO:0000313|EMBL:OAY63435.1}; Flags: Fragment;	Sphingolipid fatty acid hydroxylase	GO:0005783,endoplasmic reticulum; GO:0005789,endoplasmic reticulum membrane; GO:0016021,integral component of membrane; GO:0005506,iron ion binding; GO:0016491,oxidoreductase activity; GO:0006633,fatty acid biosynthetic process; GO:0000038,very long-chain fatty acid metabolic process	--	mws0376	-1.65067	Fumaric acid	0.941	0.000153661	7
gene:Aco008684.1.path1	-1.005	K02717 photosystem II oxygen-evolving enhancer protein 2 | (RefSeq) oxygen-evolving enhancer protein 2, chloroplastic-like (A)	oxygen-evolving enhancer protein 2, chloroplastic-like [Ananas comosus]	RecName: Full=Oxygen-evolving enhancer protein 2, chloroplastic; Short=OEE2; AltName: Full=23 kDa subunit of oxygen evolving system of photosystem II; AltName: Full=23 kDa thylakoid membrane protein; AltName: Full=OEC 23 kDa subunit; Flags: Precursor;	SubName: Full=Oxygen-evolving enhancer protein 2 {ECO:0000313|EMBL:EXB53677.1};	--	GO:0009535,chloroplast thylakoid membrane; GO:0019898,extrinsic component of membrane; GO:0009654,photosystem II oxygen evolving complex; GO:0005509,calcium ion binding; GO:0015979,photosynthesis	PsbP	mws0376	-1.65067	Fumaric acid	0.991	2.601e-07	7
gene:Aco008854.1.path1	-1.508	K01426 amidase [EC:3.5.1.4] | (RefSeq) LOW QUALITY PROTEIN: putative amidase C869.01 (A)	putative amidase C869.01 [Ananas comosus]	RecName: Full=Probable amidase At4g34880 {ECO:0000305}; EC=3.5.1.4 {ECO:0000250|UniProtKB:Q9FR37};	SubName: Full=Putative amidase {ECO:0000313|EMBL:OAY75882.1};	Amidases	GO:0004040,amidase activity	Amidase	mws0376	-1.65067	Fumaric acid	0.863	0.00271516	7
gene:Aco009024.1.path1	-1.055	K05907 adenylyl-sulfate reductase (glutathione) [EC:1.8.4.9] | (RefSeq) 5'-adenylylsulfate reductase 1, chloroplastic (A)	probable 5'-adenylylsulfate reductase 1, chloroplastic [Ananas comosus]	RecName: Full=5'-adenylylsulfate reductase 3, chloroplastic; EC=1.8.4.9; AltName: Full=3'-phosphoadenosine-5'-phosphosulfate reductase homolog 26; Short=PAPS reductase homolog 26; Short=Prh-26; AltName: Full=Adenosine 5'-phosphosulfate 5'-adenylylsulfate sulfotransferase 3; Short=APS sulfotransferase 3; AltName: Full=Thioredoxin-independent APS reductase 3; Flags: Precursor;	SubName: Full=5'-adenylylsulfate reductase 3, chloroplastic {ECO:0000313|EMBL:OAY67213.1};	Phosphoadenosine phosphosulfate reductase	GO:0009507,chloroplast; GO:0051539,4 iron, 4 sulfur cluster binding; GO:0033741,adenylyl-sulfate reductase (glutathione) activity; GO:0009973,adenylyl-sulfate reductase activity; GO:0046872,metal ion binding; GO:0004604,phosphoadenylyl-sulfate reductase (thioredoxin) activity; GO:0045454,cell redox homeostasis; GO:0019344,cysteine biosynthetic process; GO:0000103,sulfate assimilation; GO:0019419,…	Thioredoxin-like domain	mws0376	-1.65067	Fumaric acid	0.866	0.0025286	7
gene:Aco009134.1.path1	-1.134	K08914 light-harvesting complex II chlorophyll a/b binding protein 3 | (RefSeq) chlorophyll a-b binding protein 13, chloroplastic (A)	chlorophyll a-b binding protein 13, chloroplastic [Ananas comosus]	RecName: Full=Chlorophyll a-b binding protein 13, chloroplastic; AltName: Full=LHCII type III CAB-13; Flags: Precursor;	RecName: Full=Chlorophyll a-b binding protein, chloroplastic {ECO:0000256|RuleBase:RU363080};	--	GO:0009941,chloroplast envelope; GO:0009535,chloroplast thylakoid membrane; GO:0016021,integral component of membrane; GO:0009522,photosystem I; GO:0009523,photosystem II; GO:0010287,plastoglobule; GO:0016168,chlorophyll binding; GO:0046872,metal ion binding; GO:0031409,pigment binding; GO:0009768,photosynthesis, light harvesting in photosystem I; GO:0018298,protein-chromophore linkage; GO:000941…	Chlorophyll A-B binding protein	mws0376	-1.65067	Fumaric acid	0.921	0.000423896	7
gene:Aco009204.1.path1	-2.365	K12133 MYB-related transcription factor LHY | (RefSeq) hypothetical protein (A)	protein REVEILLE 2-like [Ananas comosus]	RecName: Full=Protein REVEILLE 7-like;	SubName: Full=Protein REVEILLE 2 {ECO:0000313|EMBL:OAY83841.1};	Zuotin and related molecular chaperones (DnaJ superfamily), contains DNA-binding domains	GO:0005634,nucleus; GO:0003677,DNA binding; GO:0006355,regulation of transcription, DNA-templated; GO:0006351,transcription, DNA-templated	Myb DNA-binding like	mws0376	-1.65067	Fumaric acid	0.91	0.000668775	7
gene:Aco009237.1.path1	-1.372	K14492 two-component response regulator ARR-A family | (RefSeq) LOC109759952; two-component response regulator ORR5-like (A)	two-component response regulator ORR6-like isoform X2 [Ananas comosus]	RecName: Full=Two-component response regulator ORR5 {ECO:0000305}; AltName: Full=OsRR5 {ECO:0000303|PubMed:16919402}; AltName: Full=OsRRA4 {ECO:0000303|PubMed:16891544};	SubName: Full=Two-component response regulator ORR5 {ECO:0000313|EMBL:OAY66397.1};	GATA-4/5/6 transcription factors	GO:0005829,cytosol; GO:0005634,nucleus; GO:0009736,cytokinin-activated signaling pathway; GO:0000160,phosphorelay signal transduction system; GO:0006355,regulation of transcription, DNA-templated; GO:0006351,transcription, DNA-templated	Response regulator receiver domain	mws0376	-1.65067	Fumaric acid	0.843	0.00433423	7
gene:Aco009320.1.path1	-1.75	K09872 aquaporin PIP | (RefSeq) probable aquaporin PIP1-2 (A)	aquaporin PIP1-2-like, partial [Ananas comosus]	RecName: Full=Aquaporin PIP1-2; AltName: Full=Plasma membrane intrinsic protein 1-2; AltName: Full=ZmPIP1-2; AltName: Full=ZmPIP1;2; AltName: Full=ZmPIP1b;	SubName: Full=Putative aquaporin PIP1-2 {ECO:0000313|EMBL:OAY75535.1};	Aquaporin (major intrinsic protein family)	GO:0005829,cytosol; GO:0005783,endoplasmic reticulum; GO:0016021,integral component of membrane; GO:0005886,plasma membrane; GO:0043234,NA; GO:0015267,channel activity; GO:0051290,protein heterotetramerization; GO:0051289,protein homotetramerization	Major intrinsic protein	mws0376	-1.65067	Fumaric acid	0.908	0.000716745	7
gene:Aco009371.1.path1	-2.976	K03686 molecular chaperone DnaJ | (RefSeq) uncharacterized protein LOC111910192 (A)	chaperone protein dnaJ 11, chloroplastic [Ananas comosus]	RecName: Full=Chaperone protein dnaJ 11, chloroplastic; Short=AtDjC11; Short=AtJ11; Flags: Precursor;	SubName: Full=Chaperone protein dnaJ 11, chloroplastic {ECO:0000313|EMBL:OAY77838.1};	Molecular chaperone (DnaJ superfamily)	GO:0009507,chloroplast; GO:0009570,chloroplast stroma; GO:0005634,nucleus; GO:0009536,plastid	DnaJ domain	mws0376	-1.65067	Fumaric acid	0.899	0.00098576	7
gene:Aco009479.1.path1	-4.308	K22382 WD repeat-containing protein 26 | (RefSeq) WD repeat-containing protein 26 homolog (A)	growth-regulating factor 1-like isoform X1 [Ananas comosus]	RecName: Full=Growth-regulating factor 1; Short=OsGRF1; AltName: Full=Transcription activator GRF1;	SubName: Full=Growth-regulating factor 1 {ECO:0000313|EMBL:OAY76753.1};	--	GO:0005634,nucleus; GO:0005524,ATP binding; GO:0032502,developmental process; GO:0006355,regulation of transcription, DNA-templated; GO:0030912,response to deep water; GO:0009739,response to gibberellin; GO:0006351,transcription, DNA-templated	QLQ	mws0376	-1.65067	Fumaric acid	0.953	7.04872e-05	7
gene:Aco009487.1.path1	-1.302	--	uncharacterized protein LOC109722177 [Ananas comosus]	--	SubName: Full=Uncharacterized protein {ECO:0000313|EMBL:OAY76421.1};	--	--	Protein of unknown function (DUF1677)	mws0376	-1.65067	Fumaric acid	0.844	0.00418883	7
gene:Aco009502.1.path1	-1.427	K05658 ATP-binding cassette, subfamily B (MDR/TAP), member 1 [EC:3.6.3.44] | (RefSeq) uncharacterized protein LOC111274727 isoform X1 (A)	uncharacterized protein LOC109711420 [Ananas comosus]	RecName: Full=COP1-interacting protein 7 {ECO:0000303|PubMed:9668129};	SubName: Full=uncharacterized protein LOC103714814 isoform X2 {ECO:0000313|RefSeq:XP_008800453.1};	--	GO:0005634,nucleus; GO:0005886,plasma membrane; GO:0009718,anthocyanin-containing compound biosynthetic process; GO:0015995,chlorophyll biosynthetic process; GO:0045893,positive regulation of transcription, DNA-templated; GO:0009416,response to light stimulus; GO:0006351,transcription, DNA-templated	--	mws0376	-1.65067	Fumaric acid	0.874	0.00205026	7
gene:Aco009627.1.path1	-1.589	--	uncharacterized protein A4U43_C10F12660 [Asparagus officinalis]	RecName: Full=Late embryogenesis abundant protein D-29; Short=LEA D-29;	SubName: Full=Uncharacterized protein {ECO:0000313|EnsemblPlants:HORVU4Hr1G074750.2};	--	--	Apolipoprotein A1/A4/E domain	mws0376	-1.65067	Fumaric acid	0.902	0.000878427	7
gene:Aco009653.1.path1	-2.092	--	GRF1-interacting factor 1-like isoform X1 [Ananas comosus]	RecName: Full=GRF1-interacting factor 1; Short=AtGIF1; AltName: Full=Protein ANGUSTIFOLIA 3; AltName: Full=Transcription coactivator GIF1;	SubName: Full=GRF1-interacting factor 1 {ECO:0000313|EMBL:OAY77270.1};	Calcium-responsive transcription coactivator	GO:0003713,transcription coactivator activity; GO:0009955,adaxial/abaxial pattern specification; GO:0008283,cell proliferation; GO:0048366,leaf development; GO:0006355,regulation of transcription, DNA-templated; GO:0006351,transcription, DNA-templated	SSXT protein (N-terminal region)	mws0376	-1.65067	Fumaric acid	0.854	0.00341062	7
gene:Aco009732.1.path1	-1.214	K04506 E3 ubiquitin-protein ligase SIAH1 [EC:2.3.2.27] | (RefSeq) E3 ubiquitin-protein ligase SINAT2-like (A)	E3 ubiquitin-protein ligase SINAT2-like [Ananas comosus]	RecName: Full=E3 ubiquitin-protein ligase SINAT2 {ECO:0000305}; EC=2.3.2.27 {ECO:0000269|PubMed:28351989}; AltName: Full=RING-type E3 ubiquitin transferase SINAT2 {ECO:0000305}; AltName: Full=Seven in absentia homolog 2 {ECO:0000305};	RecName: Full=E3 ubiquitin-protein ligase {ECO:0000256|RuleBase:RU201113}; EC=2.3.2.27 {ECO:0000256|RuleBase:RU201113}; Flags: Fragment;	Zn finger protein	GO:0005634,nucleus; GO:0061630,ubiquitin protein ligase activity; GO:0008270,zinc ion binding; GO:0007275,multicellular organism development; GO:0016567,protein ubiquitination; GO:2000785,regulation of autophagosome assembly; GO:0006511,ubiquitin-dependent protein catabolic process	--	mws0376	-1.65067	Fumaric acid	0.882	0.00165854	7
gene:Aco009742.1.path1	-1.905	--	SPX domain-containing protein 1-like [Ananas comosus]	RecName: Full=SPX domain-containing protein 1 {ECO:0000303|PubMed:19566645}; AltName: Full=Protein SPX DOMAIN GENE 1 {ECO:0000303|PubMed:19566645}; Short=OsSPX1 {ECO:0000303|PubMed:19566645};	SubName: Full=SPX domain-containing protein 1 {ECO:0000313|EMBL:OAY72331.1};	Protein involved in vacuolar polyphosphate accumulation, contains SPX domain	GO:0005783,endoplasmic reticulum; GO:0005634,nucleus; GO:0070417,cellular response to cold; GO:0016036,cellular response to phosphate starvation; GO:0080040,positive regulation of cellular response to phosphate starvation	SPX domain	mws0376	-1.65067	Fumaric acid	0.966	2.21567e-05	7
gene:Aco009802.1.path1	-1.536	--	F-box/kelch-repeat protein At1g80440 [Ananas comosus]	RecName: Full=F-box/kelch-repeat protein At1g80440;	SubName: Full=F-box/kelch-repeat protein {ECO:0000313|EMBL:OAY77636.1};	FOG: Kelch repeat	GO:0005829,cytosol; GO:0019005,SCF ubiquitin ligase complex; GO:0031625,ubiquitin protein ligase binding; GO:0080037,negative regulation of cytokinin-activated signaling pathway; GO:0043161,proteasome-mediated ubiquitin-dependent protein catabolic process; GO:0042787,NA; GO:2000762,regulation of phenylpropanoid metabolic process; GO:0030162,regulation of proteolysis	--	mws0376	-1.65067	Fumaric acid	0.924	0.000376235	7
gene:Aco009953.1.path1	-1.963	--	programmed cell death protein 4-like [Ananas comosus]	--	SubName: Full=Uncharacterized protein {ECO:0000313|EMBL:OAY84391.1};	--	--	--	mws0376	-1.65067	Fumaric acid	0.903	0.000839907	7
gene:Aco009955.1.path1	-2.51	--	uncharacterized protein LOC109716165 [Ananas comosus]	--	SubName: Full=Uncharacterized protein {ECO:0000313|EMBL:OAY84386.1};	Nuclear localization sequence binding protein	--	--	mws0376	-1.65067	Fumaric acid	0.807	0.00859951	7
gene:Aco010022.1.path1	-1.092	K10268 F-box and leucine-rich repeat protein 2/20 | (Kazusa) Lj0g3v0059869.1; - (A)	F-box/LRR-repeat MAX2 homolog [Ananas comosus]	RecName: Full=F-box/LRR-repeat MAX2 homolog A; AltName: Full=F-box and leucine-rich repeat MAX2 homolog A;	SubName: Full=F-box/LRR-repeat MAX A {ECO:0000313|EMBL:OAY84400.1};	--	--	F-box-like	mws0376	-1.65067	Fumaric acid	0.876	0.00195671	7
gene:Aco010289.1.path1	-2.029	K10666 E3 ubiquitin-protein ligase RNF5 [EC:2.3.2.27] | (RefSeq) E3 ubiquitin-protein ligase RMA1H1-like (A)	E3 ubiquitin-protein ligase RMA2-like [Ananas comosus]	RecName: Full=E3 ubiquitin-protein ligase RMA3; EC=2.3.2.27; AltName: Full=Protein RING membrane-anchor 3; AltName: Full=RING-type E3 ubiquitin transferase RMA3 {ECO:0000305};	SubName: Full=E3 ubiquitin-protein ligase RMA1H1-like {ECO:0000313|RefSeq:XP_008778465.1};	Predicted E3 ubiquitin ligase	GO:0036513,Derlin-1 retrotranslocation complex; GO:0005783,endoplasmic reticulum; GO:0016021,integral component of membrane; GO:0046872,metal ion binding; GO:1904264,NA; GO:0044390,ubiquitin-like protein conjugating enzyme binding; GO:0004842,ubiquitin-protein transferase activity; GO:0071712,ER-associated misfolded protein catabolic process; GO:0042787,NA	Prokaryotic RING finger family 4	mws0376	-1.65067	Fumaric acid	0.854	0.00339256	7
gene:Aco010390.1.path1	-1.007	K09872 aquaporin PIP | (RefSeq) probable aquaporin PIP2-6 (A)	probable aquaporin PIP2-6 [Ananas comosus]	RecName: Full=Probable aquaporin PIP2-6; AltName: Full=OsPIP2;6; AltName: Full=Plasma membrane intrinsic protein 2-6;	SubName: Full=Aquaporin PIP2 {ECO:0000313|EMBL:AEF32110.1};	Aquaporin (major intrinsic protein family)	GO:0005887,integral component of plasma membrane; GO:0015250,water channel activity; GO:0034220,ion transmembrane transport	Sap, sulfolipid-1-addressing protein	mws0376	-1.65067	Fumaric acid	0.884	0.00157217	7
gene:Aco010546.1.path1	-1.221	K14272 glutamate--glyoxylate aminotransferase [EC:2.6.1.4 2.6.1.2 2.6.1.44] | (RefSeq) glutamate--glyoxylate aminotransferase 2 (A)	glutamate--glyoxylate aminotransferase 2 isoform X2 [Ananas comosus]	RecName: Full=Glutamate--glyoxylate aminotransferase 2; Short=AtGGT2; EC=2.6.1.4; AltName: Full=Alanine aminotransferase GGT2; EC=2.6.1.2; AltName: Full=Alanine--glyoxylate aminotransferase GGT2; EC=2.6.1.44; AltName: Full=Alanine-2-oxoglutarate aminotransferase 2; EC=2.6.1.-;	SubName: Full=glutamate--glyoxylate aminotransferase 2 isoform X1 {ECO:0000313|RefSeq:XP_008789746.1, ECO:0000313|RefSeq:XP_008789747.1};	Alanine aminotransferase	GO:0009507,chloroplast; GO:0009570,chloroplast stroma; GO:0005777,peroxisome; GO:0008453,alanine-glyoxylate transaminase activity; GO:0047958,glycine:2-oxoglutarate aminotransferase activity; GO:0004021,L-alanine:2-oxoglutarate aminotransferase activity; GO:0030170,pyridoxal phosphate binding; GO:0009058,biosynthetic process; GO:0042853,L-alanine catabolic process	Aminotransferase class I and II	mws0376	-1.65067	Fumaric acid	0.9	0.000955485	7
gene:Aco010659.1.path1	-1.839	--	uncharacterized protein LOC109716507 [Ananas comosus]	--	SubName: Full=Uncharacterized protein {ECO:0000313|EMBL:OAY69059.1};	--	--	--	mws0376	-1.65067	Fumaric acid	0.902	0.000894783	7
gene:Aco010847.1.path1	-1.75	K17479 glutaredoxin domain-containing cysteine-rich protein 1 | (RefSeq) drebrin-like (A)	uncharacterized protein LOC109716838 [Ananas comosus]	RecName: Full=Uncharacterized protein At5g39865;	SubName: Full=Uncharacterized protein {ECO:0000313|EMBL:OAY81039.1};	Glutaredoxin-related protein	GO:0005886,plasma membrane; GO:0009055,electron transfer activity; GO:0015035,protein disulfide oxidoreductase activity; GO:0045454,cell redox homeostasis	Glutaredoxin	mws0376	-1.65067	Fumaric acid	0.915	0.00053745	7
gene:Aco010978.1.path1	-1.296	--	uncharacterized protein LOC109709033 [Ananas comosus]	--	SubName: Full=Uncharacterized protein {ECO:0000313|EMBL:OAY72134.1};	--	--	Protein of unknown function (DUF1635)	mws0376	-1.65067	Fumaric acid	0.82	0.00678109	7
gene:Aco010988.1.path1	-1.252	K14292 trimethylguanosine synthase [EC:2.1.1.-] | (RefSeq) trimethylguanosine synthase (A)	protein SODIUM POTASSIUM ROOT DEFECTIVE 3-like [Ananas comosus]	RecName: Full=Protein SODIUM POTASSIUM ROOT DEFECTIVE 1 {ECO:0000303|PubMed:21193571}; Short=NaKR1 {ECO:0000303|PubMed:21193571}; AltName: Full=Heavy metal-associated plant protein 2 {ECO:0000303|PubMed:23368984}; Short=AtHPP02 {ECO:0000303|PubMed:23368984}; AltName: Full=Nuclear-enriched phloem companion cell gene 6 {ECO:0000303|PubMed:18354040}; Short=NPCC6 {ECO:0000303|PubMed:18354040};	SubName: Full=Uncharacterized protein {ECO:0000313|EMBL:OAY72164.1};	Copper chaperone	GO:0005737,cytoplasm; GO:0005783,endoplasmic reticulum; GO:0005634,nucleus; GO:0046872,metal ion binding; GO:0046914,transition metal ion binding; GO:0046916,cellular transition metal ion homeostasis; GO:0009908,flower development; GO:0030001,metal ion transport; GO:0010233,phloem transport; GO:0010015,root morphogenesis; GO:0055078,sodium ion homeostasis	NAD(P)H binding domain of trans-2-enoyl-CoA reductase	mws0376	-1.65067	Fumaric acid	0.862	0.00278136	7
gene:Aco011070.1.path1	-2.561	K04420 mitogen-activated protein kinase kinase kinase 2 [EC:2.7.11.25] | (RefSeq) mitogen-activated protein kinase kinase kinase 2-like (A)	mitogen-activated protein kinase kinase kinase 3 [Ananas comosus]	RecName: Full=Mitogen-activated protein kinase kinase kinase 18 {ECO:0000303|PubMed:26443375}; EC=2.7.11.25 {ECO:0000255|PROSITE-ProRule:PRU00159, ECO:0000269|PubMed:25680457, ECO:0000269|PubMed:26443375};	SubName: Full=Mitogen-activated protein kinase kinase kinase 2 {ECO:0000313|EMBL:OAY81861.1};	MEKK and related serine/threonine protein kinases	GO:0005737,cytoplasm; GO:0005634,nucleus; GO:0005524,ATP binding; GO:0004709,MAP kinase kinase kinase activity; GO:0004672,protein kinase activity; GO:0004674,protein serine/threonine kinase activity; GO:0004702,NA; GO:0009738,abscisic acid-activated signaling pathway; GO:0032147,activation of protein kinase activity; GO:1902457,negative regulation of stomatal opening; GO:0009789,positive regulat…	Protein tyrosine kinase	mws0376	-1.65067	Fumaric acid	0.93	0.000281997	7
gene:Aco011183.1.path1	-1.061	K15078 structure-specific endonuclease subunit SLX1 [EC:3.6.1.-] | (RefSeq) putative disease resistance protein RGA3 (A)	putative disease resistance protein RGA1 [Ananas comosus]	RecName: Full=Putative disease resistance protein RGA1; AltName: Full=RGA3-blb;	SubName: Full=Putative disease resistance protein RGA1 {ECO:0000313|EMBL:OAY76174.1};	Apoptotic ATPase	GO:0043531,ADP binding; GO:0005524,ATP binding; GO:0006952,defense response	AAA ATPase domain	mws0376	-1.65067	Fumaric acid	0.826	0.00605601	7
gene:Aco011205.1.path1	-1.034	K10352 myosin heavy chain | (RefSeq) filament-like plant protein 3 (A)	filament-like plant protein 3 [Ananas comosus]	RecName: Full=Filament-like plant protein; Short=LeFPP; Flags: Fragment;	SubName: Full=Filament-like plant protein 3 {ECO:0000313|EMBL:OAY82875.1};	--	--	Filament-like plant protein, long coiled-coil	mws0376	-1.65067	Fumaric acid	0.801	0.00949942	7
gene:Aco011254.1.path1	-1.835	K21867 potassium channel | (RefSeq) potassium channel AKT2 (A)	potassium channel AKT2 [Ananas comosus]	RecName: Full=Potassium channel AKT2;	SubName: Full=Potassium channel AKT2 {ECO:0000313|EMBL:OAY67963.1};	K+-channel ERG and related proteins, contain PAS/PAC sensor domain	GO:0005887,integral component of plasma membrane; GO:0005249,voltage-gated potassium channel activity; GO:0034765,regulation of ion transmembrane transport; GO:0042391,regulation of membrane potential	Ankyrin repeat	mws0376	-1.65067	Fumaric acid	0.952	7.74345e-05	7
gene:Aco011408.1.path1	-2.231	--	uncharacterized protein LOC109713673 [Ananas comosus]	--	SubName: Full=Uncharacterized protein {ECO:0000313|EMBL:OAY73958.1};	FOG: PPR repeat	--	Protein of unknown function (DUF1685)	mws0376	-1.65067	Fumaric acid	0.933	0.000235689	7
gene:Aco011494.1.path1	-1.05	--	uncharacterized protein LOC109711176 [Ananas comosus]	--	SubName: Full=Uncharacterized protein {ECO:0000313|EMBL:OAY71259.1};	--	--	Domain of unknown function (DUF3511)	mws0376	-1.65067	Fumaric acid	0.816	0.00735943	7
gene:Aco011639.1.path1	-1.484	K01177 beta-amylase [EC:3.2.1.2] | (RefSeq) beta-amylase 3, chloroplastic (A)	beta-amylase 3, chloroplastic [Ananas comosus]	RecName: Full=Beta-amylase 3, chloroplastic; EC=3.2.1.2; AltName: Full=1,4-alpha-D-glucan maltohydrolase; AltName: Full=Beta-amylase 8; AltName: Full=Chloroplast beta-amylase; Short=CT-BMY; Flags: Precursor;	RecName: Full=Beta-amylase {ECO:0000256|RuleBase:RU000509}; EC=3.2.1.2 {ECO:0000256|RuleBase:RU000509};	--	GO:0009570,chloroplast stroma; GO:0102229,amylopectin maltohydrolase activity; GO:0016161,beta-amylase activity; GO:0000024,maltose biosynthetic process; GO:0009409,response to cold; GO:0005983,starch catabolic process	Glycosyl hydrolase family 14	mws0376	-1.65067	Fumaric acid	0.913	0.000580833	7
gene:Aco011810.1.path1	-1.56	K01322 prolyl oligopeptidase [EC:3.4.21.26] | (RefSeq) prolyl endopeptidase (A)	prolyl endopeptidase-like isoform X1 [Ananas comosus]	RecName: Full=Acylamino-acid-releasing enzyme 2 {ECO:0000305}; Short=AARE2 {ECO:0000305}; EC=3.4.19.1 {ECO:0000305};	SubName: Full=Prolyl endopeptidase {ECO:0000313|EMBL:OAY84576.1};	Predicted serine protease	GO:0005737,cytoplasm; GO:0004252,serine-type endopeptidase activity	Prolyl oligopeptidase family	mws0376	-1.65067	Fumaric acid	0.811	0.00805394	7
gene:Aco011817.1.path1	-1.192	--	cyclin-dependent kinase inhibitor 7-like [Ananas comosus]	RecName: Full=Cyclin-dependent kinase inhibitor 6; AltName: Full=KIP-related protein 6;	RecName: Full=Cyclin-dependent kinase inhibitor {ECO:0000256|PIRNR:PIRNR017811};	--	GO:0005634,nucleus; GO:0004861,cyclin-dependent protein serine/threonine kinase inhibitor activity; GO:0007050,cell cycle arrest	Cyclin-dependent kinase inhibitor	mws0376	-1.65067	Fumaric acid	0.889	0.00134133	7
gene:Aco011903.1.path1	-2.201	K12133 MYB-related transcription factor LHY | (RefSeq) hypothetical protein (A)	protein CCA1-like [Ananas comosus]	RecName: Full=Protein REVEILLE 1;	SubName: Full=Protein REVEILLE 1 {ECO:0000313|EMBL:OAY66175.1};	Zuotin and related molecular chaperones (DnaJ superfamily), contains DNA-binding domains	GO:0005634,nucleus; GO:0003677,DNA binding; GO:0003700,DNA-binding transcription factor activity; GO:0009851,auxin biosynthetic process; GO:0009734,auxin-activated signaling pathway; GO:0007623,circadian rhythm; GO:0010600,regulation of auxin biosynthetic process; GO:0006355,regulation of transcription, DNA-templated; GO:0006351,transcription, DNA-templated	Myb DNA-binding like	mws0376	-1.65067	Fumaric acid	0.941	0.000154398	7
gene:Aco011975.1.path1	-3.486	K18470 Rho GTPase-activating protein 1 | (RefSeq) protein GDAP2 homolog (A)	ganglioside-induced differentiation-associated protein 2 [Ananas comosus]	--	SubName: Full=protein GDAP2 homolog {ECO:0000313|RefSeq:XP_008791967.1};	Hismacro and SEC14 domain-containing proteins	--	Divergent CRAL/TRIO domain	mws0376	-1.65067	Fumaric acid	0.942	0.000149368	7
gene:Aco011986.1.path1	-1.223	K01115 phospholipase D1/2 [EC:3.1.4.4] | (RefSeq) phospholipase D delta (A)	phospholipase D delta-like isoform X1 [Ananas comosus]	RecName: Full=Phospholipase D delta {ECO:0000303|PubMed:11891260}; Short=AtPLDdelta {ECO:0000303|PubMed:11891260}; Short=PLD delta {ECO:0000303|PubMed:11891260}; EC=3.1.4.4 {ECO:0000269|PubMed:11706190, ECO:0000269|PubMed:12397060};	SubName: Full=Phospholipase D delta {ECO:0000313|EMBL:OAY66551.1}; Flags: Fragment;	Phospholipase D1	GO:0016020,membrane; GO:0005886,plasma membrane; GO:0009506,plasmodesma; GO:0005773,vacuole; GO:0005509,calcium ion binding; GO:0070290,N-acylphosphatidylethanolamine-specific phospholipase D activity; GO:0004630,phospholipase D activity; GO:0016042,lipid catabolic process; GO:0046473,phosphatidic acid metabolic process; GO:0046470,phosphatidylcholine metabolic process; GO:0009789,positive regula…	PLD-like domain	mws0376	-1.65067	Fumaric acid	0.911	0.000635175	7
gene:Aco011988.1.path1	-1.412	--	hippocampus abundant transcript-like protein 1 [Ananas comosus]	--	SubName: Full=Hippocampus abundant transcript 1 protein {ECO:0000313|EMBL:OAY66552.1};	Predicted transporter ADD1 (major facilitator superfamily)	GO:0016021,integral component of membrane; GO:0005215,transporter activity; GO:0055085,transmembrane transport	Sugar (and other) transporter	mws0376	-1.65067	Fumaric acid	0.899	0.000977649	7
gene:Aco012014.1.path1	-1.169	K09872 aquaporin PIP | (RefSeq) probable aquaporin PIP1-2 (A)	aquaporin PIP1-2 isoform X1 [Ananas comosus]	RecName: Full=Probable aquaporin PIP1-2; AltName: Full=OsPIP1;2; AltName: Full=Plasma membrane intrinsic protein 1-2;	SubName: Full=Aquaporin PIP1-2 {ECO:0000313|EMBL:OAY63573.1};	Aquaporin (major intrinsic protein family)	GO:0005887,integral component of plasma membrane; GO:0015250,water channel activity; GO:0034220,ion transmembrane transport	Major intrinsic protein	mws0376	-1.65067	Fumaric acid	0.93	0.000285608	7
gene:Aco012023.1.path1	-1.157	--	hypothetical protein ACMD2_06665 [Ananas comosus]	--	SubName: Full=Uncharacterized protein {ECO:0000313|EMBL:OAY63583.1};	--	--	--	mws0376	-1.65067	Fumaric acid	0.841	0.00447175	7
gene:Aco012049.1.path1	-2.894	K13783 MFS transporter, OPA family, solute carrier family 37 (glycerol-3-phosphate transporter), member 1/2 | (RefSeq) putative glycerol-3-phosphate transporter 1 (A)	putative glycerol-3-phosphate transporter 1 [Ananas comosus]	RecName: Full=Putative glycerol-3-phosphate transporter 1; Short=G-3-P transporter 1; AltName: Full=Glycerol-3-phosphate permease 1; Short=AtG3Pp1; Short=G-3-P permease 1; AltName: Full=Protein PHOSPHATE STARVATION-INDUCED GENE 3; Short=AtPS3;	SubName: Full=Putative glycerol-3-phosphate transporter 1 {ECO:0000313|EMBL:OAY63286.1};	Permease of the major facilitator superfamily	GO:0016021,integral component of membrane; GO:0022857,transmembrane transporter activity; GO:0008643,carbohydrate transport; GO:0055062,phosphate ion homeostasis	Major Facilitator Superfamily	mws0376	-1.65067	Fumaric acid	0.8	0.00960613	7
gene:Aco012125.1.path1	-1.273	K17261 adenylyl cyclase-associated protein | (RefSeq) cyclase-associated protein 1 (A)	Cyclase-associated protein 1, partial [Ananas comosus]	RecName: Full=Cyclase-associated protein 1; Short=AtCAP1; AltName: Full=Adenylyl cyclase-associated protein;	RecName: Full=Adenylyl cyclase-associated protein {ECO:0000256|RuleBase:RU000647}; Flags: Fragment;	Adenylate cyclase-associated protein (CAP/Srv2p)	GO:0030864,cortical actin cytoskeleton; GO:0005829,cytosol; GO:0003779,actin binding; GO:0008179,adenylate cyclase binding; GO:0030036,actin cytoskeleton organization; GO:0008154,actin polymerization or depolymerization; GO:0007163,establishment or maintenance of cell polarity; GO:0045761,regulation of adenylate cyclase activity; GO:0007165,signal transduction; GO:0009826,unidimensional cell grow…	Tubulin binding cofactor C	mws0376	-1.65067	Fumaric acid	0.807	0.00859352	7
gene:Aco012175.1.path1	-1.34	K09512 DnaJ homolog subfamily B member 6 | (RefSeq) dnaJ homolog subfamily B member 3 (A)	dnaJ homolog subfamily B member 6-like isoform X1 [Ananas comosus]	RecName: Full=DnaJ protein P58IPK homolog B {ECO:0000305}; Short=OsP58B {ECO:0000303|PubMed:24153418}; AltName: Full=Chaperone protein dnaJ C15 {ECO:0000305}; Short=OsDjC15 {ECO:0000303|PubMed:23160806}; Flags: Precursor;	SubName: Full=dnaJ homolog subfamily B member 3-like {ECO:0000313|RefSeq:XP_008803406.1};	Molecular chaperone (DnaJ superfamily)	GO:0005788,endoplasmic reticulum lumen	DnaJ domain	mws0376	-1.65067	Fumaric acid	0.818	0.00707842	7
gene:Aco012301.1.path1	-1.602	K08150 MFS transporter, SP family, solute carrier family 2 (myo-inositol transporter), member 13 | (RefSeq) inositol transporter 1-like (A)	putative polyol transporter 1 [Ananas comosus]	RecName: Full=Polyol transporter 5; AltName: Full=Protein POLYOL TRANSPORTER 5; Short=AtPLT5; AltName: Full=Sugar-proton symporter PLT5;	SubName: Full=Polyol transporter 5 {ECO:0000313|EMBL:OAY71220.1};	Predicted transporter (major facilitator superfamily)	GO:0016021,integral component of membrane; GO:0005886,plasma membrane; GO:0015591,D-ribose transmembrane transporter activity; GO:0015148,D-xylose transmembrane transporter activity; GO:0005354,galactose transmembrane transporter activity; GO:0005355,glucose transmembrane transporter activity; GO:0015168,glycerol transmembrane transporter activity; GO:0015575,mannitol transmembrane transporter ac…	Major Facilitator Superfamily	mws0376	-1.65067	Fumaric acid	0.812	0.00791362	7
gene:Aco012321.1.path1	-3.498	K07297 adiponectin receptor | (RefSeq) heptahelical transmembrane protein 4-like (A)	heptahelical transmembrane protein 4-like isoform X1 [Ananas comosus]	RecName: Full=Heptahelical transmembrane protein 4; AltName: Full=PAQR family protein HHP4;	SubName: Full=Heptahelical transmembrane protein 4 {ECO:0000313|EMBL:OAY75157.1}; Flags: Fragment;	Predicted membrane proteins, contain hemolysin III domain	GO:0016021,integral component of membrane; GO:0004872,NA; GO:0009725,response to hormone; GO:0009744,response to sucrose	Haemolysin-III related	mws0376	-1.65067	Fumaric acid	0.94	0.000159914	7
gene:Aco012544.1.path1	-8.398	K20628 expansin | (RefSeq) expansin-A2 (A)	expansin-A4 [Ananas comosus]	RecName: Full=Expansin-A4; AltName: Full=Alpha-expansin-4; AltName: Full=OsEXP4; AltName: Full=OsEXPA4; AltName: Full=OsaEXPa1.22; Flags: Precursor;	SubName: Full=Expansin-A2 {ECO:0000313|EMBL:OAY84308.1};	--	GO:0005618,cell wall; GO:0005576,extracellular region; GO:0016020,membrane; GO:0009664,plant-type cell wall organization	Lytic transglycolase	mws0376	-1.65067	Fumaric acid	0.803	0.00908708	7
gene:Aco012723.1.path1	-1.443	K14514 ethylene-insensitive protein 3 | (RefSeq) hypothetical protein (A)	phosphate transporter PHO1-3-like [Ananas comosus]	RecName: Full=Phosphate transporter PHO1-3; AltName: Full=Protein PHO1-3; Short=OsPHO1;3;	SubName: Full=Phosphate transporter PHO1-3 {ECO:0000313|EMBL:OAY84913.1};	Predicted small molecule transporter	GO:0016021,integral component of membrane; GO:0005886,plasma membrane; GO:0005802,trans-Golgi network; GO:0006817,phosphate ion transport	SPX domain	mws0376	-1.65067	Fumaric acid	0.808	0.0083696	7
gene:Aco012759.1.path1	-2.672	K20043 clathrin coat assembly protein AP180 | (RefSeq) putative clathrin assembly protein At5g35200 (A)	dof zinc finger protein DOF5.6-like [Ananas comosus]	RecName: Full=Dof zinc finger protein DOF5.6; Short=AtDOF5.6;	SubName: Full=Dof zinc finger protein DOF5.3 {ECO:0000313|EMBL:OAY64100.1};	--	GO:0005634,nucleus; GO:0003677,DNA binding; GO:0003700,DNA-binding transcription factor activity; GO:0046872,metal ion binding; GO:0010087,phloem or xylem histogenesis; GO:0045893,positive regulation of transcription, DNA-templated; GO:0010067,procambium histogenesis; GO:0006355,regulation of transcription, DNA-templated; GO:0006351,transcription, DNA-templated	Dof domain, zinc finger	mws0376	-1.65067	Fumaric acid	0.832	0.00538584	7
gene:Aco012800.1.path1	-1.631	K13420 LRR receptor-like serine/threonine-protein kinase FLS2 [EC:2.7.11.1] | (RefSeq) LRR receptor-like serine/threonine-protein kinase FLS2 (A)	LRR receptor-like serine/threonine-protein kinase GSO1 [Ananas comosus]	RecName: Full=LRR receptor-like serine/threonine-protein kinase GSO1 {ECO:0000303|PubMed:18088309}; EC=2.7.11.1 {ECO:0000255|PROSITE-ProRule:PRU00159}; AltName: Full=Protein GASSHO 1 {ECO:0000303|PubMed:18088309}; AltName: Full=Protein SCHENGEN 3 {ECO:0000303|PubMed:25233277}; Flags: Precursor;	SubName: Full=LRR receptor-like serine/threonine-protein kinase GSO1 {ECO:0000313|EMBL:OAY62836.1};	--	GO:0048226,Casparian strip; GO:0016021,integral component of membrane; GO:0005886,plasma membrane; GO:0005524,ATP binding; GO:0004674,protein serine/threonine kinase activity; GO:0071555,cell wall organization; GO:0009793,embryo development ending in seed dormancy; GO:0035987,endodermal cell differentiation; GO:0045184,establishment of protein localization; GO:0090558,plant epidermis development;…	NfeD-like C-terminal, partner-binding	mws0376	-1.65067	Fumaric acid	0.818	0.00707402	7
gene:Aco012939.1.path1	-1.477	K09510 DnaJ homolog subfamily B member 4 | (RefSeq) DNJ7; DnaJ-like protein (A)	uncharacterized protein LOC109707706 isoform X3 [Ananas comosus]	RecName: Full=DnaJ protein ERDJ3B; AltName: Full=Chaperone protein dnaJ 19; Short=AtDjB19; Short=AtJ19; AltName: Full=Endoplasmic reticulum dnaJ domain-containing protein 3B; Short=AtERdj3B; AltName: Full=Protein SCJ1 homolog ERDJ3B; Flags: Precursor;	SubName: Full=Chaperone protein DnaJ {ECO:0000313|EMBL:OAY62674.1};	Molecular chaperone (DnaJ superfamily)	GO:0005783,endoplasmic reticulum; GO:0005788,endoplasmic reticulum lumen; GO:0005886,plasma membrane; GO:0051082,unfolded protein binding; GO:0052033,pathogen-associated molecular pattern dependent induction by symbiont of host innate immune response; GO:0006457,protein folding	DnaJ domain	mws0376	-1.65067	Fumaric acid	0.802	0.00933206	7
gene:Aco012940.1.path1	-1.529	--	hypothetical protein ACMD2_12439 [Ananas comosus]	--	SubName: Full=Uncharacterized protein {ECO:0000313|EMBL:OAY62755.1};	--	--	Protein of unknown function (DUF740)	mws0376	-1.65067	Fumaric acid	0.873	0.00212771	7
gene:Aco013012.1.path1	-1.087	K15176 RNA polymerase-associated protein CTR9 | (RefSeq) protein PLASTID MOVEMENT IMPAIRED 1-RELATED 1-like (A)	hypothetical protein ACMD2_03824 [Ananas comosus]	RecName: Full=Protein PLASTID MOVEMENT IMPAIRED 1 {ECO:0000303|PubMed:16113226};	SubName: Full=Uncharacterized protein {ECO:0000313|EMBL:OAY63019.1};	--	GO:0005829,cytosol; GO:0005886,plasma membrane; GO:1902265,abscisic acid homeostasis; GO:0009738,abscisic acid-activated signaling pathway; GO:0030048,actin filament-based movement; GO:0009903,chloroplast avoidance movement; GO:0009902,chloroplast relocation; GO:0031022,nuclear migration along microfilament; GO:0009787,regulation of abscisic acid-activated signaling pathway; GO:0010029,regulation…	N-terminal C2 in EEIG1 and EHBP1 proteins	mws0376	-1.65067	Fumaric acid	0.837	0.00486338	7
gene:Aco013017.1.path1	-3.208	K00963 UTP--glucose-1-phosphate uridylyltransferase [EC:2.7.7.9] | (RefSeq) UTP--glucose-1-phosphate uridylyltransferase (A)	UTP--glucose-1-phosphate uridylyltransferase-like [Ananas comosus]	RecName: Full=UTP--glucose-1-phosphate uridylyltransferase; EC=2.7.7.9; AltName: Full=UDP-glucose pyrophosphorylase; Short=UDPGP; Short=UGPase;	RecName: Full=UTP--glucose-1-phosphate uridylyltransferase {ECO:0000256|PIRNR:PIRNR000806}; EC=2.7.7.9 {ECO:0000256|PIRNR:PIRNR000806};	UDP-glucose pyrophosphorylase	GO:0005737,cytoplasm; GO:0003983,UTP:glucose-1-phosphate uridylyltransferase activity; GO:0006011,UDP-glucose metabolic process	UTP--glucose-1-phosphate uridylyltransferase	mws0376	-1.65067	Fumaric acid	0.92	0.00043392	7
gene:Aco013129.1.path1	-1.622	K03686 molecular chaperone DnaJ | (RefSeq) CDJ2; chloroplast DnaJ-like protein (A)	chaperone protein dnaJ 11, chloroplastic [Ananas comosus]	RecName: Full=Chaperone protein dnaJ 11, chloroplastic; Short=AtDjC11; Short=AtJ11; Flags: Precursor;	SubName: Full=Chaperone protein dnaJ 11, chloroplastic {ECO:0000313|EMBL:OAY77393.1};	Molecular chaperone (DnaJ superfamily)	GO:0009507,chloroplast; GO:0009570,chloroplast stroma; GO:0005634,nucleus; GO:0009536,plastid	DnaJ domain	mws0376	-1.65067	Fumaric acid	0.909	0.00069502	7
gene:Aco013153.1.path1	-1.62	K10891 fanconi anemia group D2 protein | (RefSeq) Fanconi anemia group D2 protein homolog (A)	cellulose synthase-like protein G3 [Ananas comosus]	RecName: Full=Cellulose synthase-like protein G3; Short=AtCslG3; EC=2.4.1.-;	SubName: Full=Cellulose synthase-like protein G3 {ECO:0000313|EMBL:OAY72537.1};	--	GO:0005794,Golgi apparatus; GO:0000139,Golgi membrane; GO:0016021,integral component of membrane; GO:0005886,plasma membrane; GO:0016760,cellulose synthase (UDP-forming) activity; GO:0016759,cellulose synthase activity; GO:0071555,cell wall organization; GO:0030244,cellulose biosynthetic process; GO:0009833,plant-type primary cell wall biogenesis	Colicin pore forming domain	mws0376	-1.65067	Fumaric acid	0.87	0.00230788	7
gene:Aco013253.1.path1	-2.377	K13783 MFS transporter, OPA family, solute carrier family 37 (glycerol-3-phosphate transporter), member 1/2 | (RefSeq) putative glycerol-3-phosphate transporter 1 (A)	putative glycerol-3-phosphate transporter 1 [Ananas comosus]	RecName: Full=Putative glycerol-3-phosphate transporter 1; Short=G-3-P transporter 1; AltName: Full=Glycerol-3-phosphate permease 1; Short=AtG3Pp1; Short=G-3-P permease 1; AltName: Full=Protein PHOSPHATE STARVATION-INDUCED GENE 3; Short=AtPS3;	SubName: Full=Putative glycerol-3-phosphate transporter 1 {ECO:0000313|EMBL:OAY80318.1};	Permease of the major facilitator superfamily	GO:0016021,integral component of membrane; GO:0022857,transmembrane transporter activity; GO:0008643,carbohydrate transport; GO:0055062,phosphate ion homeostasis	Organic Anion Transporter Polypeptide (OATP) family	mws0376	-1.65067	Fumaric acid	0.953	6.93513e-05	7
gene:Aco013317.1.path1	-1.222	K00600 glycine hydroxymethyltransferase [EC:2.1.2.1] | (RefSeq) serine hydroxymethyltransferase, mitochondrial (A)	Serine hydroxymethyltransferase, mitochondrial [Ananas comosus]	RecName: Full=Serine hydroxymethyltransferase, mitochondrial; Short=SHMT; EC=2.1.2.1; AltName: Full=Glycine hydroxymethyltransferase; AltName: Full=Serine methylase; Flags: Precursor;	RecName: Full=Serine hydroxymethyltransferase {ECO:0000256|RuleBase:RU000585}; EC=2.1.2.1 {ECO:0000256|RuleBase:RU000585};	Glycine/serine hydroxymethyltransferase	GO:0048046,apoplast; GO:0009570,chloroplast stroma; GO:0009534,chloroplast thylakoid; GO:0022626,cytosolic ribosome; GO:0005739,mitochondrion; GO:0005634,nucleus; GO:0005886,plasma membrane; GO:0010319,stromule; GO:0004372,glycine hydroxymethyltransferase activity; GO:0008266,poly(U) RNA binding; GO:0030170,pyridoxal phosphate binding; GO:0007623,circadian rhythm; GO:0019264,glycine biosynthetic …	Serine hydroxymethyltransferase	mws0376	-1.65067	Fumaric acid	0.837	0.00491071	7
gene:Aco013376.1.path1	-1.163	K19891 glucan endo-1,3-beta-glucosidase 1/2/3 [EC:3.2.1.39] | (RefSeq) hypothetical protein (A)	glucan endo-1,3-beta-glucosidase 7-like [Ananas comosus]	RecName: Full=Glucan endo-1,3-beta-glucosidase 7; EC=3.2.1.39; AltName: Full=(1->3)-beta-glucan endohydrolase 7; Short=(1->3)-beta-glucanase 7; AltName: Full=Beta-1,3-endoglucanase 7; Short=Beta-1,3-glucanase 7; Flags: Precursor;	SubName: Full=Glucan endo-1,3-beta-glucosidase 7 {ECO:0000313|EMBL:OAY70015.1};	--	GO:0046658,anchored component of plasma membrane; GO:0005618,cell wall; GO:0005576,extracellular region; GO:0042973,glucan endo-1,3-beta-D-glucosidase activity; GO:0004553,hydrolase activity, hydrolyzing O-glycosyl compounds; GO:0030247,polysaccharide binding; GO:0005975,carbohydrate metabolic process; GO:0071555,cell wall organization	Glycosyl hydrolases family 17	mws0376	-1.65067	Fumaric acid	0.864	0.00268247	7
gene:Aco013415.1.path1	-2.451	--	zinc finger protein 4-like [Ananas comosus]	RecName: Full=Zinc finger protein 4 {ECO:0000305};	SubName: Full=zinc finger protein 4-like {ECO:0000313|RefSeq:XP_008787905.1, ECO:0000313|RefSeq:XP_017697929.1};	--	GO:0005634,nucleus; GO:0003700,DNA-binding transcription factor activity; GO:0046872,metal ion binding; GO:0043565,sequence-specific DNA binding; GO:0044212,transcription regulatory region DNA binding; GO:0009738,abscisic acid-activated signaling pathway; GO:0019760,glucosinolate metabolic process; GO:0009788,negative regulation of abscisic acid-activated signaling pathway; GO:0006355,regulation …	C2H2-type zinc finger	mws0376	-1.65067	Fumaric acid	0.888	0.00139955	7
gene:Aco013424.1.path1	-2.1	K01915 glutamine synthetase [EC:6.3.1.2] | (RefSeq) GS1; glutamine synthetase nodule isozyme (A)	glutamine synthetase nodule isozyme-like [Ananas comosus]	RecName: Full=Glutamine synthetase nodule isozyme; Short=GS; EC=6.3.1.2; AltName: Full=Glutamate--ammonia ligase;	RecName: Full=Glutamine synthetase {ECO:0000256|RuleBase:RU004356}; EC=6.3.1.2 {ECO:0000256|RuleBase:RU004356};	Glutamine synthetase	GO:0005737,cytoplasm; GO:0005524,ATP binding; GO:0004356,glutamate-ammonia ligase activity; GO:0006542,glutamine biosynthetic process; GO:0009399,nitrogen fixation	Glutamine synthetase, beta-Grasp domain	mws0376	-1.65067	Fumaric acid	0.84	0.00455046	7
gene:Aco013487.1.path1	-1.377	K22733 magnesium transporter | (RefSeq) probable magnesium transporter NIPA2 isoform X2 (A)	probable magnesium transporter NIPA2 isoform X1 [Ananas comosus]	RecName: Full=Probable magnesium transporter NIPA2;	RecName: Full=Probable magnesium transporter {ECO:0000256|RuleBase:RU363078};	Uncharacterized conserved protein	GO:0005769,early endosome; GO:0016021,integral component of membrane; GO:0016020,membrane; GO:0005886,plasma membrane; GO:0015095,magnesium ion transmembrane transporter activity; GO:0015693,magnesium ion transport	EamA-like transporter family	mws0376	-1.65067	Fumaric acid	0.811	0.00797516	7
gene:Aco013513.1.path1	-1.439	K10999 cellulose synthase A [EC:2.4.1.12] | (Kazusa) Lj5g3v1119490.1; - (A)	cellulose synthase-like protein G2 [Ananas comosus]	RecName: Full=Cellulose synthase-like protein G2; Short=AtCslG2; EC=2.4.1.-;	SubName: Full=Cellulose synthase-like protein G2 {ECO:0000313|EMBL:OAY62740.1};	--	GO:0005794,Golgi apparatus; GO:0000139,Golgi membrane; GO:0016021,integral component of membrane; GO:0005886,plasma membrane; GO:0016760,cellulose synthase (UDP-forming) activity; GO:0016759,cellulose synthase activity; GO:0071555,cell wall organization; GO:0030244,cellulose biosynthetic process; GO:0009833,plant-type primary cell wall biogenesis	Glycosyltransferase like family 2	mws0376	-1.65067	Fumaric acid	0.941	0.00015591	7
gene:Aco013639.1.path1	-2.648	K18551 pyrimidine and pyridine-specific 5'-nucleotidase [EC:3.1.3.-] | (RefSeq) uncharacterized protein C24B11.05-like (A)	uncharacterized protein C24B11.05-like [Ananas comosus]	--	SubName: Full=Uncharacterized protein C24B11.05 {ECO:0000313|EMBL:OAY64534.1};	Haloacid dehalogenase-like hydrolase	GO:0016787,hydrolase activity; GO:0008152,metabolic process	HAD-hyrolase-like	mws0376	-1.65067	Fumaric acid	0.861	0.00287212	7
gene:Aco013652.1.path1	-1.917	K07198 5'-AMP-activated protein kinase, catalytic alpha subunit [EC:2.7.11.11] | (RefSeq) CBL-interacting protein kinase 1-like (A)	CBL-interacting protein kinase 1 [Ananas comosus]	RecName: Full=CBL-interacting protein kinase 21; EC=2.7.11.1; AltName: Full=OsCIPK21;	RecName: Full=Non-specific serine/threonine protein kinase {ECO:0000256|SAAS:SAAS00351747}; EC=2.7.11.1 {ECO:0000256|SAAS:SAAS00351747};	Serine/threonine protein kinase	GO:0005622,intracellular; GO:0005524,ATP binding; GO:0004674,protein serine/threonine kinase activity; GO:0035556,intracellular signal transduction; GO:0018105,peptidyl-serine phosphorylation; GO:0018107,peptidyl-threonine phosphorylation	Protein kinase domain	mws0376	-1.65067	Fumaric acid	0.824	0.00631708	7
gene:Aco013972.1.path1	-1.619	K04125 gibberellin 2-oxidase [EC:1.14.11.13] | (RefSeq) gibberellin 2-beta-dioxygenase 8-like (A)	gibberellin 2-beta-dioxygenase 8-like [Ananas comosus]	RecName: Full=Gibberellin 2-beta-dioxygenase 8; EC=1.14.11.13; AltName: Full=GA 2-oxidase 8; AltName: Full=Gibberellin 2-beta-hydroxylase 8; AltName: Full=Gibberellin 2-oxidase 8;	SubName: Full=Gibberellin 2-beta-dioxygenase 8 {ECO:0000313|EMBL:OAY78771.1};	Iron/ascorbate family oxidoreductases	GO:0052635,C-20 gibberellin 2-beta-dioxygenase activity; GO:0046872,metal ion binding; GO:0009686,gibberellin biosynthetic process; GO:0009685,gibberellin metabolic process	non-haem dioxygenase in morphine synthesis N-terminal	mws0376	-1.65067	Fumaric acid	0.827	0.00601116	7
gene:Aco014040.1.path1	-1.541	K13811 3'-phosphoadenosine 5'-phosphosulfate synthase [EC:2.7.7.4 2.7.1.25] | (RefSeq) ATP sulfurylase 2 (A)	ATP sulfurylase 2-like isoform X1 [Ananas comosus]	RecName: Full=ATP sulfurylase 2; EC=2.7.7.4; Flags: Precursor;	SubName: Full=ATP sulfurylase 2 {ECO:0000313|EMBL:OAY74631.1};	ATP sulfurylase (sulfate adenylyltransferase)	GO:0009507,chloroplast; GO:0009570,chloroplast stroma; GO:0005829,cytosol; GO:0004020,adenylylsulfate kinase activity; GO:0005524,ATP binding; GO:0004781,sulfate adenylyltransferase (ATP) activity; GO:0009970,cellular response to sulfate starvation; GO:0070814,hydrogen sulfide biosynthetic process; GO:0000103,sulfate assimilation	PUA-like domain	mws0376	-1.65067	Fumaric acid	0.846	0.00406034	7
gene:Aco014081.1.path1	-1.452	K18729 protein angel | (RefSeq) uncharacterized calcium-binding protein At1g02270-like (A)	uncharacterized calcium-binding protein At1g02270 isoform X1 [Ananas comosus]	RecName: Full=Uncharacterized calcium-binding protein At1g02270;	SubName: Full=Putative calcium-binding protein {ECO:0000313|EMBL:OAY74679.1};	Transcriptional effector CCR4-related protein	GO:0016021,integral component of membrane; GO:0005634,nucleus; GO:0005509,calcium ion binding; GO:0009409,response to cold	EF hand	mws0376	-1.65067	Fumaric acid	0.94	0.000162001	7
gene:Aco014095.1.path1	-2.615	K03320 ammonium transporter, Amt family | (RefSeq) ammonium transporter 1 member 3-like (A)	ammonium transporter 1 member 3-like [Ananas comosus]	RecName: Full=Ammonium transporter 1 member 3; AltName: Full=LeAMT1;3;	RecName: Full=Ammonium transporter {ECO:0000256|RuleBase:RU362002};	Ammonia permease	GO:0005887,integral component of plasma membrane; GO:0008519,ammonium transmembrane transporter activity; GO:0072488,ammonium transmembrane transport; GO:0015696,ammonium transport; GO:0015695,organic cation transport	Ammonium Transporter Family	mws0376	-1.65067	Fumaric acid	0.956	5.60797e-05	7
gene:Aco014105.1.path1	-1.035	--	uncharacterized protein LOC109719242 [Ananas comosus]	--	SubName: Full=Uncharacterized protein {ECO:0000313|EMBL:OAY66200.1};	--	--	Tetratricopeptide repeat	mws0376	-1.65067	Fumaric acid	0.831	0.00554918	7
gene:Aco014112.1.path1	-1.126	K13463 coronatine-insensitive protein 1 | (RefSeq) coronatine-insensitive protein homolog 1a-like (A)	coronatine-insensitive protein homolog 1b [Ananas comosus]	RecName: Full=Coronatine-insensitive protein homolog 1b {ECO:0000305}; Short=OsCOI1b {ECO:0000303|PubMed:23320078}; AltName: Full=COI1 protein homolog {ECO:0000303|PubMed:23104764}; Short=OsCOI1H {ECO:0000303|PubMed:23104764};	SubName: Full=Coronatine-insensitive protein 1 {ECO:0000313|EMBL:OAY66212.1};	Leucine rich repeat proteins, some proteins contain F-box	GO:0006952,defense response; GO:2000022,regulation of jasmonic acid mediated signaling pathway	F-box-like	mws0376	-1.65067	Fumaric acid	0.912	0.00061655	7
gene:Aco014310.1.path1	-1.031	K13201 nucleolysin TIA-1/TIAR | (RefSeq) Nucleolysin TIAR (A)	uncharacterized protein LOC109710486 [Ananas comosus]	RecName: Full=Heme-binding-like protein At3g10130, chloroplastic; Flags: Precursor;	SubName: Full=Heme-binding-like protein, chloroplastic {ECO:0000313|EMBL:OAY82917.1};	--	GO:0009507,chloroplast; GO:0009535,chloroplast thylakoid membrane; GO:0010287,plastoglobule	Uncharacterized conserved protein (DUF2358)	mws0376	-1.65067	Fumaric acid	0.88	0.00175596	7
gene:Aco014602.1.path1	-1.646	--	uncharacterized protein LOC109714210 [Ananas comosus]	--	SubName: Full=Uncharacterized protein {ECO:0000313|EMBL:OAY64595.1};	--	--	Tetratricopeptide repeat	mws0376	-1.65067	Fumaric acid	0.827	0.00590666	7
gene:Aco014685.1.path1	-2.528	K09422 transcription factor MYB, plant | (RefSeq) myb-like protein AA (A)	myb-related protein Myb4-like [Ananas comosus]	RecName: Full=Transcription factor MYB105 {ECO:0000305}; AltName: Full=MYB-domain transcription factor LOF2 {ECO:0000303|PubMed:19542355}; AltName: Full=Myb-related protein 105 {ECO:0000305}; Short=AtMYB105 {ECO:0000303|PubMed:11597504}; AltName: Full=Protein LATERAL ORGAN FUSION 2 {ECO:0000303|PubMed:19542355};	SubName: Full=Transcription factor MYB44 {ECO:0000313|EMBL:OAY63944.1};	Transcription factor, Myb superfamily	GO:0005634,nucleus; GO:0003700,DNA-binding transcription factor activity; GO:0000981,DNA-binding transcription factor activity, RNA polymerase II-specific; GO:0043565,sequence-specific DNA binding; GO:0001135,RNA polymerase II transcription regulator recruiting activity; GO:0044212,transcription regulatory region DNA binding; GO:0030154,cell differentiation; GO:0007275,multicellular organism deve…	Myb DNA-binding like	mws0376	-1.65067	Fumaric acid	0.931	0.000262358	7
gene:Aco014773.1.path1	-1.746	K01381 saccharopepsin [EC:3.4.23.25] | (RefSeq) aspartic proteinase nepenthesin-1 isoform X1 (A)	aspartic proteinase nepenthesin-1-like [Ananas comosus]	RecName: Full=Aspartic proteinase nepenthesin-1; EC=3.4.23.12; AltName: Full=Nepenthesin-I; Flags: Precursor;	SubName: Full=Aspartic proteinase nepenthesin-1 {ECO:0000313|EMBL:OAY68587.1};	Aspartyl protease	GO:0005576,extracellular region; GO:0004190,aspartic-type endopeptidase activity	Eukaryotic aspartyl protease	mws0376	-1.65067	Fumaric acid	0.863	0.00273422	7
gene:Aco014864.1.path1	-1.704	K15283 solute carrier family 35, member E1 | (RefSeq) glucose-6-phosphate/phosphate translocator 2, chloroplastic-like (A)	glucose-6-phosphate/phosphate translocator 1, chloroplastic-like [Ananas comosus]	RecName: Full=Glucose-6-phosphate/phosphate translocator 1, chloroplastic; Flags: Precursor;	SubName: Full=Glucose-6-phosphate/phosphate translocator 1, chloroplastic {ECO:0000313|EMBL:OAY75018.1};	Glucose-6-phosphate/phosphate and phosphoenolpyruvate/phosphate antiporter	GO:0031969,chloroplast membrane; GO:0016021,integral component of membrane; GO:0009536,plastid; GO:0015152,glucose-6-phosphate transmembrane transporter activity; GO:0005315,inorganic phosphate transmembrane transporter activity; GO:0015120,phosphoglycerate transmembrane transporter activity; GO:0019904,protein domain specific binding; GO:0071917,triose-phosphate transmembrane transporter activit…	UAA transporter family	mws0376	-1.65067	Fumaric acid	0.893	0.00120277	7
gene:Aco014982.1.path1	-1.215	--	uncharacterized protein LOC109708416 [Ananas comosus]	--	SubName: Full=Uncharacterized protein {ECO:0000313|EMBL:OAY64768.1};	--	--	--	mws0376	-1.65067	Fumaric acid	0.89	0.00130968	7
gene:Aco015097.1.path1	-1.913	K14794 ribosomal RNA-processing protein 12 | (RefSeq) hypothetical protein (A)	protein NUCLEAR FUSION DEFECTIVE 4-like isoform X1 [Ananas comosus]	RecName: Full=Protein NUCLEAR FUSION DEFECTIVE 4 {ECO:0000303|PubMed:16698901};	SubName: Full=Protein NUCLEAR FUSION DEFECTIVE 4 {ECO:0000313|EMBL:OAY75650.1};	--	GO:0016021,integral component of membrane; GO:0000741,karyogamy; GO:0010197,polar nucleus fusion; GO:0009651,response to salt stress	Nodulin-like	mws0376	-1.65067	Fumaric acid	0.84	0.00459373	7
gene:Aco015119.1.path1	-1.526	K03094 S-phase kinase-associated protein 1 | (RAP-DB) Os09g0272900; Disease resistance protein domain containing protein. (A)	disease resistance protein RPS5-like, partial [Ananas comosus]	RecName: Full=Probable disease resistance protein At5g63020; AltName: Full=pNd11;	SubName: Full=Disease resistance protein RPS5 {ECO:0000313|EMBL:OAY72675.1};	Apoptotic ATPase	GO:0005886,plasma membrane; GO:0043531,ADP binding; GO:0005524,ATP binding; GO:0006952,defense response; GO:0007165,signal transduction	NACHT domain	mws0376	-1.65067	Fumaric acid	0.821	0.00663582	7
gene:Aco015135.1.path1	-1.614	K20619 cytochrome P450 family 78 subfamily A | (RefSeq) LOC109752924; cytochrome P450 78A9-like (A)	LOW QUALITY PROTEIN: cytochrome P450 78A9-like [Ananas comosus]	RecName: Full=Cytochrome P450 78A9; EC=1.14.-.-;	SubName: Full=Cytochrome P450 monooxygenase {ECO:0000313|EMBL:AKU47947.1, ECO:0000313|EnsemblPlants:TRIAE_CS42_2DS_TGACv1_177156_AA0567010.1};	Cytochrome P450 CYP2 subfamily	GO:0016021,integral component of membrane; GO:0016020,membrane; GO:0020037,heme binding; GO:0005506,iron ion binding; GO:0016709,oxidoreductase activity, acting on paired donors, with incorporation or reduction of molecular oxygen, NAD(P)H as one donor, and incorporation of one atom of oxygen; GO:0010154,fruit development; GO:0040008,regulation of growth; GO:0044550,secondary metabolite biosynthe…	Cytochrome P450	mws0376	-1.65067	Fumaric acid	0.887	0.00141602	7
gene:Aco015191.1.path1	-2.531	--	transcription factor MYB1R1-like isoform X1 [Ananas comosus]	--	SubName: Full=ScMYB56 protein {ECO:0000313|EMBL:CCU64208.1};	--	GO:0005634,nucleus; GO:0003677,DNA binding; GO:0006355,regulation of transcription, DNA-templated; GO:0006351,transcription, DNA-templated	--	mws0376	-1.65067	Fumaric acid	0.871	0.00225429	7
gene:Aco015197.1.path1	-2.626	K13248 pyridoxal phosphate phosphatase PHOSPHO2 [EC:3.1.3.74] | (RefSeq) inorganic pyrophosphatase 1-like (A)	inorganic pyrophosphatase 2-like [Ananas comosus]	RecName: Full=Inorganic pyrophosphatase 2; Short=AtPPsPase2; Short=PPi phosphatase 2; Short=Pyrophosphate-specific phosphatase 2; EC=3.6.1.1;	SubName: Full=Inorganic pyrophosphatase 2 {ECO:0000313|EMBL:OAY83964.1};	Predicted haloacid dehalogenase-like hydrolase	GO:0004427,inorganic diphosphatase activity; GO:0046872,metal ion binding; GO:0052731,phosphocholine phosphatase activity; GO:0052732,phosphoethanolamine phosphatase activity; GO:0051262,protein tetramerization	Haloacid dehalogenase-like hydrolase	mws0376	-1.65067	Fumaric acid	0.93	0.000282599	7
gene:Aco015287.1.path1	-1.097	K04730 interleukin-1 receptor-associated kinase 1 [EC:2.7.11.1] | (RefSeq) probable receptor-like protein kinase At2g42960 (A)	putative serine/threonine-protein kinase [Ananas comosus]	RecName: Full=Nodulation receptor kinase; EC=2.7.11.1; Flags: Precursor;	SubName: Full=Uncharacterized protein {ECO:0000313|EnsemblPlants:LPERR04G12120.1};	Serine/threonine protein kinase	GO:0016021,integral component of membrane; GO:0005524,ATP binding; GO:0004674,protein serine/threonine kinase activity; GO:0009877,nodulation	Protein tyrosine kinase	mws0376	-1.65067	Fumaric acid	0.824	0.00629377	7
gene:Aco015369.1.path1	-3.45	K05681 ATP-binding cassette, subfamily G (WHITE), member 2 | (RefSeq) ABC transporter G family member 6-like (A)	ABC transporter G family member 51 [Ananas comosus]	RecName: Full=ABC transporter G family member 51 {ECO:0000305}; Short=OsABCG51 {ECO:0000305}; AltName: Full=Pleiotropic drug resistance protein 13 {ECO:0000303|PubMed:12644668, ECO:0000303|PubMed:16506311}; Short=OsPDR13 {ECO:0000303|PubMed:16506311};	SubName: Full=ABC transporter G family member 51 {ECO:0000313|EMBL:OAY72355.1}; Flags: Fragment;	Pleiotropic drug resistance proteins (PDR1-15), ABC superfamily	GO:0016021,integral component of membrane; GO:0005886,plasma membrane; GO:0005524,ATP binding; GO:0042626,ATPase activity, coupled to transmembrane movement of substances	CDR ABC transporter	mws0376	-1.65067	Fumaric acid	0.885	0.00152474	7
gene:Aco015374.1.path1	-1.149	--	uncharacterized protein LOC109728458 isoform X1 [Ananas comosus]	--	SubName: Full=Uncharacterized protein {ECO:0000313|EMBL:OAY72356.1};	--	--	Tetratricopeptide repeat	mws0376	-1.65067	Fumaric acid	0.948	0.000101991	7
gene:Aco015432.1.path1	-1.43	K14497 protein phosphatase 2C [EC:3.1.3.16] | (RefSeq) probable protein phosphatase 2C 24 (A)	putative protein phosphatase 2C 9 [Ananas comosus]	RecName: Full=Probable protein phosphatase 2C 9; Short=OsPP2C09; EC=3.1.3.16;	SubName: Full=Uncharacterized protein {ECO:0000313|EMBL:OAY77206.1};	Serine/threonine protein phosphatase	GO:0016021,integral component of membrane; GO:0046872,metal ion binding; GO:0004722,protein serine/threonine phosphatase activity	Protein phosphatase 2C	mws0376	-1.65067	Fumaric acid	0.94	0.000161171	7
gene:Aco015482.1.path1	-1.304	K14652 3,4-dihydroxy 2-butanone 4-phosphate synthase / GTP cyclohydrolase II [EC:4.1.99.12 3.5.4.25] | (RefSeq) probable monofunctional riboflavin biosynthesis protein RIBA 3, chloroplastic (A)	probable monofunctional riboflavin biosynthesis protein RIBA 3, chloroplastic [Ananas comosus]	RecName: Full=Probable monofunctional riboflavin biosynthesis protein RIBA 3, chloroplastic; Includes: RecName: Full=Inactive 3,4-dihydroxy-2-butanone 4-phosphate synthase; Short=DHBP synthase; Includes: RecName: Full=GTP cyclohydrolase-2; EC=3.5.4.25; AltName: Full=GTP cyclohydrolase II; Flags: Precursor;	SubName: Full=Putative monofunctional riboflavin biosynthesis protein RIBA 3, chloroplastic {ECO:0000313|EMBL:OAY65968.1};	Bifunctional GTP cyclohydrolase II/3,4-dihydroxy-2butanone-4-phosphate synthase	GO:0009507,chloroplast; GO:0005737,cytoplasm; GO:0008686,3,4-dihydroxy-2-butanone-4-phosphate synthase activity; GO:0005525,GTP binding; GO:0003935,GTP cyclohydrolase II activity; GO:0046872,metal ion binding; GO:0009231,riboflavin biosynthetic process	GTP cyclohydrolase II	mws0376	-1.65067	Fumaric acid	0.826	0.00604635	7
gene:Aco015521.1.path1	-1.94	--	transcription repressor OFP7-like [Ananas comosus]	RecName: Full=Transcription repressor OFP8 {ECO:0000305}; AltName: Full=OVATE family protein 8 {ECO:0000303|PubMed:27332964}; Short=OsOFP8 {ECO:0000303|PubMed:27332964};	SubName: Full=Transcription repressor OFP6 {ECO:0000313|EMBL:OAY65353.1};	--	GO:0005737,cytoplasm; GO:0005634,nucleus; GO:0009742,brassinosteroid mediated signaling pathway; GO:1900457,regulation of brassinosteroid mediated signaling pathway; GO:0006355,regulation of transcription, DNA-templated; GO:0006351,transcription, DNA-templated	Transcriptional repressor, ovate	mws0376	-1.65067	Fumaric acid	0.887	0.00144611	7
gene:Aco015767.1.path1	-4.188	K01051 pectinesterase [EC:3.1.1.11] | (RefSeq) putative pectinesterase/pectinesterase inhibitor 22 (A)	21 kDa protein-like [Ananas comosus]	RecName: Full=21 kDa protein; AltName: Full=1.2 protein; Flags: Precursor;	SubName: Full=21 kDa protein {ECO:0000313|EMBL:OAY76887.1};	--	GO:0004857,enzyme inhibitor activity	Plant invertase/pectin methylesterase inhibitor	mws0376	-1.65067	Fumaric acid	0.932	0.000256291	7
gene:Aco015775.1.path1	-2.431	--	uncharacterized protein LOC109715905 [Ananas comosus]	--	SubName: Full=Uncharacterized protein {ECO:0000313|EMBL:OAY83121.1};	Nuclear localization sequence binding protein	--	--	mws0376	-1.65067	Fumaric acid	0.89	0.00131349	7
gene:Aco016108.1.path1	-1.434	K01381 saccharopepsin [EC:3.4.23.25] | (RefSeq) aspartic proteinase nepenthesin-1 isoform X1 (A)	aspartic proteinase nepenthesin-1-like [Ananas comosus]	RecName: Full=Aspartic proteinase nepenthesin-2; EC=3.4.23.12; AltName: Full=Nepenthesin-II; Flags: Precursor;	SubName: Full=aspartic proteinase nepenthesin-1-like {ECO:0000313|RefSeq:XP_008804431.1};	Aspartyl protease	GO:0005576,extracellular region; GO:0004190,aspartic-type endopeptidase activity	Eukaryotic aspartyl protease	mws0376	-1.65067	Fumaric acid	0.803	0.00913267	7
gene:Aco016147.1.path1	-2.489	--	--	--	--	--	--	--	mws0376	-1.65067	Fumaric acid	0.917	0.000507415	7
gene:Aco016270.1.path1	-1.009	K02355 elongation factor G | (RefSeq) elongation factor G-2, chloroplastic-like (A)	elongation factor G-2, chloroplastic [Ananas comosus]	RecName: Full=Elongation factor G-2, chloroplastic; Short=cEF-G 2 {ECO:0000255|HAMAP-Rule:MF_03063}; Flags: Precursor;	RecName: Full=Elongation factor G, chloroplastic {ECO:0000256|HAMAP-Rule:MF_03063}; Short=cEF-G {ECO:0000256|HAMAP-Rule:MF_03063};	Mitochondrial elongation factor	GO:0009507,chloroplast; GO:0005525,GTP binding; GO:0003924,GTPase activity; GO:0003746,translation elongation factor activity	50S ribosome-binding GTPase	mws0376	-1.65067	Fumaric acid	0.902	0.000888449	7
gene:Aco016548.1.path1	-1.219	--	uncharacterized protein LOC109717023 [Ananas comosus]	--	SubName: Full=Uncharacterized protein {ECO:0000313|EMBL:OAY64199.1};	Uncharacterized conserved protein, contains C1, PH and RUN domains	GO:0016021,integral component of membrane	--	mws0376	-1.65067	Fumaric acid	0.906	0.000761257	7
gene:Aco016652.1.path1	-2.005	K00430 peroxidase [EC:1.11.1.7] | (RefSeq) uncharacterized LOC103717698 (A)	Peroxidase 5, partial [Ananas comosus]	RecName: Full=Peroxidase 5 {ECO:0000250|UniProtKB:P22195}; EC=1.11.1.7; Flags: Precursor;	RecName: Full=Peroxidase {ECO:0000256|SAAS:SAAS00709852}; EC=1.11.1.7 {ECO:0000256|SAAS:SAAS00709852}; Flags: Fragment;	--	GO:0005576,extracellular region; GO:0020037,heme binding; GO:0046872,metal ion binding; GO:0004601,peroxidase activity; GO:0042744,hydrogen peroxide catabolic process; GO:0006979,response to oxidative stress	Peroxidase	mws0376	-1.65067	Fumaric acid	0.944	0.000128855	7
gene:Aco016862.1.path1	-1.77	K03841 fructose-1,6-bisphosphatase I [EC:3.1.3.11] | (RefSeq) fructose-1,6-bisphosphatase, chloroplastic (A)	fructose-1,6-bisphosphatase, chloroplastic [Ananas comosus]	RecName: Full=Fructose-1,6-bisphosphatase, chloroplastic {ECO:0000305}; Short=FBPase {ECO:0000305}; EC=3.1.3.11 {ECO:0000305}; AltName: Full=D-fructose-1,6-bisphosphate 1-phosphohydrolase {ECO:0000305}; Flags: Precursor;	SubName: Full=Fructose-1,6-bisphosphatase, chloroplastic {ECO:0000313|EMBL:OAY82832.1};	Fructose-1,6-bisphosphatase	GO:0048046,apoplast; GO:0009570,chloroplast stroma; GO:0005829,cytosol; GO:0010319,stromule; GO:0042132,fructose 1,6-bisphosphate 1-phosphatase activity; GO:0046872,metal ion binding; GO:0030388,fructose 1,6-bisphosphate metabolic process; GO:0006002,fructose 6-phosphate metabolic process; GO:0006000,fructose metabolic process; GO:0006094,gluconeogenesis; GO:0009773,photosynthetic electron transp…	Fructose-1-6-bisphosphatase, N-terminal domain	mws0376	-1.65067	Fumaric acid	0.899	0.000962331	7
gene:Aco017051.1.path1	-1.375	K09840 9-cis-epoxycarotenoid dioxygenase [EC:1.13.11.51] | (RefSeq) zeaxanthin 7,8(7',8')-cleavage dioxygenase, chromoplastic (A)	zeaxanthin 7,8(7',8')-cleavage dioxygenase, chromoplastic [Ananas comosus]	RecName: Full=9-cis-epoxycarotenoid dioxygenase NCED1, chloroplastic {ECO:0000305}; Short=OsNCED1 {ECO:0000312|EMBL:AAW21317.1}; EC=1.13.11.51 {ECO:0000250|UniProtKB:O24592}; Flags: Precursor;	SubName: Full=Putative carotenoid cleavage dioxygenase 4, chloroplastic {ECO:0000313|EMBL:OAY73530.1};	Beta, beta-carotene 15,15'-dioxygenase and related enzymes	GO:0009507,chloroplast; GO:0045549,9-cis-epoxycarotenoid dioxygenase activity; GO:0046872,metal ion binding; GO:0009688,abscisic acid biosynthetic process	Retinal pigment epithelial membrane protein	mws0376	-1.65067	Fumaric acid	0.899	0.000973981	7
gene:Aco017150.1.path1	-1.511	K11820 N-hydroxythioamide S-beta-glucosyltransferase [EC:2.4.1.195] | (RefSeq) UDP-glycosyltransferase 74B1 (A)	UDP-glycosyltransferase 87A2-like isoform X1 [Ananas comosus]	RecName: Full=UDP-glycosyltransferase 87A2; EC=2.4.1.-;	RecName: Full=Glycosyltransferase {ECO:0000256|RuleBase:RU362057}; EC=2.4.1.- {ECO:0000256|RuleBase:RU362057};	UDP-glucuronosyl and UDP-glucosyl transferase	GO:0005737,cytoplasm; GO:0005829,cytosol; GO:0005634,nucleus; GO:0080043,quercetin 3-O-glucosyltransferase activity; GO:0080044,quercetin 7-O-glucosyltransferase activity; GO:0008152,metabolic process; GO:0009909,regulation of flower development	UDP-glucoronosyl and UDP-glucosyl transferase	mws0376	-1.65067	Fumaric acid	0.936	0.000208329	7
gene:Aco017214.1.path1	-1.566	K02113 F-type H+-transporting ATPase subunit delta | (RefSeq) ATP synthase delta chain, chloroplastic-like (A)	uncharacterized protein LOC109724006 [Ananas comosus]	RecName: Full=ATP synthase delta chain, chloroplastic; AltName: Full=F-ATPase delta chain; Flags: Precursor;	SubName: Full=ATP synthase delta chain, chloroplastic {ECO:0000313|EMBL:OAY62803.1};	Mitochondrial F1F0-ATP synthase, subunit OSCP/ATP5	GO:0009535,chloroplast thylakoid membrane; GO:0045261,proton-transporting ATP synthase complex, catalytic core F(1); GO:0046933,proton-transporting ATP synthase activity, rotational mechanism; GO:0015986,ATP synthesis coupled proton transport	ATP synthase delta (OSCP) subunit	mws0376	-1.65067	Fumaric acid	0.821	0.00668052	7
gene:Aco017275.1.path1	-1.481	--	uncharacterized protein LOC109707758 isoform X1 [Ananas comosus]	RecName: Full=Late embryogenesis abundant protein At5g17165;	SubName: Full=Uncharacterized protein {ECO:0000313|EMBL:OAY80220.1};	--	--	--	mws0376	-1.65067	Fumaric acid	0.868	0.00240726	7
gene:Aco017364.1.path1	-1.797	K05747 Wiskott-Aldrich syndrome protein | (RefSeq) formin-like protein 5 (A)	ninja-family protein Os03g0419100-like [Ananas comosus]	RecName: Full=Ninja-family protein AFP3; AltName: Full=ABI five-binding protein 3; Short=ABI5-binding protein 3;	SubName: Full=Ninja-family protein AFP3 {ECO:0000313|EMBL:OAY80394.1};	--	GO:0005634,nucleus; GO:0007165,signal transduction	Ethylene-responsive binding factor-associated repression	mws0376	-1.65067	Fumaric acid	0.903	0.000862927	7
gene:Aco017378.1.path1	-1.602	K00696 sucrose-phosphate synthase [EC:2.4.1.14] | (RefSeq) probable sucrose-phosphate synthase 2 (A)	sucrose-phosphate synthase-like [Ananas comosus]	RecName: Full=Sucrose-phosphate synthase; EC=2.4.1.14; AltName: Full=UDP-glucose-fructose-phosphate glucosyltransferase;	SubName: Full=Putative sucrose-phosphate synthase 2 {ECO:0000313|EMBL:OAY76704.1};	Glycosyltransferase	GO:0016157,sucrose synthase activity; GO:0046524,sucrose-phosphate synthase activity; GO:0005986,sucrose biosynthetic process	Fungal protein of unknown function (DUF1752)	mws0376	-1.65067	Fumaric acid	0.903	0.00086121	7
gene:Aco017529.1.path1	-1.208	K04733 interleukin-1 receptor-associated kinase 4 [EC:2.7.11.1] | (RefSeq) proline-rich receptor-like protein kinase PERK3 isoform X1 (A)	vesicle-associated protein 1-3 isoform X6 [Ananas comosus]	RecName: Full=Vesicle-associated protein 1-3; AltName: Full=Plant VAP homolog 13; Short=AtPVA13; AltName: Full=VAMP-associated protein 1-3; Contains: RecName: Full=Vesicle-associated protein 1-3, N-terminally processed;	SubName: Full=Vesicle-associated protein 1-3 {ECO:0000313|EMBL:OAY85017.1};	VAMP-associated protein involved in inositol metabolism	GO:0005783,endoplasmic reticulum; GO:0005789,endoplasmic reticulum membrane; GO:0016021,integral component of membrane	MSP (Major sperm protein) domain	mws0376	-1.65067	Fumaric acid	0.926	0.000338622	7
gene:Aco017620.1.path1	-3.03	K19613 leucine-rich repeat protein SHOC2 | (RefSeq) putative disease resistance RPP13-like protein 1 (A)	putative disease resistance protein RGA4 [Ananas comosus]	RecName: Full=Putative disease resistance RPP13-like protein 1;	SubName: Full=Putative disease resistance RPP13-like protein 1 {ECO:0000313|EMBL:OAY85796.1};	Apoptotic ATPase	GO:0005886,plasma membrane; GO:0043531,ADP binding; GO:0005524,ATP binding; GO:0009626,plant-type hypersensitive response; GO:0007165,signal transduction	--	mws0376	-1.65067	Fumaric acid	0.96	4.05886e-05	7
gene:Aco017644.1.path1	-1.247	K12864 beta-catenin-like protein 1 | (RefSeq) beta-catenin-like protein 1 (A)	beta-catenin-like protein 1 [Ananas comosus]	--	SubName: Full=Beta-catenin-like protein 1 {ECO:0000313|EMBL:OAY83833.1};	Uncharacterized conserved protein	--	Catenin-beta-like, Arm-motif containing nuclear	mws0376	-1.65067	Fumaric acid	0.882	0.00166341	7
gene:Aco017705.1.path1	-1.737	K03542 photosystem II 22kDa protein | (RefSeq) photosystem II 22 kDa protein, chloroplastic (A)	photosystem II 22 kDa protein, chloroplastic [Ananas comosus]	RecName: Full=Photosystem II 22 kDa protein, chloroplastic; AltName: Full=CP22; Flags: Precursor;	SubName: Full=Photosystem II 22 kDa protein, chloroplastic {ECO:0000313|EMBL:OAY84006.1};	--	GO:0009535,chloroplast thylakoid membrane; GO:0016021,integral component of membrane; GO:0009523,photosystem II; GO:0015979,photosynthesis	Chlorophyll A-B binding protein	mws0376	-1.65067	Fumaric acid	0.817	0.00719368	7
gene:Aco017829.1.path1	-3.574	K18696 glycerophosphodiester phosphodiesterase [EC:3.1.4.46] | (RefSeq) glycerophosphodiester phosphodiesterase GDPD1, chloroplastic-like (A)	glycerophosphodiester phosphodiesterase GDPD1, chloroplastic-like [Ananas comosus]	RecName: Full=Glycerophosphodiester phosphodiesterase GDPD1, chloroplastic {ECO:0000305}; EC=3.1.4.46 {ECO:0000269|PubMed:21323773}; AltName: Full=Glycerophosphodiester phosphodiesterase 1 {ECO:0000303|PubMed:21323773}; Short=AtGDPD1 {ECO:0000303|PubMed:21323773}; AltName: Full=Protein SENESCENCE-RELATED GENE 3 {ECO:0000303|PubMed:8883383}; Flags: Precursor;	SubName: Full=Glycerophosphodiester phosphodiesterase GDPD1, chloroplastic {ECO:0000313|EMBL:OAY83987.1};	Predicted starch-binding protein	GO:0009507,chloroplast; GO:0009536,plastid; GO:0008889,glycerophosphodiester phosphodiesterase activity; GO:0000287,magnesium ion binding; GO:0030643,cellular phosphate ion homeostasis; GO:0006071,glycerol metabolic process; GO:0046475,glycerophospholipid catabolic process	Glycerophosphoryl diester phosphodiesterase family	mws0376	-1.65067	Fumaric acid	0.984	1.7568e-06	7
gene:Aco017890.1.path1	-2.308	K00799 glutathione S-transferase [EC:2.5.1.18] | (RefSeq) probable glutathione S-transferase (A)	probable glutathione S-transferase [Ananas comosus]	RecName: Full=Probable glutathione S-transferase; EC=2.5.1.18; AltName: Full=G2-4; AltName: Full=Heat shock protein 26A;	SubName: Full=Putative glutathione S-transferase {ECO:0000313|EMBL:OAY76198.1};	Glutathione S-transferase	GO:0005737,cytoplasm; GO:0004364,glutathione transferase activity; GO:0006749,glutathione metabolic process; GO:0009737,response to abscisic acid; GO:0009733,response to auxin; GO:0009735,response to cytokinin; GO:0009739,response to gibberellin; GO:0009408,response to heat; GO:0010038,response to metal ion; GO:0009407,toxin catabolic process	Glutathione S-transferase, C-terminal domain	mws0376	-1.65067	Fumaric acid	0.85	0.00371751	7
gene:Aco018060.1.path1	-1.798	K19519 transforming growth factor-beta-induced protein | (RefSeq) fasciclin-like arabinogalactan protein 12 (A)	fasciclin-like arabinogalactan protein 11 [Ananas comosus]	RecName: Full=Fasciclin-like arabinogalactan protein 6; Flags: Precursor;	SubName: Full=Fasciclin-like arabinogalactan protein 11 {ECO:0000313|EMBL:OAY71331.1}; Flags: Fragment;	--	GO:0031225,anchored component of membrane; GO:0005886,plasma membrane	Fasciclin domain	mws0376	-1.65067	Fumaric acid	0.925	0.000348884	7
gene:Aco018099.1.path1	-1.567	K04427 mitogen-activated protein kinase kinase kinase 7 [EC:2.7.11.25] | (RefSeq) serine/threonine-protein kinase HT1-like (A)	serine/threonine-protein kinase EDR1-like isoform X2 [Ananas comosus]	RecName: Full=Probable serine/threonine-protein kinase SIS8 {ECO:0000305}; EC=2.7.11.1 {ECO:0000305}; AltName: Full=MAPKK kinase SIS8 {ECO:0000305}; AltName: Full=Protein SUGAR INSENSITIVE 8 {ECO:0000303|PubMed:24320620};	SubName: Full=Serine/threonine-protein kinase EDR1 {ECO:0000313|EMBL:OAY83020.1}; Flags: Fragment;	Tyrosine kinase specific for activated (GTP-bound) p21cdc42Hs	GO:0005634,nucleus; GO:0005524,ATP binding; GO:0004672,protein kinase activity; GO:0004674,protein serine/threonine kinase activity; GO:0004712,protein serine/threonine/tyrosine kinase activity; GO:0004871,NA; GO:0035556,intracellular signal transduction; GO:0006468,protein phosphorylation; GO:0009651,response to salt stress; GO:0010182,sugar mediated signaling pathway	Haspin like kinase domain	mws0376	-1.65067	Fumaric acid	0.947	0.000107104	7
gene:Aco018105.1.path1	-1.297	K15078 structure-specific endonuclease subunit SLX1 [EC:3.6.1.-] | (RefSeq) hypothetical protein (A)	disease resistance protein RGA2-like [Ananas comosus]	RecName: Full=Disease resistance protein RGA2; AltName: Full=Blight resistance protein RPI; AltName: Full=RGA2-blb;	SubName: Full=Disease resistance protein RGA2 {ECO:0000313|EMBL:OAY76182.1};	--	GO:0043531,ADP binding; GO:0005524,ATP binding; GO:0006952,defense response	Leucine Rich Repeat	mws0376	-1.65067	Fumaric acid	0.87	0.00230218	7
gene:Aco018216.1.path1	-7.634	--	uncharacterized membrane protein C776.05-like [Ananas comosus]	--	SubName: Full=Putative membrane protein {ECO:0000313|EMBL:OAY69761.1};	Uncharacterized conserved protein	GO:0016021,integral component of membrane	Protein of unknown function (DUF2838)	mws0376	-1.65067	Fumaric acid	0.845	0.0041696	7
gene:Aco018239.1.path1	-1.843	K03841 fructose-1,6-bisphosphatase I [EC:3.1.3.11] | (RefSeq) fructose-1,6-bisphosphatase, cytosolic-like isoform X2 (A)	fructose-1,6-bisphosphatase, cytosolic [Ananas comosus]	RecName: Full=Fructose-1,6-bisphosphatase, cytosolic; Short=FBPase; EC=3.1.3.11; AltName: Full=D-fructose-1,6-bisphosphate 1-phosphohydrolase;	SubName: Full=Fructose-1,6-bisphosphatase, cytosolic {ECO:0000313|EMBL:OAY83894.1};	Fructose-1,6-bisphosphatase	GO:0005737,cytoplasm; GO:0042132,fructose 1,6-bisphosphate 1-phosphatase activity; GO:0046872,metal ion binding; GO:0005975,carbohydrate metabolic process	Fructose-1-6-bisphosphatase, N-terminal domain	mws0376	-1.65067	Fumaric acid	0.95	8.99402e-05	7
gene:Aco018264.1.path1	-1.345	K08857 NIMA (never in mitosis gene a)-related kinase 1/4/5 [EC:2.7.11.1] | (RefSeq) serine/threonine-protein kinase Nek5 (A)	serine/threonine-protein kinase Nek5 [Ananas comosus]	RecName: Full=Serine/threonine-protein kinase Nek5 {ECO:0000305}; EC=2.7.11.1 {ECO:0000305}; AltName: Full=NimA-related protein kinase 5 {ECO:0000303|PubMed:17886359}; AltName: Full=OsNek5 {ECO:0000303|PubMed:17886359};	SubName: Full=Serine/threonine-protein kinase Nek5 {ECO:0000313|EMBL:OAY65593.1};	Serine/threonine protein kinase	GO:0055028,cortical microtubule; GO:0005524,ATP binding; GO:0004674,protein serine/threonine kinase activity; GO:0043622,cortical microtubule organization	Protein kinase domain	mws0376	-1.65067	Fumaric acid	0.807	0.00854033	7
gene:Aco018488.1.path1	-1.554	--	uncharacterized protein LOC109705234, partial [Ananas comosus]	--	--	--	--	--	mws0376	-1.65067	Fumaric acid	0.831	0.0055536	7
gene:Aco018572.1.path1	-1.058	K00145 N-acetyl-gamma-glutamyl-phosphate reductase [EC:1.2.1.38] | (RefSeq) phospholipase A1-IIbeta-like (A)	phospholipase A1-II 5-like [Ananas comosus]	RecName: Full=Phospholipase A1-II 5; EC=3.1.1.-;	SubName: Full=Phospholipase A1-II 5 {ECO:0000313|EMBL:OAY75573.1}; Flags: Fragment;	Predicted lipase	GO:0009507,chloroplast; GO:0005737,cytoplasm; GO:0008970,phospholipase A1 activity; GO:0071493,cellular response to UV-B; GO:0016042,lipid catabolic process; GO:0009650,UV protection	Lipase (class 3)	mws0376	-1.65067	Fumaric acid	0.838	0.00483716	7
gene:Aco018657.1.path1	-1.337	K16222 Dof zinc finger protein DOF5.5 | (RefSeq) hypothetical protein (A)	cyclic dof factor 1-like [Ananas comosus]	RecName: Full=Cyclic dof factor 2; AltName: Full=Dof zinc finger protein DOF5.2; Short=AtDOF5.2;	SubName: Full=Cyclic dof factor 2 {ECO:0000313|EMBL:OAY84108.1};	--	GO:0005634,nucleus; GO:0003700,DNA-binding transcription factor activity; GO:0046872,metal ion binding; GO:0043565,sequence-specific DNA binding; GO:0009908,flower development; GO:0006355,regulation of transcription, DNA-templated; GO:0006351,transcription, DNA-templated	Dof domain, zinc finger	mws0376	-1.65067	Fumaric acid	0.91	0.000658095	7
gene:Aco019298.1.path1	-1.568	K03868 RING-box protein 1 [EC:2.3.2.32] | (RefSeq) uncharacterized LOC100792815 (A)	putative GEM-like protein 8 [Ananas comosus]	RecName: Full=GEM-like protein 4;	SubName: Full=GEM-like protein 4 {ECO:0000313|EMBL:OAY79862.1};	--	--	GRAM domain	mws0376	-1.65067	Fumaric acid	0.953	6.86872e-05	7
gene:Aco019509.1.path1	-1.394	K16578 CLIP-associating protein 1/2 | (RefSeq) CLIP-associated protein (A)	CLIP-associated protein [Ananas comosus]	RecName: Full=CLIP-associated protein; Short=AtCLASP;	SubName: Full=CLIP-associated protein {ECO:0000313|EMBL:OAY67401.1};	--	GO:0005938,cell cortex; GO:0009524,phragmoplast; GO:0005886,plasma membrane; GO:0009506,plasmodesma; GO:0005876,spindle microtubule; GO:0051010,microtubule plus-end binding; GO:0051301,cell division; GO:0043622,cortical microtubule organization; GO:0000278,mitotic cell cycle; GO:0007026,negative regulation of microtubule depolymerization; GO:0051781,positive regulation of cell division; GO:005082…	HEAT repeat	mws0376	-1.65067	Fumaric acid	0.826	0.00607914	7
gene:Aco019600.1.path1	-1.233	--	ACT domain-containing protein ACR10-like isoform X6 [Ananas comosus]	RecName: Full=ACT domain-containing protein ACR10 {ECO:0000305}; AltName: Full=Protein ACT DOMAIN REPEATS 10 {ECO:0000303|PubMed:21861936};	SubName: Full=ACT domain-containing protein ACR10 {ECO:0000313|EMBL:OAY74531.1};	--	--	ACT domain	mws0376	-1.65067	Fumaric acid	0.9	0.000956197	7
gene:Aco020178.1.path1	-1.116	K03403 magnesium chelatase subunit H [EC:6.6.1.1] | (RefSeq) magnesium-chelatase subunit ChlH, chloroplastic (A)	magnesium-chelatase subunit ChlH, chloroplastic [Ananas comosus]	RecName: Full=Magnesium-chelatase subunit ChlH, chloroplastic; Short=Mg-chelatase subunit H; EC=6.6.1.1; AltName: Full=Mg-protoporphyrin IX chelatase subunit ChlH; Flags: Precursor;	SubName: Full=magnesium-chelatase subunit ChlH, chloroplastic {ECO:0000313|RefSeq:XP_008802639.1};	--	GO:0031969,chloroplast membrane; GO:0009570,chloroplast stroma; GO:0005524,ATP binding; GO:0016851,magnesium chelatase activity; GO:0015995,chlorophyll biosynthetic process; GO:0015979,photosynthesis	Domain of unknown function (DUF3479)	mws0376	-1.65067	Fumaric acid	0.948	0.000101381	7
gene:Aco020309.1.path1	-1.373	K12135 zinc finger protein CONSTANS | (RefSeq) zinc finger protein CONSTANS-like (A)	zinc finger protein CONSTANS-LIKE 16 [Ananas comosus]	RecName: Full=Zinc finger protein CONSTANS-LIKE 16;	SubName: Full=Zinc finger protein CONSTANS-LIKE 16 {ECO:0000313|EMBL:OAY82904.1};	GATA-4/5/6 transcription factors	GO:0016020,membrane; GO:0005634,nucleus; GO:0003700,DNA-binding transcription factor activity; GO:0008270,zinc ion binding; GO:0006355,regulation of transcription, DNA-templated	B-box zinc finger	mws0376	-1.65067	Fumaric acid	0.957	5.31131e-05	7
gene:Aco020316.1.path1	-1.548	--	protein MICRORCHIDIA 6-like isoform X2 [Ananas comosus]	RecName: Full=Protein MICRORCHIDIA 6 {ECO:0000303|PubMed:22555433}; Short=AtMORC6 {ECO:0000303|PubMed:22555433}; EC=3.6.-.- {ECO:0000269|PubMed:22560611}; AltName: Full=Protein CRT1-homolog 6 {ECO:0000303|PubMed:19704828}; Short=CRT1-h6 {ECO:0000303|PubMed:19704828}; AltName: Full=Protein DEFECTIVE IN MERISTEM SILENCING 11 {ECO:0000303|PubMed:22560611};	SubName: Full=MORC family CW-type zinc finger protein 4 {ECO:0000313|EMBL:OAY69257.1}; Flags: Fragment;	MORC family ATPases	GO:0009941,chloroplast envelope; GO:0005634,nucleus; GO:0009506,plasmodesma; GO:0005524,ATP binding; GO:0016887,ATPase activity; GO:0003677,DNA binding; GO:0004519,endonuclease activity; GO:0042803,protein homodimerization activity; GO:0003723,RNA binding; GO:0016569,covalent chromatin modification; GO:0006952,defense response; GO:0006281,DNA repair; GO:1902290,positive regulation of defense resp…	Histidine kinase-, DNA gyrase B-, and HSP90-like ATPase	mws0376	-1.65067	Fumaric acid	0.871	0.00220878	7
gene:Aco020337.1.path1	-1.421	K15078 structure-specific endonuclease subunit SLX1 [EC:3.6.1.-] | (RefSeq) putative disease resistance protein RGA1 (A)	LOW QUALITY PROTEIN: disease resistance protein RGA2-like [Ananas comosus]	RecName: Full=Putative disease resistance protein RGA4; AltName: Full=RGA4-blb;	SubName: Full=Putative disease resistance RPP13-like protein 1 {ECO:0000313|EMBL:OAY83669.1}; Flags: Fragment;	--	GO:0043531,ADP binding; GO:0005524,ATP binding; GO:0006952,defense response	Leucine Rich repeats (2 copies)	mws0376	-1.65067	Fumaric acid	0.981	3.1717e-06	7
gene:Aco020837.1.path1	-1.189	K01883 cysteinyl-tRNA synthetase [EC:6.1.1.16] | (RefSeq) cysteine--tRNA ligase-like (A)	uncharacterized protein LOC109715532 [Ananas comosus]	--	SubName: Full=uncharacterized protein LOC103711792 {ECO:0000313|RefSeq:XP_008796293.1};	--	--	CAAX protease self-immunity	mws0376	-1.65067	Fumaric acid	0.817	0.00715421	7
gene:Aco020932.1.path1	-1.572	K03368 beta-galactoside alpha-2,3-sialyltransferase (sialyltransferase 4B) [EC:2.4.99.4] | (RefSeq) sialyltransferase-like protein 1 (A)	sialyltransferase-like protein 1 [Ananas comosus]	RecName: Full=Sialyltransferase-like protein 1 {ECO:0000305}; EC=2.4.99.- {ECO:0000305};	SubName: Full=Sialyltransferase-like protein 1 {ECO:0000313|EMBL:OAY67180.1};	Sialyltransferase	GO:0000139,Golgi membrane; GO:0016021,integral component of membrane; GO:0008373,sialyltransferase activity; GO:0006486,protein glycosylation	Glycosyltransferase family 29 (sialyltransferase)	mws0376	-1.65067	Fumaric acid	0.82	0.00679421	7
gene:Aco020952.1.path1	-1.314	--	ACT domain-containing protein ACR8-like [Ananas comosus]	RecName: Full=ACT domain-containing protein ACR8 {ECO:0000305}; AltName: Full=Protein ACT DOMAIN REPEATS 8 {ECO:0000303|PubMed:12481063};	SubName: Full=Uncharacterized protein {ECO:0000313|EnsemblPlants:GSMUA_Achr1P08280_001};	--	GO:0016597,amino acid binding; GO:0009737,response to abscisic acid	ACT domain	mws0376	-1.65067	Fumaric acid	0.926	0.00033383	7
gene:Aco020967.1.path1	-1.06	--	uncharacterized protein LOC109728595 [Ananas comosus]	--	SubName: Full=Uncharacterized protein {ECO:0000313|EMBL:OAY63199.1};	FOG: PPR repeat	GO:0016021,integral component of membrane	--	mws0376	-1.65067	Fumaric acid	0.863	0.00272551	7
gene:Aco021011.1.path1	-1.399	K13754 solute carrier family 24 (sodium/potassium/calcium exchanger), member 6 | (RefSeq) cation/calcium exchanger 1-like (A)	cation/calcium exchanger 1-like [Ananas comosus]	RecName: Full=Cation/calcium exchanger 1; Short=AtCCX1; AltName: Full=Protein CATION EXCHANGER 7;	SubName: Full=cation/calcium exchanger 1-like {ECO:0000313|RefSeq:XP_008811717.1};	K+-dependent Na+:Ca2+ antiporter	GO:0016021,integral component of membrane; GO:0005774,vacuolar membrane; GO:0015297,antiporter activity; GO:0006813,potassium ion transport; GO:0006814,sodium ion transport	Sodium/calcium exchanger protein	mws0376	-1.65067	Fumaric acid	0.889	0.00136307	7
gene:Aco021174.1.path1	-2.447	K19519 transforming growth factor-beta-induced protein | (RefSeq) fasciclin-like arabinogalactan protein 4 (A)	fasciclin-like arabinogalactan protein 2 [Ananas comosus]	RecName: Full=Fasciclin-like arabinogalactan protein 2; Flags: Precursor;	SubName: Full=Fasciclin-like arabinogalactan protein 2 {ECO:0000313|EMBL:OAY70037.1};	--	GO:0031225,anchored component of membrane; GO:0046658,anchored component of plasma membrane; GO:0016020,membrane; GO:0005886,plasma membrane; GO:0005774,vacuolar membrane	Fasciclin domain	mws0376	-1.65067	Fumaric acid	0.8	0.00962777	7
gene:Aco021559.1.path1	-2.563	K01188 beta-glucosidase [EC:3.2.1.21] | (RefSeq) beta-glucosidase 12-like (A)	polygalacturonase inhibitor-like isoform X1 [Ananas comosus]	RecName: Full=Polygalacturonase inhibitor; AltName: Full=Polygalacturonase-inhibiting protein; Short=PGIG; Flags: Precursor;	SubName: Full=Polygalacturonase inhibitor {ECO:0000313|EMBL:OAY66870.1};	--	GO:0048046,apoplast; GO:0005618,cell wall	Leucine Rich Repeat	mws0376	-1.65067	Fumaric acid	0.828	0.00586457	7
gene:Aco021564.1.path1	-4.786	--	Cysteine-rich receptor-like protein kinase 11 [Ananas comosus]	--	SubName: Full=Cysteine-rich receptor-like protein kinase 11 {ECO:0000313|EMBL:OAY85793.1};	--	GO:0005524,ATP binding; GO:0004672,protein kinase activity	--	mws0376	-1.65067	Fumaric acid	0.855	0.00327696	7
gene:Aco021597.1.path1	-1.03	K22857 EEF1A lysine methyltransferase 4 [EC:2.1.1.-] | (RefSeq) protein TIC 62, chloroplastic-like (A)	protein plastid transcriptionally active 16, chloroplastic-like [Ananas comosus]	RecName: Full=Protein plastid transcriptionally active 16, chloroplastic {ECO:0000303|PubMed:16326926}; Short=pTAC16 {ECO:0000303|PubMed:16326926}; Flags: Precursor;	SubName: Full=Protein plastid transcriptionally active 16, chloroplastic {ECO:0000313|EMBL:OAY74018.1}; Flags: Fragment;	Predicted dehydrogenase	GO:0009507,chloroplast; GO:0009941,chloroplast envelope; GO:0042644,chloroplast nucleoid; GO:0009534,chloroplast thylakoid; GO:0009535,chloroplast thylakoid membrane; GO:0016020,membrane; GO:0009295,nucleoid; GO:0009508,plastid chromosome; GO:0098572,stromal side of plastid thylakoid membrane; GO:0007623,circadian rhythm	NAD dependent epimerase/dehydratase family	mws0376	-1.65067	Fumaric acid	0.936	0.000210116	7
gene:Aco021598.1.path1	-1.7	K02960 small subunit ribosomal protein S16e | (RefSeq) uncharacterized protein LOC110817833 (A)	ribulose bisphosphate carboxylase/oxygenase activase, chloroplastic-like [Ananas comosus]	RecName: Full=Ribulose bisphosphate carboxylase/oxygenase activase 2, chloroplastic; Short=RA 2; Short=RuBisCO activase 2; AltName: Full=RuBisCO activase beta form; Flags: Precursor;	SubName: Full=Ribulose bisphosphate carboxylase/oxygenase activase 2, chloroplastic {ECO:0000313|EMBL:OAY74019.1};	26S proteasome regulatory complex, ATPase RPT4	GO:0009570,chloroplast stroma; GO:0005524,ATP binding	ATPase family associated with various cellular activities (AAA)	mws0376	-1.65067	Fumaric acid	0.888	0.00139077	7
gene:Aco021787.1.path1	-3.347	--	--	--	--	--	--	--	mws0376	-1.65067	Fumaric acid	0.887	0.00141125	7
gene:Aco021854.1.path1	-1.427	K06617 raffinose synthase [EC:2.4.1.82] | (RefSeq) probable galactinol--sucrose galactosyltransferase 2 (A)	PREDICTED: probable galactinol--sucrose galactosyltransferase 2 [Musa acuminata subsp. malaccensis]	RecName: Full=Probable galactinol--sucrose galactosyltransferase 2; EC=2.4.1.82; AltName: Full=Protein SEED IMBIBITION 2; AltName: Full=Raffinose synthase 2;	SubName: Full=Uncharacterized protein {ECO:0000313|EMBL:EEE92480.2};	--	GO:0009506,plasmodesma; GO:0052692,raffinose alpha-galactosidase activity; GO:0016757,transferase activity, transferring glycosyl groups; GO:0034484,raffinose catabolic process; GO:0080167,response to karrikin; GO:0006979,response to oxidative stress	Raffinose synthase or seed imbibition protein Sip1	mws0376	-1.65067	Fumaric acid	0.882	0.00164638	7
gene:Aco021882.1.path1	-1.518	--	--	--	--	--	--	--	mws0376	-1.65067	Fumaric acid	0.816	0.00726073	7
gene:Aco021888.1.path1	-1.935	K02689 photosystem I P700 chlorophyll a apoprotein A1 | (RefSeq) photosystem I P700 chlorophyll A apoprotein A2 (A)	photosystem I p700 apoprotein A1 (chloroplast) [Ananas comosus]	RecName: Full=Photosystem I P700 chlorophyll a apoprotein A1 {ECO:0000255|HAMAP-Rule:MF_00458}; EC=1.97.1.12 {ECO:0000255|HAMAP-Rule:MF_00458}; AltName: Full=PSI-A {ECO:0000255|HAMAP-Rule:MF_00458}; AltName: Full=PsaA {ECO:0000255|HAMAP-Rule:MF_00458};	RecName: Full=Photosystem I P700 chlorophyll a apoprotein A1 {ECO:0000256|HAMAP-Rule:MF_00458}; EC=1.97.1.12 {ECO:0000256|HAMAP-Rule:MF_00458}; AltName: Full=PsaA {ECO:0000256|HAMAP-Rule:MF_00458};	--	GO:0009535,chloroplast thylakoid membrane; GO:0016021,integral component of membrane; GO:0009522,photosystem I; GO:0051539,4 iron, 4 sulfur cluster binding; GO:0016168,chlorophyll binding; GO:0046872,metal ion binding; GO:0016491,oxidoreductase activity; GO:0015979,photosynthesis; GO:0018298,protein-chromophore linkage	Photosystem I psaA/psaB protein	mws0376	-1.65067	Fumaric acid	0.901	0.000896973	7
gene:Aco021892.1.path1	-1.925	K02705 photosystem II CP43 chlorophyll apoprotein | (RefSeq) LOW QUALITY PROTEIN: photosystem II CP43 reaction center protein-like (A)	LOW QUALITY PROTEIN: uncharacterized protein LOC109726479 [Ananas comosus]	RecName: Full=Photosystem II CP43 reaction center protein {ECO:0000255|HAMAP-Rule:MF_01496}; AltName: Full=PSII 43 kDa protein {ECO:0000255|HAMAP-Rule:MF_01496}; AltName: Full=Protein CP-43 {ECO:0000255|HAMAP-Rule:MF_01496}; Flags: Precursor;	RecName: Full=Photosystem II D2 protein {ECO:0000256|RuleBase:RU004333};	--	GO:0009535,chloroplast thylakoid membrane; GO:0016021,integral component of membrane; GO:0009523,photosystem II; GO:0016168,chlorophyll binding; GO:0045156,electron transporter, transferring electrons within the cyclic electron transport pathway of photosynthesis activity; GO:0046872,metal ion binding; GO:0009772,photosynthetic electron transport in photosystem II; GO:0018298,protein-chromophore …	Photosynthetic reaction centre protein	mws0376	-1.65067	Fumaric acid	0.875	0.00202882	7
gene:Aco022409.1.path1	-1.037	--	PREDICTED: LOW QUALITY PROTEIN: protein TolB-like [Phoenix dactylifera]	--	SubName: Full=LOW QUALITY PROTEIN: protein TolB-like {ECO:0000313|RefSeq:XP_017701929.1};	--	--	Dipeptidyl peptidase IV (DPP IV) N-terminal region	mws0376	-1.65067	Fumaric acid	0.816	0.00735249	7
gene:Aco022537.1.path1	-1.16	--	uncharacterized protein LOC109704179 isoform X1 [Ananas comosus]	--	SubName: Full=Uncharacterized protein {ECO:0000313|EMBL:OAY71711.1};	--	--	--	mws0376	-1.65067	Fumaric acid	0.961	3.77049e-05	7
gene:Aco022560.1.path1	-1.157	K20606 mitogen-activated protein kinase kinase kinase ANP1 [EC:2.7.11.25] | (RefSeq) mitogen-activated protein kinase kinase kinase 2-like (A)	uncharacterized GPI-anchored protein At5g19250-like [Ananas comosus]	RecName: Full=Uncharacterized GPI-anchored protein At5g19250; Flags: Precursor;	SubName: Full=Putative GPI-anchored protein {ECO:0000313|EMBL:OAY73845.1};	--	GO:0031225,anchored component of membrane; GO:0046658,anchored component of plasma membrane	--	mws0376	-1.65067	Fumaric acid	0.878	0.0018432	7
gene:Aco022859.1.path1	-1.168	K13459 disease resistance protein RPS2 | (RefSeq) LOC109765824; probable disease resistance protein At1g61180 (A)	probable disease resistance protein At1g61300 [Ananas comosus]	RecName: Full=Disease resistance protein RPS5; AltName: Full=Resistance to Pseudomonas syringae protein 5; AltName: Full=pNd3/pNd10;	SubName: Full=Disease resistance protein RPS5 {ECO:0000313|EMBL:OAY72675.1};	Apoptotic ATPase	GO:0005622,intracellular; GO:0005886,plasma membrane; GO:0043531,ADP binding; GO:0005524,ATP binding; GO:0042802,identical protein binding; GO:0000166,nucleotide binding; GO:0038023,signaling receptor activity; GO:0008219,cell death; GO:0006952,defense response; GO:0009816,defense response to bacterium, incompatible interaction; GO:0009626,plant-type hypersensitive response	Bacterial dnaA protein	mws0376	-1.65067	Fumaric acid	0.913	0.000578741	7
gene:Aco023073.1.path1	-4.725	--	--	--	--	--	--	--	mws0376	-1.65067	Fumaric acid	0.82	0.00674237	7
gene:Aco023139.1.path1	-1.255	K00975 glucose-1-phosphate adenylyltransferase [EC:2.7.7.27] | (RefSeq) glucose-1-phosphate adenylyltransferase small subunit, chloroplastic/amyloplastic isoform X1 (A)	glucose-1-phosphate adenylyltransferase small subunit, chloroplastic/amyloplastic [Ananas comosus]	RecName: Full=Glucose-1-phosphate adenylyltransferase small subunit 1, chloroplastic; EC=2.7.7.27; AltName: Full=ADP-glucose pyrophosphorylase; AltName: Full=ADP-glucose synthase; AltName: Full=AGPase B; AltName: Full=Alpha-D-glucose-1-phosphate adenyl transferase; Flags: Precursor;	RecName: Full=Glucose-1-phosphate adenylyltransferase {ECO:0000256|RuleBase:RU362093}; EC=2.7.7.27 {ECO:0000256|RuleBase:RU362093}; AltName: Full=ADP-glucose pyrophosphorylase {ECO:0000256|RuleBase:RU362093};	GDP-mannose pyrophosphorylase/mannose-1-phosphate guanylyltransferase	GO:0009507,chloroplast; GO:0005524,ATP binding; GO:0008878,glucose-1-phosphate adenylyltransferase activity; GO:0005978,glycogen biosynthetic process; GO:0019252,starch biosynthetic process	Bacterial transferase hexapeptide (six repeats)	mws0376	-1.65067	Fumaric acid	0.845	0.00410074	7
gene:Aco023319.1.path1	-1.174	K19891 glucan endo-1,3-beta-glucosidase 1/2/3 [EC:3.2.1.39] | (RefSeq) glucan endo-1,3-beta-glucosidase 3 (A)	glucan endo-1,3-beta-glucosidase 11-like [Ananas comosus]	RecName: Full=Glucan endo-1,3-beta-glucosidase 10; EC=3.2.1.39; AltName: Full=(1->3)-beta-glucan endohydrolase 10; Short=(1->3)-beta-glucanase 10; AltName: Full=Beta-1,3-endoglucanase 10; Short=Beta-1,3-glucanase 10; AltName: Full=Putative plasmodesmal associated protein {ECO:0000303|PubMed:17270015}; Short=AtBG_ppap {ECO:0000303|PubMed:17270015}; Flags: Precursor;	SubName: Full=Uncharacterized protein {ECO:0000313|EnsemblPlants:OPUNC10G02480.1};	--	GO:0031225,anchored component of membrane; GO:0046658,anchored component of plasma membrane; GO:0005618,cell wall; GO:0005783,endoplasmic reticulum; GO:0009505,plant-type cell wall; GO:0005886,plasma membrane; GO:0009506,plasmodesma; GO:0042973,glucan endo-1,3-beta-D-glucosidase activity; GO:0030247,polysaccharide binding; GO:0005975,carbohydrate metabolic process; GO:0007154,cell communication; …	Glycosyl hydrolases family 17	mws0376	-1.65067	Fumaric acid	0.867	0.0024989	7
gene:Aco023528.1.path1	-4.716	K01213 galacturan 1,4-alpha-galacturonidase [EC:3.2.1.67] | (RefSeq) polygalacturonase At1g48100 (A)	polygalacturonase At1g48100-like [Ananas comosus]	RecName: Full=Polygalacturonase At1g48100; Short=PG; EC=3.2.1.15; AltName: Full=Pectinase At1g48100; Flags: Precursor;	SubName: Full=polygalacturonase At1g48100-like {ECO:0000313|RefSeq:XP_008781188.1};	--	GO:0005618,cell wall; GO:0005576,extracellular region; GO:0004650,polygalacturonase activity; GO:0005975,carbohydrate metabolic process; GO:0009831,plant-type cell wall modification involved in multidimensional cell growth	Right handed beta helix region	mws0376	-1.65067	Fumaric acid	0.965	2.67626e-05	7
gene:Aco023960.1.path1	-1.396	K00615 transketolase [EC:2.2.1.1] | (RefSeq) transketolase, chloroplastic-like (A)	transketolase, chloroplastic [Ananas comosus]	RecName: Full=Transketolase, chloroplastic; Short=TK; EC=2.2.1.1;	SubName: Full=Transketolase, chloroplastic {ECO:0000313|EMBL:JAT50042.1};	Transketolase	GO:0009535,chloroplast thylakoid membrane; GO:0005509,calcium ion binding; GO:0050897,cobalt ion binding; GO:0030145,manganese ion binding; GO:0004802,transketolase activity; GO:0019253,reductive pentose-phosphate cycle	Transketolase, C-terminal domain	mws0376	-1.65067	Fumaric acid	0.877	0.00192087	7
gene:Aco024479.1.path1	-4.03	--	--	--	--	--	--	--	mws0376	-1.65067	Fumaric acid	0.899	0.000971608	7
gene:Aco024818.1.path1	-1.465	K01006 pyruvate, orthophosphate dikinase [EC:2.7.9.1] | (RefSeq) pyruvate, phosphate dikinase 2-like (A)	pyruvate, phosphate dikinase 2 [Ananas comosus]	RecName: Full=Pyruvate, phosphate dikinase, chloroplastic; EC=2.7.9.1 {ECO:0000250|UniProtKB:P11155}; AltName: Full=Pyruvate, orthophosphate dikinase; Flags: Precursor;	RecName: Full=Pyruvate, phosphate dikinase {ECO:0000256|PIRNR:PIRNR000853}; EC=2.7.9.1 {ECO:0000256|PIRNR:PIRNR000853};	--	GO:0009507,chloroplast; GO:0005524,ATP binding; GO:0016301,kinase activity; GO:0046872,metal ion binding; GO:0050242,pyruvate, phosphate dikinase activity; GO:0015979,photosynthesis; GO:0006090,pyruvate metabolic process	PEP-utilising enzyme, mobile domain	mws0376	-1.65067	Fumaric acid	0.839	0.0046887	7
gene:Aco024873.1.path1	-1.419	--	--	--	--	--	--	--	mws0376	-1.65067	Fumaric acid	0.871	0.00223966	7
gene:Aco024917.1.path1	-1.889	--	beta-catenin-like protein 1 [Ananas comosus]	--	--	--	--	Catenin-beta-like, Arm-motif containing nuclear	mws0376	-1.65067	Fumaric acid	0.842	0.00439317	7
gene:Aco025794.1.path1	-1.267	K11274 chromosome transmission fidelity protein 4 | (RefSeq) WD repeat and HMG-box DNA-binding protein 1 (A)	WD repeat and HMG-box DNA-binding protein 1 [Ananas comosus]	RecName: Full=Katanin p80 WD40 repeat-containing subunit B1 homolog {ECO:0000255|HAMAP-Rule:MF_03022};	SubName: Full=WD repeat and HMG-box DNA-binding protein 1 isoform X1 {ECO:0000313|RefSeq:XP_008797576.1};	WD40 repeat protein	GO:0080008,Cul4-RING E3 ubiquitin ligase complex; GO:0008352,katanin complex; GO:0005874,microtubule; GO:0008017,microtubule binding; GO:0043622,cortical microtubule organization; GO:0051013,microtubule severing	Eukaryotic translation initiation factor eIF2A	mws0376	-1.65067	Fumaric acid	0.919	0.000465499	7
gene:Aco025799.1.path1	-1.087	K12135 zinc finger protein CONSTANS | (RefSeq) zinc finger protein CONSTANS-LIKE 2-like (A)	zinc finger protein CO3-like [Ananas comosus]	RecName: Full=Zinc finger protein CO3 {ECO:0000305}; AltName: Full=Protein CONSTANS-like CO3; Short=OsCO3 {ECO:0000303|PubMed:18449564};	SubName: Full=Zinc finger protein HD1 {ECO:0000313|EMBL:OAY73166.1};	GATA-4/5/6 transcription factors	GO:0005634,nucleus; GO:0003677,DNA binding; GO:0008270,zinc ion binding; GO:0009908,flower development; GO:0048577,negative regulation of short-day photoperiodism, flowering; GO:0009909,regulation of flower development; GO:0006355,regulation of transcription, DNA-templated; GO:0006351,transcription, DNA-templated	CCT motif	mws0376	-1.65067	Fumaric acid	0.837	0.00493524	7
gene:Aco025800.1.path1	-1.547	--	zinc finger protein CO3-like [Ananas comosus]	--	--	--	--	B-box zinc finger	mws0376	-1.65067	Fumaric acid	0.961	3.70579e-05	7
gene:Aco025903.1.path1	-1.79	--	small RNA degrading nuclease 3-like isoform X4 [Ananas comosus]	--	--	--	--	--	mws0376	-1.65067	Fumaric acid	0.803	0.00912725	7
gene:Aco026287.1.path1	-1.118	--	--	--	--	--	--	--	mws0376	-1.65067	Fumaric acid	0.803	0.00916738	7
gene:Aco026663.1.path1	-4.181	K16675 palmitoyltransferase ZDHHC9/14/18 [EC:2.3.1.225] | (RefSeq) probable protein S-acyltransferase 4 (A)	probable protein S-acyltransferase 4 isoform X1 [Ananas comosus]	RecName: Full=Probable protein S-acyltransferase 4; EC=2.3.1.225; AltName: Full=Probable palmitoyltransferase At3g56930; AltName: Full=Zinc finger DHHC domain-containing protein At3g56930;	RecName: Full=S-acyltransferase {ECO:0000256|RuleBase:RU079119}; EC=2.3.1.225 {ECO:0000256|RuleBase:RU079119}; AltName: Full=Palmitoyltransferase {ECO:0000256|RuleBase:RU079119};	DHHC-type Zn-finger proteins	GO:0016021,integral component of membrane; GO:0005886,plasma membrane; GO:0035618,root hair; GO:0030140,trans-Golgi network transport vesicle; GO:0019706,protein-cysteine S-palmitoyltransferase activity; GO:0048767,root hair elongation	DHHC palmitoyltransferase	mws0376	-1.65067	Fumaric acid	0.883	0.00159124	7
gene:Aco026961.1.path1	-3.585	--	protein SPEAR3-like [Ananas comosus]	--	SubName: Full=Uncharacterized protein {ECO:0000313|EMBL:OAY68988.1};	--	--	--	mws0376	-1.65067	Fumaric acid	0.952	7.40433e-05	7
gene:Aco027155.1.path1	-1.255	K01240 uridine nucleosidase [EC:3.2.2.3] | (RefSeq) probable uridine nucleosidase 1 (A)	probable uridine nucleosidase 1 isoform X1 [Ananas comosus]	RecName: Full=Probable uridine nucleosidase 1; EC=3.2.2.3; AltName: Full=Uridine ribohydrolase 1;	SubName: Full=Putative uridine nucleosidase 1 {ECO:0000313|EMBL:OAY71951.1};	Predicted inosine-uridine preferring nucleoside hydrolase	GO:0005829,cytosol; GO:0008477,purine nucleosidase activity; GO:0045437,uridine nucleosidase activity; GO:0006152,purine nucleoside catabolic process	Inosine-uridine preferring nucleoside hydrolase	mws0376	-1.65067	Fumaric acid	0.865	0.00262697	7
gene:Aco027615.1.path1	-1.876	--	--	--	--	--	--	--	mws0376	-1.65067	Fumaric acid	0.932	0.000248279	7
gene:Aco028371.1.path1	-2.213	--	--	--	--	--	--	--	mws0376	-1.65067	Fumaric acid	0.866	0.00254946	7
gene:Aco028489.1.path1	-1.187	K18045 tyrosine-protein phosphatase SIW14 [EC:3.1.3.48] | (RefSeq) probable tyrosine-protein phosphatase At1g05000 (A)	probable tyrosine-protein phosphatase At1g05000 [Ananas comosus]	RecName: Full=Probable tyrosine-protein phosphatase DSP4 {ECO:0000305}; EC=3.1.3.48 {ECO:0000255|PROSITE-ProRule:PRU10044}; AltName: Full=Protein PLANT AND FUNGI ATYPICAL DUAL-SPECIFICITY PHOSPHATASE 4 {ECO:0000303|PubMed:21409566}; Short=AtPFA-DSP4 {ECO:0000303|PubMed:21409566};	SubName: Full=Putative tyrosine-protein phosphatase {ECO:0000313|EMBL:PKA50646.1};	Predicted protein tyrosine phosphatase	GO:0005737,cytoplasm; GO:0004725,protein tyrosine phosphatase activity; GO:0006952,defense response; GO:1900424,regulation of defense response to bacterium	Dual specificity phosphatase, catalytic domain	mws0376	-1.65067	Fumaric acid	0.829	0.00576379	7
gene:Aco028523.1.path1	-1.204	--	--	--	--	--	--	--	mws0376	-1.65067	Fumaric acid	0.894	0.00115614	7
gene:Aco028946.1.path1	-3.317	--	Cellulose synthase-like protein G3 [Ananas comosus]	--	SubName: Full=Cellulose synthase-like protein G3 {ECO:0000313|EMBL:OAY76670.1};	--	GO:0016021,integral component of membrane	--	mws0376	-1.65067	Fumaric acid	0.882	0.00163316	7
gene:Aco029127.1.path1	-2.836	K00794 6,7-dimethyl-8-ribityllumazine synthase [EC:2.5.1.78] | (RefSeq) 6,7-dimethyl-8-ribityllumazine synthase, chloroplastic-like (A)	MADS-box transcription factor 21-like [Ananas comosus]	RecName: Full=6,7-dimethyl-8-ribityllumazine synthase, chloroplastic; Short=DMRL synthase; Short=LS; Short=Lumazine synthase; EC=2.5.1.78; Flags: Precursor;	SubName: Full=Uncharacterized protein {ECO:0000313|EMBL:CDP19780.1};	6,7-dimethyl-8-ribityllumazine synthase	GO:0009507,chloroplast; GO:0009570,chloroplast stroma; GO:0009349,riboflavin synthase complex; GO:0000906,6,7-dimethyl-8-ribityllumazine synthase activity; GO:0016740,transferase activity; GO:0009231,riboflavin biosynthetic process	6,7-dimethyl-8-ribityllumazine synthase	mws0376	-1.65067	Fumaric acid	0.831	0.00550247	7
gene:Aco029145.1.path1	-1.394	--	uncharacterized protein LOC109721567 [Ananas comosus]	--	--	--	--	--	mws0376	-1.65067	Fumaric acid	0.819	0.00690207	7
gene:Aco029172.1.path1	-3.334	--	--	--	--	--	--	--	mws0376	-1.65067	Fumaric acid	0.834	0.00518844	7
gene:Aco029528.1.path1	-1.717	K01915 glutamine synthetase [EC:6.3.1.2] | (RefSeq) glutamine synthetase leaf isozyme, chloroplastic (A)	Glutamine synthetase leaf isozyme, chloroplastic [Ananas comosus]	RecName: Full=Glutamine synthetase leaf isozyme, chloroplastic; EC=6.3.1.2; AltName: Full=Glutamate--ammonia ligase; AltName: Full=Isozyme delta; Flags: Precursor;	RecName: Full=Glutamine synthetase {ECO:0000256|RuleBase:RU004356}; EC=6.3.1.2 {ECO:0000256|RuleBase:RU004356};	Glutamine synthetase	GO:0009507,chloroplast; GO:0005524,ATP binding; GO:0004356,glutamate-ammonia ligase activity; GO:0006542,glutamine biosynthetic process; GO:0009399,nitrogen fixation	Glutamine synthetase, beta-Grasp domain	mws0376	-1.65067	Fumaric acid	0.895	0.00109808	7
gene:Aco029994.1.path1	-3.347	--	--	--	--	--	--	--	mws0376	-1.65067	Fumaric acid	0.816	0.00731731	7
gene:Aco030159.1.path1	-3.607	--	--	--	--	--	--	--	mws0376	-1.65067	Fumaric acid	0.965	2.52868e-05	7
gene:Aco031071.1.path1	-3.607	K04733 interleukin-1 receptor-associated kinase 4 [EC:2.7.11.1] | (RefSeq) inactive receptor-like serine/threonine-protein kinase At2g40270 (A)	probable inactive receptor-like protein kinase At3g56050 isoform X1 [Ananas comosus]	RecName: Full=Protein MALE DISCOVERER 2; Short=AtMDIS2; AltName: Full=Probable LRR receptor-like serine/threonine-protein kinase MRH1 {ECO:0000303|PubMed:16367956}; EC=2.7.11.1 {ECO:0000305}; AltName: Full=Protein MORPHOGENESIS OF ROOT HAIR 1 {ECO:0000303|PubMed:16367956}; Flags: Precursor;	SubName: Full=Putative LRR receptor-like serine/threonine-protein kinase MRH1 {ECO:0000313|EMBL:OAY81884.1};	--	GO:0012505,endomembrane system; GO:0016021,integral component of membrane; GO:0005886,plasma membrane; GO:0090406,pollen tube; GO:0005524,ATP binding; GO:0004675,transmembrane receptor protein serine/threonine kinase activity; GO:0007166,cell surface receptor signaling pathway; GO:0006468,protein phosphorylation; GO:0048765,root hair cell differentiation	Protein kinase domain	mws0376	-1.65067	Fumaric acid	0.858	0.00308046	7
gene:Aco031191.1.path1	-1.025	--	--	--	--	--	--	--	mws0376	-1.65067	Fumaric acid	0.808	0.00842251	7
gene:Aco031238.1.path1	-2.993	--	--	--	--	--	--	--	mws0376	-1.65067	Fumaric acid	0.956	5.63576e-05	7
gene:Aco000034.1.path1	1.646	--	hypothetical protein ACMD2_19113 [Ananas comosus]	--	SubName: Full=Uncharacterized protein {ECO:0000313|EMBL:OAY80385.1};	--	GO:0003677,DNA binding; GO:0006355,regulation of transcription, DNA-templated	Nuclear RNA-splicing-associated protein	pmb1096	1.16603	Indole	0.825	0.00617271	3
gene:Aco000148.1.path1	1.543	K22455 estrogen receptor-binding fragment-associated gene 9 protein | (RefSeq) uncharacterized protein At3g61260 (A)	uncharacterized protein LOC109718146 [Ananas comosus]	RecName: Full=Uncharacterized protein At3g61260;	SubName: Full=Remorin {ECO:0000313|EMBL:OAY81583.1};	--	GO:0005886,plasma membrane; GO:0009506,plasmodesma; GO:0005773,vacuole	Remorin, C-terminal region	pmb1096	1.16603	Indole	0.825	0.00623836	3
gene:Aco000218.1.path1	3.285	--	EPIDERMAL PATTERNING FACTOR-like protein 5 [Phalaenopsis equestris]	RecName: Full=EPIDERMAL PATTERNING FACTOR-like protein 4 {ECO:0000303|PubMed:19435754}; Short=EPF-like protein 4; Contains: RecName: Full=CHALLAH-LIKE2 {ECO:0000303|PubMed:21862708}; Flags: Precursor;	SubName: Full=Uncharacterized protein {ECO:0000313|EMBL:EER92814.1};	--	GO:0005576,extracellular region; GO:0010052,guard cell differentiation; GO:0010374,stomatal complex development	Epidermal patterning factor proteins	pmb1096	1.16603	Indole	0.928	0.000302108	3
gene:Aco000220.1.path1	1.39	K22378 E3 ubiquitin-protein ligase RNF181 [EC:2.3.2.27] | (RefSeq) probable E3 ubiquitin-protein ligase RHY1A isoform X1 (A)	probable E3 ubiquitin-protein ligase RHY1A [Ananas comosus]	RecName: Full=Probable E3 ubiquitin-protein ligase RHC1A {ECO:0000305}; EC=2.3.2.27; AltName: Full=RING-H2 finger C1a {ECO:0000303|PubMed:9781696}; AltName: Full=RING-H2 zinc finger protein RHC1a {ECO:0000305}; AltName: Full=RING-type E3 ubiquitin transferase RHC1A {ECO:0000305};	SubName: Full=E3 ubiquitin-protein ligase RING1 {ECO:0000313|EMBL:OAY72159.1};	FOG: Predicted E3 ubiquitin ligase	GO:0005618,cell wall; GO:0005634,nucleus; GO:0046872,metal ion binding; GO:0061630,ubiquitin protein ligase activity; GO:0009938,negative regulation of gibberellic acid mediated signaling pathway; GO:0043161,proteasome-mediated ubiquitin-dependent protein catabolic process; GO:0000209,protein polyubiquitination; GO:0016567,protein ubiquitination; GO:0042787,NA; GO:0009651,response to salt stress;…	Zinc finger, C3HC4 type (RING finger)	pmb1096	1.16603	Indole	0.823	0.00643718	3
gene:Aco000542.1.path1	1.462	K05681 ATP-binding cassette, subfamily G (WHITE), member 2 | (RefSeq) ABC transporter G family member 20-like (A)	ABC transporter G family member 16 [Ananas comosus]	RecName: Full=ABC transporter G family member 1; Short=ABC transporter ABCG.1; Short=AtABCG1; AltName: Full=White-brown complex homolog protein 1; Short=AtWBC1;	SubName: Full=ABC transporter G family member 16 {ECO:0000313|EMBL:OAY83564.1};	Transporter, ABC superfamily (Breast cancer resistance protein)	GO:0016021,integral component of membrane; GO:0005886,plasma membrane; GO:0005524,ATP binding; GO:0042626,ATPase activity, coupled to transmembrane movement of substances; GO:0010208,pollen wall assembly; GO:0009624,response to nematode	AAA domain	pmb1096	1.16603	Indole	0.848	0.00391296	3
gene:Aco000955.1.path1	1.195	K19041 E3 ubiquitin-protein ligase RNF38/44 [EC:2.3.2.27] | (RefSeq) RING-H2 finger protein ATL46-like (A)	RING-H2 finger protein ATL47-like [Ananas comosus]	RecName: Full=RING-H2 finger protein ATL46; EC=2.3.2.27 {ECO:0000305}; AltName: Full=RING-type E3 ubiquitin transferase ATL46 {ECO:0000305};	SubName: Full=RING-H2 finger protein ATL46 {ECO:0000313|EMBL:OAY64647.1};	FOG: Predicted E3 ubiquitin ligase	GO:0016021,integral component of membrane; GO:0046872,metal ion binding; GO:0061630,ubiquitin protein ligase activity; GO:0043161,proteasome-mediated ubiquitin-dependent protein catabolic process	Prokaryotic RING finger family 4	pmb1096	1.16603	Indole	0.881	0.00168344	3
gene:Aco000964.1.path1	3.326	K04733 interleukin-1 receptor-associated kinase 4 [EC:2.7.11.1] | (RefSeq) probable serine/threonine-protein kinase PBL28 isoform X1 (A)	Serine/threonine-protein kinase PBS1, partial [Ananas comosus]	RecName: Full=Probable serine/threonine-protein kinase PBL28 {ECO:0000305}; EC=2.7.11.1 {ECO:0000305}; AltName: Full=PBS1-like protein 28 {ECO:0000303|PubMed:20413097};	SubName: Full=Serine/threonine-protein kinase PBS1 {ECO:0000313|EMBL:OAY64639.1}; Flags: Fragment;	Serine/threonine protein kinase	GO:0005886,plasma membrane; GO:0005524,ATP binding; GO:0004675,transmembrane receptor protein serine/threonine kinase activity; GO:0007166,cell surface receptor signaling pathway; GO:0006952,defense response; GO:0006468,protein phosphorylation	Phosphotransferase enzyme family	pmb1096	1.16603	Indole	0.805	0.00878479	3
gene:Aco000968.1.path1	1.194	K20887 xyloglucan glycosyltransferase 4 [EC:2.4.1.-] | (RefSeq) xyloglucan glycosyltransferase 4 (A)	xyloglucan glycosyltransferase 4-like [Ananas comosus]	RecName: Full=Xyloglucan glycosyltransferase 4; EC=2.4.1.-; AltName: Full=Cellulose synthase-like protein C4; Short=AtCslC4; AltName: Full=Xyloglucan synthase 4;	SubName: Full=Xyloglucan glycosyltransferase 4 {ECO:0000313|EMBL:OAY64638.1};	--	GO:0005768,endosome; GO:0005794,Golgi apparatus; GO:0000139,Golgi membrane; GO:0016021,integral component of membrane; GO:0005886,plasma membrane; GO:0005802,trans-Golgi network; GO:0042803,protein homodimerization activity; GO:0016757,transferase activity, transferring glycosyl groups; GO:0071555,cell wall organization	Protein SCAI	pmb1096	1.16603	Indole	0.857	0.00315447	3
gene:Aco000985.1.path1	2.004	--	zinc finger AN1 domain-containing stress-associated protein 17 [Ananas comosus]	RecName: Full=Zinc finger AN1 domain-containing stress-associated protein 12; Short=AtSAP12;	SubName: Full=Zinc finger AN1 domain-containing stress-associated protein 12 {ECO:0000313|EMBL:OAY64641.1};	Predicted Zn-finger protein	GO:0008270,zinc ion binding; GO:0009737,response to abscisic acid; GO:0010200,response to chitin	AN1-like Zinc finger	pmb1096	1.16603	Indole	0.923	0.00039126	3
gene:Aco001175.1.path1	1.508	K10752 histone-binding protein RBBP4 | (RefSeq) heavy metal-associated isoprenylated plant protein 26-like (A)	heavy metal-associated isoprenylated plant protein 23-like [Ananas comosus]	RecName: Full=Heavy metal-associated isoprenylated plant protein 23 {ECO:0000303|PubMed:21072340, ECO:0000303|PubMed:23368984}; Short=AtHIP23 {ECO:0000303|PubMed:21072340, ECO:0000303|PubMed:23368984}; Flags: Precursor;	SubName: Full=Heavy metal-associated isoprenylated plant protein 26 {ECO:0000313|EMBL:OAY72388.1};	Copper chaperone	GO:0005737,cytoplasm; GO:0046914,transition metal ion binding; GO:0046916,cellular transition metal ion homeostasis; GO:0030001,metal ion transport	Heavy-metal-associated domain	pmb1096	1.16603	Indole	0.959	4.24372e-05	3
gene:Aco001227.1.path1	1.4	K00020 3-hydroxyisobutyrate dehydrogenase [EC:1.1.1.31] | (RefSeq) 6-phosphogluconate dehydrogenase-like protein (A)	Protein EXORDIUM [Ananas comosus]	RecName: Full=Protein EXORDIUM; Flags: Precursor;	SubName: Full=Protein EXORDIUM {ECO:0000313|EMBL:OAY80676.1};	--	GO:0048046,apoplast; GO:0005618,cell wall; GO:0005615,extracellular space; GO:0005794,Golgi apparatus; GO:0009505,plant-type cell wall; GO:0009741,response to brassinosteroid	Phosphate-induced protein 1 conserved region	pmb1096	1.16603	Indole	0.981	2.9287e-06	3
gene:Aco001236.1.path1	2.302	K13993 HSP20 family protein | (RefSeq) small heat shock protein, chloroplastic (A)	Heat shock 22 kDa protein, mitochondrial [Ananas comosus]	RecName: Full=Heat shock 22 kDa protein, mitochondrial; Flags: Precursor;	SubName: Full=Heat shock 22 kDa protein, mitochondrial {ECO:0000313|EMBL:OAY74809.1};	Molecular chaperone (small heat-shock protein Hsp26/Hsp42)	GO:0005739,mitochondrion	Hsp20/alpha crystallin family	pmb1096	1.16603	Indole	0.98	3.4963e-06	3
gene:Aco001359.1.path1	1.413	K05933 aminocyclopropanecarboxylate oxidase [EC:1.14.17.4] | (RefSeq) 1-aminocyclopropane-1-carboxylate oxidase (A)	1-aminocyclopropane-1-carboxylate oxidase 2-like [Ananas comosus]	RecName: Full=1-aminocyclopropane-1-carboxylate oxidase; Short=ACC oxidase; EC=1.14.17.4; AltName: Full=Ethylene-forming enzyme; Short=EFE;	SubName: Full=1-aminocyclopropane-1-carboxylate oxidase 1 {ECO:0000313|EMBL:OAY85271.1};	--	GO:0009815,1-aminocyclopropane-1-carboxylate oxidase activity; GO:0031418,L-ascorbic acid binding; GO:0046872,metal ion binding; GO:0009693,ethylene biosynthetic process; GO:0009835,fruit ripening	--	pmb1096	1.16603	Indole	0.913	0.000582793	3
gene:Aco001562.1.path1	1.241	--	Trihelix transcription factor GT-3b [Ananas comosus]	RecName: Full=Trihelix transcription factor GT-3b; AltName: Full=Transcription factor GT-1-like; AltName: Full=Trihelix DNA-binding protein GT-3b;	SubName: Full=Trihelix transcription factor GT-3b {ECO:0000313|EMBL:OAY74283.1};	Transcription factor GT-2 and related proteins, contains trihelix DNA-binding/SANT domain	GO:0016592,mediator complex; GO:0005730,nucleolus; GO:0005634,nucleus; GO:0003700,DNA-binding transcription factor activity; GO:0000981,DNA-binding transcription factor activity, RNA polymerase II-specific; GO:0043565,sequence-specific DNA binding; GO:0006355,regulation of transcription, DNA-templated; GO:0006351,transcription, DNA-templated	Myb-like DNA-binding domain	pmb1096	1.16603	Indole	0.931	0.000264296	3
gene:Aco001590.1.path1	1.054	K00522 ferritin heavy chain [EC:1.16.3.2] | (RefSeq) ferritin-2, chloroplastic (A)	Ferritin-3, chloroplastic, partial [Ananas comosus]	RecName: Full=Ferritin-2, chloroplastic; EC=1.16.3.1; AltName: Full=NtFer2; Flags: Precursor;	RecName: Full=Ferritin {ECO:0000256|RuleBase:RU361145}; EC=1.16.3.1 {ECO:0000256|RuleBase:RU361145}; Flags: Fragment;	Ferritin	GO:0009507,chloroplast; GO:0008199,ferric iron binding; GO:0004322,ferroxidase activity; GO:0006879,cellular iron ion homeostasis; GO:0006826,iron ion transport	Rubrerythrin	pmb1096	1.16603	Indole	0.92	0.000436865	3
gene:Aco001642.1.path1	1.011	--	Ubiquinol-cytochrome c reductase complex 6.7 kDa protein [Ananas comosus]	RecName: Full=Ubiquinol-cytochrome c reductase complex 6.7 kDa protein; Short=CR6;	SubName: Full=Ubiquinol-cytochrome c reductase complex 6.7 kDa protein {ECO:0000313|EMBL:OAY79952.1};	--	GO:0005750,mitochondrial respiratory chain complex III; GO:0055114,oxidation-reduction process	--	pmb1096	1.16603	Indole	0.804	0.00896175	3
gene:Aco001760.1.path1	2.291	K02183 calmodulin | (RefSeq) calmodulin-like (A)	LOW QUALITY PROTEIN: calmodulin [Ananas comosus]	RecName: Full=Probable calcium-binding protein CML10; AltName: Full=Calmodulin-like protein 10;	SubName: Full=Calmodulin {ECO:0000313|EMBL:OAY73054.1};	Calmodulin and related proteins (EF-Hand superfamily)	GO:0005509,calcium ion binding	EF-hand domain	pmb1096	1.16603	Indole	0.866	0.00254966	3
gene:Aco001764.1.path1	1.041	K06611 stachyose synthetase [EC:2.4.1.67] | (RefSeq) stachyose synthase-like (A)	Stachyose synthase, partial [Ananas comosus]	RecName: Full=Stachyose synthase; EC=2.4.1.67; AltName: Full=Galactinol--raffinose galactosyltransferase; Flags: Precursor;	SubName: Full=Stachyose synthase {ECO:0000313|EMBL:OAY73056.1}; Flags: Fragment;	--	GO:0005737,cytoplasm; GO:0047268,galactinol-raffinose galactosyltransferase activity; GO:0009312,oligosaccharide biosynthetic process; GO:0033532,stachyose biosynthetic process	Raffinose synthase or seed imbibition protein Sip1	pmb1096	1.16603	Indole	0.833	0.00530784	3
gene:Aco001765.1.path1	1.931	K06611 stachyose synthetase [EC:2.4.1.67] | (RefSeq) stachyose synthase-like (A)	Stachyose synthase [Ananas comosus]	RecName: Full=Probable galactinol--sucrose galactosyltransferase 4; EC=2.4.1.82; AltName: Full=Raffinose synthase 4;	SubName: Full=Stachyose synthase {ECO:0000313|EMBL:OAY81761.1};	--	GO:0047268,galactinol-raffinose galactosyltransferase activity; GO:0047274,galactinol-sucrose galactosyltransferase activity; GO:0005975,carbohydrate metabolic process; GO:0080167,response to karrikin; GO:0006979,response to oxidative stress	Raffinose synthase or seed imbibition protein Sip1	pmb1096	1.16603	Indole	0.83	0.00564829	3
gene:Aco001805.1.path1	2.192	--	uncharacterized protein LOC109724344 [Ananas comosus]	--	SubName: Full=Uncharacterized protein {ECO:0000313|EMBL:OAY79127.1};	--	--	Cotton fibre expressed protein	pmb1096	1.16603	Indole	0.871	0.00221382	3
gene:Aco001985.1.path1	1.809	K12486 stromal membrane-associated protein | (RefSeq) probable ADP-ribosylation factor GTPase-activating protein AGD11 (A)	probable ADP-ribosylation factor GTPase-activating protein AGD11 isoform X3 [Ananas comosus]	RecName: Full=Probable ADP-ribosylation factor GTPase-activating protein AGD11; Short=ARF GAP AGD11; AltName: Full=Protein ARF-GAP DOMAIN 11; Short=AtAGD11;	SubName: Full=Putative ADP-ribosylation factor GTPase-activating protein AGD11 {ECO:0000313|EMBL:OAY69641.1};	Predicted Ca2+-dependent phospholipid-binding protein	GO:0005096,GTPase activator activity; GO:0046872,metal ion binding	Putative GTPase activating protein for Arf	pmb1096	1.16603	Indole	0.862	0.00279583	3
gene:Aco002103.1.path1	2.162	--	uncharacterized protein LOC109708561 isoform X1 [Ananas comosus]	RecName: Full=Protein RICE SALT SENSITIVE 3 {ECO:0000303|PubMed:23715469};	SubName: Full=Uncharacterized protein {ECO:0000313|EnsemblPlants:OBART11G12290.2};	--	GO:0005737,cytoplasm; GO:0005634,nucleus; GO:0006355,regulation of transcription, DNA-templated; GO:0006351,transcription, DNA-templated	bHLH-MYC and R2R3-MYB transcription factors N-terminal	pmb1096	1.16603	Indole	0.843	0.00428666	3
gene:Aco002262.1.path1	1.43	--	uncharacterized protein LOC109708620 [Ananas comosus]	--	SubName: Full=Glutamine synthetase {ECO:0000313|EMBL:JAT61459.1}; Flags: Fragment;	--	--	Protein of unknown function (DUF688)	pmb1096	1.16603	Indole	0.881	0.00170612	3
gene:Aco002287.1.path1	1.078	K18211 synaptosomal-associated protein 25 | (RefSeq) SNAP25 homologous protein SNAP33 (A)	SNAP25 homologous protein SNAP33-like [Ananas comosus]	RecName: Full=SNAP25 homologous protein SNAP33 {ECO:0000303|PubMed:12746539}; Short=AtSNAP33 {ECO:0000303|PubMed:12746539}; AltName: Full=Snap25a {ECO:0000303|PubMed:11718726}; AltName: Full=Synaptosomal-associated protein SNAP25-like 1 {ECO:0000303|PubMed:11718726}; Short=SNAP-25-like protein 1 {ECO:0000303|PubMed:11718726};	SubName: Full=SNAPous protein SNAP33 {ECO:0000313|EMBL:OAY80004.1};	SNAP-25 (synaptosome-associated protein) component of SNARE complex	GO:0009504,cell plate; GO:0009507,chloroplast; GO:0016021,integral component of membrane; GO:0005886,plasma membrane; GO:0005484,SNAP receptor activity; GO:0000911,cytokinesis by cell plate formation; GO:0061025,membrane fusion; GO:0015031,protein transport; GO:0009737,response to abscisic acid; GO:0009612,response to mechanical stimulus; GO:0051707,response to other organism; GO:0016192,vesicle-…	Snare region anchored in the vesicle membrane C-terminus	pmb1096	1.16603	Indole	0.906	0.00077028	3
gene:Aco002288.1.path1	1.144	K11254 histone H4 | (RefSeq) histone H4 (A)	hypothetical protein SETIT_032292mg, partial [Setaria italica]	RecName: Full=Histone H4;	RecName: Full=Histone H4 {ECO:0000256|RuleBase:RU000528}; Flags: Fragment;	Histone H4	GO:0009507,chloroplast; GO:0005829,cytosol; GO:0000788,nuclear nucleosome; GO:0005730,nucleolus; GO:0005886,plasma membrane; GO:0009506,plasmodesma; GO:0009579,thylakoid; GO:0005774,vacuolar membrane; GO:0003677,DNA binding; GO:0042393,histone binding; GO:0046982,protein heterodimerization activity; GO:0006334,nucleosome assembly; GO:0009414,response to water deprivation	Transcription initiation factor IID, 31kD subunit	pmb1096	1.16603	Indole	0.86	0.00295921	3
gene:Aco002408.1.path1	1.22	K20478 golgin subfamily B member 1 | (RefSeq) protein NETWORKED 1D-like (A)	protein NETWORKED 3A-like [Ananas comosus]	RecName: Full=Protein NETWORKED 3C {ECO:0000303|PubMed:22840520};	SubName: Full=Protein NETWORKED 3A {ECO:0000313|EMBL:OAY82071.1};	--	GO:0005789,endoplasmic reticulum membrane; GO:0005886,plasma membrane; GO:0003779,actin binding	bZIP transcription factor	pmb1096	1.16603	Indole	0.945	0.000124339	3
gene:Aco002450.1.path1	2.952	K02987 small subunit ribosomal protein S4e | (RefSeq) 40S ribosomal protein S4-3 (A)	40S ribosomal protein S4-1-like [Ananas comosus]	RecName: Full=40S ribosomal protein S4-3;	RecName: Full=40S ribosomal protein S4 {ECO:0000256|PIRNR:PIRNR002116};	40S ribosomal protein S4	GO:0005829,cytosol; GO:0022626,cytosolic ribosome; GO:0022627,cytosolic small ribosomal subunit; GO:0016020,membrane; GO:0005730,nucleolus; GO:0003723,RNA binding; GO:0019843,rRNA binding; GO:0003735,structural constituent of ribosome; GO:0006412,translation	S4 domain	pmb1096	1.16603	Indole	0.89	0.00128658	3
gene:Aco002505.1.path1	1.259	K05387 glutamate receptor, ionotropic, plant | (RefSeq) LOW QUALITY PROTEIN: glutamate receptor 2.3-like (A)	major allergen Pru ar 1-like [Ananas comosus]	RecName: Full=Major pollen allergen Bet v 1-M/N; AltName: Full=Allergen Bet v I-M/N; AltName: Allergen=Bet v 1-M/N;	SubName: Full=Major pollen allergen Bet v 1-M/N {ECO:0000313|EMBL:OAY77309.1};	--	GO:0005737,cytoplasm; GO:0006952,defense response; GO:0009607,response to biotic stimulus	Polyketide cyclase / dehydrase and lipid transport	pmb1096	1.16603	Indole	0.968	1.8802e-05	3
gene:Aco002567.1.path1	1.25	K12835 ATP-dependent RNA helicase DDX42 [EC:3.6.4.13] | (RefSeq) DEAD-box ATP-dependent RNA helicase 24 isoform X1 (A)	probable WRKY transcription factor 48 [Ananas comosus]	RecName: Full=Probable WRKY transcription factor 57; AltName: Full=WRKY DNA-binding protein 57;	SubName: Full=probable WRKY transcription factor 48 {ECO:0000313|RefSeq:XP_010259241.1};	--	GO:0005634,nucleus; GO:0003700,DNA-binding transcription factor activity; GO:0043565,sequence-specific DNA binding; GO:0044212,transcription regulatory region DNA binding; GO:0006970,response to osmotic stress; GO:0009651,response to salt stress; GO:0009414,response to water deprivation; GO:0006351,transcription, DNA-templated	WRKY DNA -binding domain	pmb1096	1.16603	Indole	0.913	0.000595117	3
gene:Aco002577.1.path1	1.599	K08486 syntaxin 1B/2/3 | (RefSeq) uncharacterized protein LOC113306450 (A)	DUF724 domain-containing protein 3 [Ananas comosus]	RecName: Full=DUF724 domain-containing protein 2 {ECO:0000305}; Short=AtDUF2 {ECO:0000303|PubMed:19795213};	SubName: Full=DUF724 domain-containing protein 3 isoform X2 {ECO:0000313|RefSeq:XP_008793358.1};	--	GO:0040008,regulation of growth	Agenet domain	pmb1096	1.16603	Indole	0.982	2.3108e-06	3
gene:Aco002592.1.path1	2.336	--	germin-like protein 8-14 [Ananas comosus]	RecName: Full=Auxin-binding protein ABP20; Flags: Precursor;	SubName: Full=Auxin-binding protein ABP20 {ECO:0000313|EMBL:OAY67308.1}; Flags: Fragment;	--	GO:0048046,apoplast; GO:0005618,cell wall; GO:0030145,manganese ion binding; GO:0045735,nutrient reservoir activity; GO:0009734,auxin-activated signaling pathway	Cupin domain	pmb1096	1.16603	Indole	0.936	0.000200506	3
gene:Aco002593.1.path1	1.83	--	Auxin-binding protein ABP19a [Ananas comosus]	RecName: Full=Germin-like protein 8-14; AltName: Full=Germin-like protein 1; AltName: Full=Germin-like protein 5; Short=OsGER5; Flags: Precursor;	SubName: Full=Auxin-binding protein ABP19a {ECO:0000313|EMBL:OAY67467.1};	--	GO:0048046,apoplast; GO:0005618,cell wall; GO:0031012,extracellular matrix; GO:0030145,manganese ion binding; GO:0045735,nutrient reservoir activity	Cupin domain	pmb1096	1.16603	Indole	0.819	0.00697661	3
gene:Aco002602.1.path1	5.312	--	--	--	--	--	--	--	pmb1096	1.16603	Indole	0.894	0.00114125	3
gene:Aco002623.1.path1	1.159	--	uncharacterized protein LOC109711184 [Ananas comosus]	--	SubName: Full=Uncharacterized protein {ECO:0000313|EMBL:OAY80656.1};	--	GO:0016021,integral component of membrane	--	pmb1096	1.16603	Indole	0.842	0.0044522	3
gene:Aco002655.1.path1	2.423	K13473 chitin elicitor-binding protein | (RefSeq) uncharacterized protein LOC100384051 precursor (A)	lysM domain-containing GPI-anchored protein 1 [Ananas comosus]	RecName: Full=LysM domain-containing GPI-anchored protein LYP6 {ECO:0000305}; AltName: Full=LysM domain-containing protein 6 {ECO:0000303|PubMed:22872757}; Short=Os-LYP6 {ECO:0000303|PubMed:22872757}; Flags: Precursor;	SubName: Full=LysM domain-containing GPI-anchored protein 1 {ECO:0000313|EMBL:OAY71924.1}; Flags: Fragment;	--	GO:0031225,anchored component of membrane; GO:0005886,plasma membrane; GO:0045087,innate immune response	LysM domain	pmb1096	1.16603	Indole	0.922	0.000397972	3
gene:Aco002735.1.path1	1.009	K01802 peptidylprolyl isomerase [EC:5.2.1.8] | (RefSeq) peptidyl-prolyl cis-trans isomerase FKBP12 (A)	peptidyl-prolyl cis-trans isomerase FKBP12-like isoform X1 [Ananas comosus]	RecName: Full=Peptidyl-prolyl cis-trans isomerase FKBP12; Short=PPIase FKBP12; EC=5.2.1.8; AltName: Full=12 kDa FK506-binding protein; Short=12 kDa FKBP; AltName: Full=FK506-binding protein 12; Short=VfFKBP12; AltName: Full=FKBP-12; AltName: Full=Immunophilin FKBP12; AltName: Full=Rotamase;	RecName: Full=Peptidylprolyl isomerase {ECO:0000256|PROSITE-ProRule:PRU00277}; EC=5.2.1.8 {ECO:0000256|PROSITE-ProRule:PRU00277};	FKBP-type peptidyl-prolyl cis-trans isomerase	GO:0005737,cytoplasm; GO:0003755,peptidyl-prolyl cis-trans isomerase activity	FKBP-type peptidyl-prolyl cis-trans isomerase	pmb1096	1.16603	Indole	0.913	0.000583527	3
gene:Aco002938.1.path1	1.013	--	Microtubule-associated protein TORTIFOLIA1 [Ananas comosus]	RecName: Full=TORTIFOLIA1-like protein 3 {ECO:0000303|PubMed:15324671};	SubName: Full=Microtubule-associated protein TORTIFOLIA1 {ECO:0000313|EMBL:OAY79205.1};	--	GO:0005874,microtubule; GO:0008017,microtubule binding	--	pmb1096	1.16603	Indole	0.821	0.00663623	3
gene:Aco002958.1.path1	1.544	K11699 RNA-dependent RNA polymerase [EC:2.7.7.48] | (RefSeq) probable RNA-dependent RNA polymerase 1 (A)	RNA-dependent RNA polymerase 1, partial [Ananas comosus]	RecName: Full=RNA-dependent RNA polymerase 1; Short=AtRDRP1; EC=2.7.7.48; AltName: Full=RNA-directed RNA polymerase 1;	SubName: Full=RNA-dependent RNA polymerase 1 {ECO:0000313|EMBL:OAY79234.1}; Flags: Fragment;	RNA-directed RNA polymerase QDE-1 required for posttranscriptional gene silencing and RNA interference	GO:0003723,RNA binding; GO:0003968,RNA-directed 5'-3' RNA polymerase activity; GO:0006952,defense response; GO:0060148,positive regulation of posttranscriptional gene silencing; GO:0030422,production of siRNA involved in RNA interference; GO:0009751,response to salicylic acid; GO:0009615,response to virus; GO:0010025,wax biosynthetic process	Glu/Leu/Phe/Val dehydrogenase, dimerisation domain	pmb1096	1.16603	Indole	0.959	4.32667e-05	3
gene:Aco003176.1.path1	3.248	K22736 vacuolar iron transporter family protein | (RefSeq) vacuolar iron transporter homolog 2-like isoform X1 (A)	vacuolar iron transporter homolog 1-like [Ananas comosus]	RecName: Full=Vacuolar iron transporter homolog 1; AltName: Full=Protein NODULIN-LIKE 1;	SubName: Full=Vacuolar iron transporter {ECO:0000313|EMBL:OAY74033.1};	Uncharacterized membrane protein	GO:0016021,integral component of membrane; GO:0016020,membrane; GO:0005774,vacuolar membrane; GO:0005381,iron ion transmembrane transporter activity; GO:0005384,manganese ion transmembrane transporter activity; GO:0030026,cellular manganese ion homeostasis; GO:0071369,cellular response to ethylene stimulus; GO:0071281,cellular response to iron ion; GO:0071732,cellular response to nitric oxide; GO…	VIT family	pmb1096	1.16603	Indole	0.938	0.000179633	3
gene:Aco003368.1.path1	2.893	K01179 endoglucanase [EC:3.2.1.4] | (RefSeq) endoglucanase 3-like (A)	Endoglucanase 1 [Ananas comosus]	RecName: Full=Endoglucanase 11; EC=3.2.1.4; AltName: Full=Endo-1,4-beta glucanase 11; AltName: Full=OsGLU4; Flags: Precursor;	RecName: Full=Endoglucanase {ECO:0000256|RuleBase:RU361166}; EC=3.2.1.4 {ECO:0000256|RuleBase:RU361166};	--	GO:0005576,extracellular region; GO:0008810,cellulase activity; GO:0071555,cell wall organization; GO:0030245,cellulose catabolic process	Glycosyl hydrolase family 9	pmb1096	1.16603	Indole	0.912	0.000610249	3
gene:Aco003513.1.path1	1.643	K02537 mitotic spindle assembly checkpoint protein MAD2 | (RefSeq) mitotic spindle checkpoint protein MAD2 isoform X1 (A)	mitotic spindle checkpoint protein MAD2 [Ananas comosus]	RecName: Full=Mitotic spindle checkpoint protein MAD2;	SubName: Full=mitotic spindle checkpoint protein MAD2 {ECO:0000313|RefSeq:XP_008812413.1};	Spindle assembly checkpoint protein	GO:0005634,nucleus; GO:0051301,cell division; GO:0007094,mitotic spindle assembly checkpoint	HORMA domain	pmb1096	1.16603	Indole	0.87	0.00228594	3
gene:Aco003522.1.path1	1.404	K13065 shikimate O-hydroxycinnamoyltransferase [EC:2.3.1.133] | (RefSeq) vinorine synthase-like (A)	vinorine synthase-like [Ananas comosus]	RecName: Full=Salutaridinol 7-O-acetyltransferase {ECO:0000303|PubMed:11404355}; Short=salAT {ECO:0000303|PubMed:11404355}; EC=2.3.1.150 {ECO:0000269|PubMed:11404355, ECO:0000269|PubMed:8537369};	SubName: Full=Salutaridinol 7-O-acetyltransferase {ECO:0000313|EMBL:OAY76092.1};	--	GO:0047180,salutaridinol 7-O-acetyltransferase activity; GO:0009820,alkaloid metabolic process	Transferase family	pmb1096	1.16603	Indole	0.937	0.000192877	3
gene:Aco003636.1.path1	4.887	--	--	--	--	--	--	--	pmb1096	1.16603	Indole	0.803	0.00910126	3
gene:Aco003653.1.path1	1.401	K04733 interleukin-1 receptor-associated kinase 4 [EC:2.7.11.1] | (RefSeq) receptor-like protein kinase HERK 1 (A)	heavy metal-associated isoprenylated plant protein 7 [Ananas comosus]	RecName: Full=Heavy metal-associated isoprenylated plant protein 7 {ECO:0000303|PubMed:21072340, ECO:0000303|PubMed:23368984}; Short=AtHIP07 {ECO:0000303|PubMed:21072340, ECO:0000303|PubMed:23368984}; AltName: Full=Farnesylated protein 3 {ECO:0000303|PubMed:8837031}; Short=AtFP3 {ECO:0000303|PubMed:8837031}; Flags: Precursor;	SubName: Full=Uncharacterized protein {ECO:0000313|EnsemblPlants:GSMUA_Achr6P06060_001};	Copper chaperone	GO:0005737,cytoplasm; GO:0005886,plasma membrane; GO:0046914,transition metal ion binding; GO:0046916,cellular transition metal ion homeostasis; GO:0030001,metal ion transport	Proline-rich membrane anchor 1	pmb1096	1.16603	Indole	0.948	9.72898e-05	3
gene:Aco003668.1.path1	1.056	K13415 protein brassinosteroid insensitive 1 [EC:2.7.10.1 2.7.11.1] | (RefSeq) uncharacterized LOC103401427 (A)	squamosa promoter-binding-like protein 16 [Ananas comosus]	RecName: Full=Squamosa promoter-binding-like protein 2;	SubName: Full=squamosa promoter-binding-like protein 16 {ECO:0000313|RefSeq:XP_008801848.1};	--	GO:0005634,nucleus; GO:0003677,DNA binding; GO:0046872,metal ion binding; GO:0006355,regulation of transcription, DNA-templated; GO:0006351,transcription, DNA-templated	SBP domain	pmb1096	1.16603	Indole	0.88	0.00176555	3
gene:Aco003685.1.path1	1.212	--	uncharacterized protein LOC109723515 [Ananas comosus]	--	SubName: Full=uncharacterized protein LOC103720162 {ECO:0000313|RefSeq:XP_008807971.1};	--	--	Transglycosylase SLT domain	pmb1096	1.16603	Indole	0.87	0.00229521	3
gene:Aco003712.1.path1	1.993	K08818 cell division cycle 2-like [EC:2.7.11.22] | (RefSeq) cyclin-dependent kinase G-2 (A)	cyclin-dependent kinase G-2-like [Ananas comosus]	RecName: Full=Cyclin-dependent kinase G-2; Short=CDKG;2; EC=2.7.11.22; EC=2.7.11.23;	SubName: Full=Cyclin-dependent kinase G-2 {ECO:0000313|EMBL:OAY81723.1};	Protein kinase PITSLRE and related kinases	GO:0005634,nucleus; GO:0005524,ATP binding; GO:0004693,cyclin-dependent protein serine/threonine kinase activity; GO:0008353,RNA polymerase II CTD heptapeptide repeat kinase activity; GO:0006468,protein phosphorylation; GO:0010468,regulation of gene expression; GO:0007346,regulation of mitotic cell cycle	RIO1 family	pmb1096	1.16603	Indole	0.907	0.000739487	3
gene:Aco003814.1.path1	1.338	no KO assigned | (RefSeq) glucan endo-1,3-beta-glucosidase 1 (A)	plasmodesmata callose-binding protein 1 [Ananas comosus]	RecName: Full=PLASMODESMATA CALLOSE-BINDING PROTEIN 1; Short=AtPDCB1; AltName: Full=Glucan endo-1,3-beta-glucosidase-like protein 2; Flags: Precursor;	SubName: Full=Plasmodesmata callose-binding protein 1 {ECO:0000313|EMBL:OAY76523.1};	--	GO:0031225,anchored component of membrane; GO:0046658,anchored component of plasma membrane; GO:0009505,plant-type cell wall; GO:0005886,plasma membrane; GO:0009506,plasmodesma; GO:0001872,(1->3)-beta-D-glucan binding; GO:0004553,hydrolase activity, hydrolyzing O-glycosyl compounds; GO:0030247,polysaccharide binding; GO:0052543,callose deposition in cell wall	X8 domain	pmb1096	1.16603	Indole	0.807	0.00849354	3
gene:Aco004012.1.path1	1.502	K04733 interleukin-1 receptor-associated kinase 4 [EC:2.7.11.1] | (RefSeq) probable LRR receptor-like protein kinase At1g51890 isoform X1 (A)	probable LRR receptor-like serine/threonine-protein kinase MEE39 [Ananas comosus]	RecName: Full=Putative leucine-rich repeat receptor-like serine/threonine-protein kinase At2g14440; EC=2.7.11.1; Flags: Precursor;	SubName: Full=Putative LRR receptor-like serine/threonine-protein kinase MEE39 {ECO:0000313|EMBL:OAY66699.1};	FOG: Leucine rich repeat	GO:0016021,integral component of membrane; GO:0005886,plasma membrane; GO:0005524,ATP binding; GO:0004674,protein serine/threonine kinase activity	Leucine Rich Repeat	pmb1096	1.16603	Indole	0.926	0.000335166	3
gene:Aco004308.1.path1	1.065	K04733 interleukin-1 receptor-associated kinase 4 [EC:2.7.11.1] | (RefSeq) G-type lectin S-receptor-like serine/threonine-protein kinase SD2-5 (A)	uncharacterized protein LOC109710252 [Ananas comosus]	RecName: Full=G-type lectin S-receptor-like serine/threonine-protein kinase SD2-5; EC=2.7.11.1; AltName: Full=S-domain-2 (SD2) receptor kinase 5; Short=SD2-5; Flags: Precursor;	SubName: Full=G-type lectin S-receptor-like serine/threonine-protein kinase SD2-5 {ECO:0000313|EMBL:OAY71632.1};	--	GO:0016021,integral component of membrane; GO:0005886,plasma membrane; GO:0005524,ATP binding; GO:0005516,calmodulin binding; GO:0030246,carbohydrate binding; GO:0004672,protein kinase activity; GO:0004674,protein serine/threonine kinase activity; GO:0031625,ubiquitin protein ligase binding; GO:0046777,protein autophosphorylation	S-locus glycoprotein domain	pmb1096	1.16603	Indole	0.833	0.00526065	3
gene:Aco004394.1.path1	1.208	K15119 solute carrier family 25, member 39/40 | (RefSeq) mitochondrial carrier protein MTM1-like (A)	uncharacterized protein LOC109710753 isoform X2 [Ananas comosus]	--	SubName: Full=Uncharacterized protein {ECO:0000313|EMBL:OAY83389.1};	--	--	Mature-T-Cell Proliferation I type	pmb1096	1.16603	Indole	0.968	1.9695e-05	3
gene:Aco004479.1.path1	2.46	K22410 PR domain zinc finger protein 16 | (RefSeq) protein indeterminate-domain 2-like (A)	zinc finger protein MAGPIE-like [Ananas comosus]	RecName: Full=Zinc finger protein MAGPIE {ECO:0000303|PubMed:17785527}; AltName: Full=Protein indeterminate-domain 3 {ECO:0000303|PubMed:16784536};	SubName: Full=Zinc finger protein MAGPIE {ECO:0000313|EMBL:OAY84259.1};	FOG: Zn-finger	GO:0005634,nucleus; GO:0003700,DNA-binding transcription factor activity; GO:0046872,metal ion binding; GO:0044212,transcription regulatory region DNA binding; GO:0008356,asymmetric cell division; GO:0006355,regulation of transcription, DNA-templated; GO:0006351,transcription, DNA-templated	C2H2-type zinc finger	pmb1096	1.16603	Indole	0.836	0.00498859	3
gene:Aco004740.1.path1	2.309	K07748 sterol-4alpha-carboxylate 3-dehydrogenase (decarboxylating) [EC:1.1.1.170] | (RefSeq) 3beta-hydroxysteroid-dehydrogenase/decarboxylase (A)	3beta-hydroxysteroid-dehydrogenase/decarboxylase isoform 2 [Ananas comosus]	--	RecName: Full=Reticulon-like protein {ECO:0000256|RuleBase:RU363132};	--	GO:0005789,endoplasmic reticulum membrane; GO:0016021,integral component of membrane; GO:0003854,3-beta-hydroxy-delta5-steroid dehydrogenase activity; GO:0006694,steroid biosynthetic process	--	pmb1096	1.16603	Indole	0.888	0.00136809	3
gene:Aco004852.1.path1	1.375	--	--	--	--	--	--	--	pmb1096	1.16603	Indole	0.924	0.000370657	3
gene:Aco004895.1.path1	1.037	K15223 upstream activation factor subunit UAF30 | (RefSeq) upstream activation factor subunit UAF30-like (A)	uncharacterized protein LOC109713422 isoform X2 [Ananas comosus]	RecName: Full=Zinc finger CCCH domain-containing protein 19; Short=AtC3H19; AltName: Full=Protein Needed for RDR2-independent DNA methylation;	SubName: Full=Protein TRI1 {ECO:0000313|EMBL:OAY84048.1};	RNA polymerase I transcription factor UAF	GO:0005829,cytosol; GO:0005634,nucleus; GO:0003677,DNA binding; GO:0042393,histone binding; GO:0046872,metal ion binding; GO:0032776,DNA methylation on cytosine; GO:0031047,gene silencing by RNA; GO:0010964,regulation of chromatin silencing by small RNA; GO:0006351,transcription, DNA-templated	SWIB/MDM2 domain	pmb1096	1.16603	Indole	0.821	0.00665708	3
gene:Aco004910.1.path1	1.288	--	LOB domain-containing protein 38 [Ananas comosus]	RecName: Full=LOB domain-containing protein 38; AltName: Full=ASYMMETRIC LEAVES 2-like protein 40; Short=AS2-like protein 40;	SubName: Full=LOB domain-containing protein 38 {ECO:0000313|EMBL:OAY81454.1};	--	--	Lateral organ boundaries (LOB) domain	pmb1096	1.16603	Indole	0.897	0.00105477	3
gene:Aco004957.1.path1	1.136	--	uncharacterized protein LOC109712526 [Ananas comosus]	--	SubName: Full=Uncharacterized protein {ECO:0000313|EMBL:OAY78848.1}; Flags: Fragment;	--	--	Leucine-zipper of ternary complex factor MIP1	pmb1096	1.16603	Indole	0.927	0.000326085	3
gene:Aco004970.1.path1	1.195	K16241 transcription factor HY5 | (RefSeq) transcription factor HY5-like isoform X1 (A)	ocs element-binding factor 1-like, partial [Ananas comosus]	RecName: Full=bZIP transcription factor RISBZ4 {ECO:0000305}; AltName: Full=Rice seed bZIP4 {ECO:0000305}; AltName: Full=bZIP transcription factor 15 {ECO:0000303|PubMed:18065552}; Short=OsbZIP15 {ECO:0000303|PubMed:18065552};	SubName: Full=Ocs element-binding factor 1 {ECO:0000313|EMBL:OAY78871.1};	--	GO:0005634,nucleus; GO:0003677,DNA binding; GO:0003700,DNA-binding transcription factor activity; GO:0006351,transcription, DNA-templated	Basic region leucine zipper	pmb1096	1.16603	Indole	0.902	0.00086901	3
gene:Aco004980.1.path1	2.699	K13449 pathogenesis-related protein 1 | (RefSeq) STS14 protein-like (A)	Pathogenesis-related protein 1C [Ananas comosus]	RecName: Full=Pathogenesis-related protein 1B; Short=PR-1B; Flags: Precursor;	SubName: Full=Pathogenesis-related protein 1C {ECO:0000313|EMBL:OAY78864.1};	Defense-related protein containing SCP domain	GO:0005576,extracellular region; GO:0005773,vacuole; GO:0006952,defense response; GO:0009607,response to biotic stimulus	Protein of unknown function (DUF1350)	pmb1096	1.16603	Indole	0.979	4.1055e-06	3
gene:Aco005105.1.path1	1.283	K00799 glutathione S-transferase [EC:2.5.1.18] | (RefSeq) probable glutathione S-transferase parA (A)	probable glutathione S-transferase parA [Ananas comosus]	RecName: Full=Probable glutathione S-transferase parA; EC=2.5.1.18; AltName: Full=Auxin-regulated protein parA; AltName: Full=STR246C protein;	SubName: Full=Putative glutathione S-transferase parA {ECO:0000313|EMBL:OAY73243.1};	Glutathione S-transferase	GO:0004364,glutathione transferase activity; GO:0009734,auxin-activated signaling pathway	Glutathione S-transferase, C-terminal domain	pmb1096	1.16603	Indole	0.973	1.05345e-05	3
gene:Aco005131.1.path1	2.46	--	putative RING-H2 finger protein ATL71 [Ananas comosus]	--	SubName: Full=Putative RING-H2 finger protein ATL71 {ECO:0000313|EMBL:OAY73259.1};	--	GO:0016021,integral component of membrane	--	pmb1096	1.16603	Indole	0.839	0.00466551	3
gene:Aco005230.1.path1	1.031	K14484 auxin-responsive protein IAA | (RefSeq) auxin-responsive protein IAA30-like (A)	auxin-responsive protein IAA30-like [Ananas comosus]	RecName: Full=Auxin-responsive protein IAA30; AltName: Full=Indoleacetic acid-induced protein 30;	RecName: Full=Auxin-responsive protein {ECO:0000256|RuleBase:RU004549};	--	GO:0005634,nucleus; GO:0009734,auxin-activated signaling pathway; GO:0006355,regulation of transcription, DNA-templated; GO:0006351,transcription, DNA-templated	AUX/IAA family	pmb1096	1.16603	Indole	0.916	0.000527436	3
gene:Aco005286.1.path1	1.615	K22759 coiled-coil-helix-coiled-coil-helix domain-containing protein 10 | (RefSeq) uncharacterized protein C6C3.02c-like isoform X1 (A)	uncharacterized protein C6C3.02c-like isoform X1 [Ananas comosus]	--	SubName: Full=Uncharacterized protein {ECO:0000313|EMBL:OAY66295.1};	Uncharacterized conserved protein	--	CHCH-CHCH-like Cx9C, IMS import disulfide relay-system,	pmb1096	1.16603	Indole	0.965	2.45625e-05	3
gene:Aco005343.1.path1	1.621	--	--	--	--	--	--	--	pmb1096	1.16603	Indole	0.944	0.000125869	3
gene:Aco005365.1.path1	1.147	K07200 5'-AMP-activated protein kinase, regulatory gamma subunit | (RefSeq) SNF1-related protein kinase regulatory subunit gamma-1-like isoform X1 (A)	SNF1-related protein kinase regulatory subunit gamma-1-like isoform X2 [Ananas comosus]	RecName: Full=SNF1-related protein kinase regulatory subunit gamma-1; Short=AKIN subunit gamma-1; Short=AKING1; Short=AKINgamma1; AltName: Full=CBS domain-containing protein CBSCBS1;	SubName: Full=SNF1-related protein kinase regulatory subunit gamma-1-like {ECO:0000313|RefSeq:XP_008800740.1};	5'-AMP-activated protein kinase, gamma subunit	GO:0009505,plant-type cell wall; GO:0005524,ATP binding; GO:0003824,catalytic activity; GO:0019887,protein kinase regulator activity; GO:0005975,carbohydrate metabolic process; GO:0006633,fatty acid biosynthetic process; GO:0042128,nitrate assimilation	CBS domain	pmb1096	1.16603	Indole	0.968	1.87441e-05	3
gene:Aco005395.1.path1	2.694	--	--	--	--	--	--	--	pmb1096	1.16603	Indole	0.949	9.33161e-05	3
gene:Aco005761.1.path1	3.245	K09422 transcription factor MYB, plant | (RefSeq) transcription factor MYB26-like (A)	myb-related protein 330-like isoform X1 [Ananas comosus]	RecName: Full=Transcription factor MYB26 {ECO:0000305}; AltName: Full=Myb-related protein 26 {ECO:0000305}; Short=AtMYB26 {ECO:0000303|PubMed:11597504}; AltName: Full=Protein MALE STERILE 35 {ECO:0000303|PubMed:12753590};	SubName: Full=Transcription factor MYB26 {ECO:0000313|EMBL:OAY79052.1};	Transcription factor, Myb superfamily	GO:0005634,nucleus; GO:0003700,DNA-binding transcription factor activity; GO:0000981,DNA-binding transcription factor activity, RNA polymerase II-specific; GO:0043565,sequence-specific DNA binding; GO:0001135,RNA polymerase II transcription regulator recruiting activity; GO:0044212,transcription regulatory region DNA binding; GO:0030154,cell differentiation; GO:0009834,plant-type secondary cell w…	Myb-like DNA-binding domain	pmb1096	1.16603	Indole	0.885	0.00150686	3
gene:Aco005898.1.path1	2.185	K15176 RNA polymerase-associated protein CTR9 | (RefSeq) protein PLASTID MOVEMENT IMPAIRED 1-RELATED 1-like isoform X1 (A)	LOW QUALITY PROTEIN: protein PLASTID MOVEMENT IMPAIRED 1-RELATED 1-like [Ananas comosus]	RecName: Full=Protein PLASTID MOVEMENT IMPAIRED 1-RELATED 1 {ECO:0000303|PubMed:26324877};	SubName: Full=protein PLASTID MOVEMENT IMPAIRED 1-RELATED 1-like {ECO:0000313|RefSeq:XP_008813801.1};	--	GO:0005737,cytoplasm; GO:0030048,actin filament-based movement; GO:0009903,chloroplast avoidance movement; GO:0009902,chloroplast relocation; GO:0031022,nuclear migration along microfilament; GO:0009637,response to blue light	--	pmb1096	1.16603	Indole	0.873	0.00213261	3
gene:Aco005916.1.path1	1.09	--	hypothetical protein ACMD2_08798 [Ananas comosus]	--	SubName: Full=Uncharacterized protein {ECO:0000313|EMBL:OAY64537.1};	--	--	--	pmb1096	1.16603	Indole	0.879	0.00182217	3
gene:Aco006011.1.path1	1.394	K20891 beta-glucuronosyltransferase [EC:2.4.1.-] | (RefSeq) beta-glucuronosyltransferase GlcAT14B-like (A)	beta-glucuronosyltransferase GlcAT14A-like [Ananas comosus]	RecName: Full=Beta-glucuronosyltransferase GlcAT14A {ECO:0000305}; EC=2.4.1.- {ECO:0000305}; AltName: Full=GT14 family glucuronic acid transferase 1 {ECO:0000305}; Short=AtGlcAT14A {ECO:0000303|PubMed:24128328};	SubName: Full=Beta-glucuronosyltransferase GlcAT14A {ECO:0000313|EMBL:OAY78041.1};	Branching enzyme	GO:0005794,Golgi apparatus; GO:0000139,Golgi membrane; GO:0016021,integral component of membrane; GO:0008375,acetylglucosaminyltransferase activity; GO:0015020,glucuronosyltransferase activity; GO:0009826,unidimensional cell growth	Core-2/I-Branching enzyme	pmb1096	1.16603	Indole	0.916	0.000518328	3
gene:Aco006101.1.path1	1.317	K03857 phosphatidylinositol glycan, class A [EC:2.4.1.198] | (RefSeq) phosphatidylinositol N-acetylglucosaminyltransferase subunit A-like (A)	uncharacterized protein LOC109722021 [Ananas comosus]	RecName: Full=Phosphatidylinositol N-acetylglucosaminyltransferase subunit A; EC=2.4.1.198; AltName: Full=GlcNAc-PI synthesis protein; AltName: Full=Phosphatidylinositol-glycan biosynthesis class A protein;	SubName: Full=Lipopolysaccharide 1,2-N-acetylglucosaminetransferase {ECO:0000313|EMBL:OAY82781.1};	--	GO:0005789,endoplasmic reticulum membrane; GO:0016021,integral component of membrane; GO:0017176,phosphatidylinositol N-acetylglucosaminyltransferase activity; GO:0016757,transferase activity, transferring glycosyl groups; GO:0006506,GPI anchor biosynthetic process; GO:0009846,pollen germination; GO:0009860,pollen tube growth	Glycosyl transferase 4-like domain	pmb1096	1.16603	Indole	0.914	0.000557124	3
gene:Aco006221.1.path1	1.17	K12835 ATP-dependent RNA helicase DDX42 [EC:3.6.4.13] | (RefSeq) DEAD-box ATP-dependent RNA helicase 24 isoform X1 (A)	probable WRKY transcription factor 71 [Ananas comosus]	RecName: Full=Probable WRKY transcription factor 28; AltName: Full=WRKY DNA-binding protein 28;	SubName: Full=Putative WRKY transcription factor 28 {ECO:0000313|EMBL:OAY76014.1};	--	GO:0005634,nucleus; GO:0003700,DNA-binding transcription factor activity; GO:0043565,sequence-specific DNA binding; GO:0006351,transcription, DNA-templated	WRKY DNA -binding domain	pmb1096	1.16603	Indole	0.868	0.00238318	3
gene:Aco006716.1.path1	3.25	--	ethylene-responsive transcription factor CRF2-like [Ananas comosus]	--	SubName: Full=Ethylene-responsive transcription factor CRF1 {ECO:0000313|EMBL:OAY85150.1};	--	GO:0005634,nucleus; GO:0003677,DNA binding; GO:0003700,DNA-binding transcription factor activity; GO:0006351,transcription, DNA-templated	AP2 domain	pmb1096	1.16603	Indole	0.987	8.626e-07	3
gene:Aco006780.1.path1	1.219	K15631 molybdenum cofactor sulfurtransferase [EC:2.8.1.9] | (RefSeq) molybdenum cofactor sulfurase (A)	molybdenum cofactor sulfurase-like [Ananas comosus]	RecName: Full=Molybdenum cofactor sulfurase {ECO:0000255|HAMAP-Rule:MF_03050}; Short=MCS {ECO:0000255|HAMAP-Rule:MF_03050}; Short=MOS {ECO:0000255|HAMAP-Rule:MF_03050}; Short=MoCo sulfurase {ECO:0000255|HAMAP-Rule:MF_03050}; EC=2.8.1.9 {ECO:0000255|HAMAP-Rule:MF_03050}; AltName: Full=Molybdenum cofactor sulfurtransferase {ECO:0000255|HAMAP-Rule:MF_03050};	SubName: Full=Molybdenum cofactor sulfurase {ECO:0000313|EMBL:OAY63716.1};	Molybdenum cofactor sulfurase	GO:0008265,Mo-molybdopterin cofactor sulfurase activity; GO:0102867,molybdenum cofactor sulfurtransferase activity; GO:0030151,molybdenum ion binding; GO:0030170,pyridoxal phosphate binding; GO:0006777,Mo-molybdopterin cofactor biosynthetic process	Aminotransferase class-V	pmb1096	1.16603	Indole	0.87	0.00227407	3
gene:Aco006920.1.path1	1.484	K00679 phospholipid:diacylglycerol acyltransferase [EC:2.3.1.158] | (RefSeq) hypothetical protein (A)	GDSL esterase/lipase At5g33370-like [Ananas comosus]	RecName: Full=GDSL esterase/lipase At5g33370; EC=3.1.1.-; AltName: Full=Extracellular lipase At5g33370; Flags: Precursor;	SubName: Full=Uncharacterized protein {ECO:0000313|EnsemblPlants:GSMUA_Achr1P11120_001};	--	GO:0005576,extracellular region; GO:0016788,hydrolase activity, acting on ester bonds; GO:0042335,cuticle development; GO:0016042,lipid catabolic process	GDSL-like Lipase/Acylhydrolase	pmb1096	1.16603	Indole	0.957	5.06964e-05	3
gene:Aco007034.1.path1	1.553	K10352 myosin heavy chain | (RefSeq) interactor of constitutive active ROPs 3-like isoform X1 (A)	interactor of constitutive active ROPs 2, chloroplastic-like isoform X2 [Ananas comosus]	RecName: Full=Interactor of constitutive active ROPs 2, chloroplastic; AltName: Full=ROP-interactive partner 2; Flags: Precursor;	SubName: Full=Interactor of constitutive active ROPs 2, chloroplastic {ECO:0000313|EMBL:OAY68452.1};	--	GO:0009507,chloroplast	Mechanosensitive ion channel porin domain	pmb1096	1.16603	Indole	0.986	1.1163e-06	3
gene:Aco007073.1.path1	1.497	K15503 serine/threonine-protein phosphatase 6 regulatory ankyrin repeat subunit B | (RefSeq) POPTRDRAFT_659469; hypothetical protein (A)	Ankyrin-2 [Ananas comosus]	RecName: Full=Acyl-CoA-binding domain-containing protein 2; Short=Acyl-CoA binding protein 2;	SubName: Full=Ankyrin-2 {ECO:0000313|EMBL:OAY73333.1};	Ankyrin	GO:0005783,endoplasmic reticulum; GO:0005789,endoplasmic reticulum membrane; GO:0009514,glyoxysome; GO:0016021,integral component of membrane; GO:0005778,peroxisomal membrane; GO:0005886,plasma membrane; GO:0000062,fatty-acyl-CoA binding; GO:0032791,lead ion binding; GO:0008289,lipid binding; GO:0006869,lipid transport; GO:0001666,response to hypoxia; GO:0010288,response to lead ion	MSP (Major sperm protein) domain	pmb1096	1.16603	Indole	0.952	7.43873e-05	3
gene:Aco007254.1.path1	3.75	K14494 DELLA protein | (RefSeq) DELLA protein RHT-1-like (A)	scarecrow-like protein 3 [Ananas comosus]	RecName: Full=Scarecrow-like protein 3; Short=AtSCL3; AltName: Full=GRAS family protein 5; Short=AtGRAS-5;	SubName: Full=Scarecrow-like protein 3 {ECO:0000313|EMBL:OAY84904.1};	--	GO:0005634,nucleus; GO:0003700,DNA-binding transcription factor activity; GO:0043565,sequence-specific DNA binding; GO:0000989,NA; GO:0006355,regulation of transcription, DNA-templated; GO:0009739,response to gibberellin; GO:0006351,transcription, DNA-templated	GRAS domain family	pmb1096	1.16603	Indole	0.935	0.000216416	3
gene:Aco007285.1.path1	1.043	K00799 glutathione S-transferase [EC:2.5.1.18] | (RefSeq) probable glutathione S-transferase GSTF1 (A)	probable glutathione S-transferase GSTF1 [Ananas comosus]	RecName: Full=Probable glutathione S-transferase GSTF1; EC=2.5.1.18; AltName: Full=GST-I;	SubName: Full=Putative glutathione S-transferase GSTF1 {ECO:0000313|EMBL:OAY72578.1};	Glutathione S-transferase	GO:0005737,cytoplasm; GO:0004364,glutathione transferase activity; GO:0006749,glutathione metabolic process	Glutathione S-transferase, C-terminal domain	pmb1096	1.16603	Indole	0.879	0.00180193	3
gene:Aco007367.1.path1	2.821	K10529 alpha-dioxygenase [EC:1.-.-.-] | (RefSeq) alpha-dioxygenase 1-like (A)	alpha-dioxygenase 1-like isoform X1 [Ananas comosus]	RecName: Full=Alpha-dioxygenase 1; Short=Alpha DOX1; EC=1.14.99.-; AltName: Full=Fatty acid dioxygenase AlphaDOX1; AltName: Full=Pathogen-induced oxygenase; AltName: Full=Plant alpha dioxygenase 1; Flags: Precursor;	SubName: Full=Uncharacterized protein {ECO:0000313|EMBL:KRG93371.1}; Flags: Fragment;	Peroxidase/oxygenase	GO:0012511,monolayer-surrounded lipid storage body; GO:0020037,heme binding; GO:0046872,metal ion binding; GO:0016702,oxidoreductase activity, acting on single donors with incorporation of molecular oxygen, incorporation of two atoms of oxygen; GO:0004601,peroxidase activity; GO:1902609,(R)-2-hydroxy-alpha-linolenic acid biosynthetic process; GO:0008219,cell death; GO:0071732,cellular response to…	Animal haem peroxidase	pmb1096	1.16603	Indole	0.879	0.00179042	3
gene:Aco007368.1.path1	3.608	K10529 alpha-dioxygenase [EC:1.-.-.-] | (RefSeq) alpha-dioxygenase 1-like (A)	alpha-dioxygenase 1-like isoform X2 [Ananas comosus]	RecName: Full=Alpha-dioxygenase 1; Short=Alpha DOX1; EC=1.14.99.-; AltName: Full=Fatty acid dioxygenase AlphaDOX1; AltName: Full=Pathogen-induced oxygenase; AltName: Full=Plant alpha dioxygenase 1; Flags: Precursor;	SubName: Full=Uncharacterized protein {ECO:0000313|EnsemblPlants:GSMUA_Achr9P19910_001};	Peroxidase/oxygenase	GO:0012511,monolayer-surrounded lipid storage body; GO:0020037,heme binding; GO:0046872,metal ion binding; GO:0016702,oxidoreductase activity, acting on single donors with incorporation of molecular oxygen, incorporation of two atoms of oxygen; GO:0004601,peroxidase activity; GO:1902609,(R)-2-hydroxy-alpha-linolenic acid biosynthetic process; GO:0008219,cell death; GO:0071732,cellular response to…	Animal haem peroxidase	pmb1096	1.16603	Indole	0.902	0.000868482	3
gene:Aco007369.1.path1	3.828	K10529 alpha-dioxygenase [EC:1.-.-.-] | (RefSeq) alpha-dioxygenase 1-like (A)	alpha-dioxygenase 1-like isoform X2 [Ananas comosus]	RecName: Full=Alpha-dioxygenase 1; Short=Alpha DOX1; EC=1.14.99.-; AltName: Full=Fatty acid dioxygenase AlphaDOX1; AltName: Full=Pathogen-induced oxygenase; AltName: Full=Plant alpha dioxygenase 1; Flags: Precursor;	SubName: Full=Alpha-dioxygenase 1 {ECO:0000313|EMBL:OAY84265.1};	Peroxidase/oxygenase	GO:0012511,monolayer-surrounded lipid storage body; GO:0020037,heme binding; GO:0046872,metal ion binding; GO:0016702,oxidoreductase activity, acting on single donors with incorporation of molecular oxygen, incorporation of two atoms of oxygen; GO:0004601,peroxidase activity; GO:1902609,(R)-2-hydroxy-alpha-linolenic acid biosynthetic process; GO:0008219,cell death; GO:0071732,cellular response to…	Animal haem peroxidase	pmb1096	1.16603	Indole	0.921	0.000416272	3
gene:Aco007392.1.path1	1.37	--	PREDICTED: GATA transcription factor 16 [Elaeis guineensis]	RecName: Full=GATA transcription factor 23;	SubName: Full=GATA transcription factor 15-like {ECO:0000313|RefSeq:XP_008797400.1};	GATA-4/5/6 transcription factors	GO:0005634,nucleus; GO:0005667,transcription factor complex; GO:0003682,chromatin binding; GO:0000977,RNA polymerase II regulatory region sequence-specific DNA binding; GO:0001085,RNA polymerase II transcription factor binding; GO:0001228,DNA-binding transcription activator activity, RNA polymerase II-specific; GO:0008270,zinc ion binding; GO:0030154,cell differentiation; GO:0048527,lateral root …	GATA zinc finger	pmb1096	1.16603	Indole	0.951	8.13183e-05	3
gene:Aco007468.1.path1	1.15	--	uncharacterized protein LOC109718756 isoform X1 [Ananas comosus]	--	SubName: Full=uncharacterized protein LOC103720162 {ECO:0000313|RefSeq:XP_008807971.1};	--	--	Transglycosylase SLT domain	pmb1096	1.16603	Indole	0.882	0.00167381	3
gene:Aco007670.1.path1	1.065	K04077 chaperonin GroEL | (RefSeq) chaperonin CPN60-like 2, mitochondrial (A)	NDR1/HIN1-like protein 13 [Ananas comosus]	RecName: Full=NDR1/HIN1-like protein 6 {ECO:0000303|PubMed:26849212};	SubName: Full=Protein YLS9 {ECO:0000313|EMBL:OAY78524.1};	--	GO:0005829,cytosol; GO:0016021,integral component of membrane; GO:0005886,plasma membrane; GO:0009738,abscisic acid-activated signaling pathway; GO:0010116,positive regulation of abscisic acid biosynthetic process; GO:0009737,response to abscisic acid; GO:0006970,response to osmotic stress; GO:1902074,response to salt	Late embryogenesis abundant protein	pmb1096	1.16603	Indole	0.905	0.000791628	3
gene:Aco007699.1.path1	1.117	K08176 MFS transporter, PHS family, inorganic phosphate transporter | (RefSeq) probable inorganic phosphate transporter 1-3 (A)	type III polyketide synthase A [Ananas comosus]	RecName: Full=Type III polyketide synthase A {ECO:0000303|PubMed:19043200}; Short=PKS-A; EC=2.3.1.- {ECO:0000305|PubMed:19043200}; AltName: Full=Hydroxyalkyl alpha-pyrone synthase PKS-A {ECO:0000303|PubMed:21193570}; AltName: Full=Protein LESS ADHESIVE POLLEN 6 {ECO:0000303|PubMed:20442277};	SubName: Full=Type III polyketide synthase A {ECO:0000313|EMBL:OAY63516.1};	--	GO:0005783,endoplasmic reticulum; GO:0090439,tetraketide alpha-pyrone synthase activity; GO:0009813,flavonoid biosynthetic process; GO:0010584,pollen exine formation; GO:0030639,polyketide biosynthetic process; GO:0080110,sporopollenin biosynthetic process	3-Oxoacyl-[acyl-carrier-protein (ACP)] synthase III C terminal	pmb1096	1.16603	Indole	0.844	0.00420836	3
gene:Aco007839.1.path1	1.273	K08332 vacuolar protein 8 | (RefSeq) ubiquitin-protein ligase, PUB4 (A)	U-box domain-containing protein 29-like [Ananas comosus]	RecName: Full=U-box domain-containing protein 29; EC=2.3.2.27; AltName: Full=Plant U-box protein 29; AltName: Full=RING-type E3 ubiquitin transferase PUB29 {ECO:0000305};	SubName: Full=U-box domain-containing protein 27 {ECO:0000313|EMBL:OAY76533.1};	--	GO:0009506,plasmodesma; GO:0070696,transmembrane receptor protein serine/threonine kinase binding; GO:0004842,ubiquitin-protein transferase activity; GO:0016567,protein ubiquitination; GO:0010200,response to chitin	Zinc-finger of the MIZ type in Nse subunit	pmb1096	1.16603	Indole	0.914	0.000560628	3
gene:Aco007953.1.path1	1.05	K00873 pyruvate kinase [EC:2.7.1.40] | (RefSeq) pyruvate kinase 1, cytosolic-like (A)	pyruvate kinase 2, cytosolic-like [Ananas comosus]	RecName: Full=Pyruvate kinase 2, cytosolic {ECO:0000305}; Short=OsPK2 {ECO:0000305}; EC=2.7.1.40 {ECO:0000305};	RecName: Full=Pyruvate kinase {ECO:0000256|RuleBase:RU000504}; EC=2.7.1.40 {ECO:0000256|RuleBase:RU000504};	Pyruvate kinase	GO:0005737,cytoplasm; GO:0005829,cytosol; GO:0005524,ATP binding; GO:0016301,kinase activity; GO:0000287,magnesium ion binding; GO:0030955,potassium ion binding; GO:0004743,pyruvate kinase activity; GO:0006096,glycolytic process	HpcH/HpaI aldolase/citrate lyase family	pmb1096	1.16603	Indole	0.936	0.000206703	3
gene:Aco008019.1.path1	1.33	--	--	--	--	--	--	Peroxisomal membrane anchor protein (Pex14p) conserved region	pmb1096	1.16603	Indole	0.819	0.00688585	3
gene:Aco008097.1.path1	3.109	K23154 2-hydroxyflavanone C-glucosyltransferase [EC:2.4.1.360] | (RefSeq) UDP-glucose:2-hydroxyflavanone C-glucosyltransferase-like (A)	PREDICTED: UDP-glucose:2-hydroxyflavanone C-glucosyltransferase-like [Phoenix dactylifera]	RecName: Full=UDP-glycosyltransferase 708A6 {ECO:0000303|PubMed:24045947}; EC=2.4.1.- {ECO:0000305};	RecName: Full=Glycosyltransferase {ECO:0000256|RuleBase:RU362057}; EC=2.4.1.- {ECO:0000256|RuleBase:RU362057};	UDP-glucuronosyl and UDP-glucosyl transferase	GO:0047243,flavanone 7-O-beta-glucosyltransferase activity; GO:0035251,UDP-glucosyltransferase activity; GO:0008152,metabolic process	Glycosyltransferase family 28 C-terminal domain	pmb1096	1.16603	Indole	0.861	0.00287073	3
gene:Aco008098.1.path1	2.824	K23154 2-hydroxyflavanone C-glucosyltransferase [EC:2.4.1.360] | (RefSeq) LOC109732196; UDP-glucose:2-hydroxyflavanone C-glucosyltransferase-like (A)	UDP-glycosyltransferase [Ananas comosus]	RecName: Full=UDP-glucose:2-hydroxyflavanone C-glucosyltransferase {ECO:0000303|PubMed:19411659}; Short=OsCGT {ECO:0000303|PubMed:19411659}; EC=2.4.1.- {ECO:0000305};	SubName: Full=UDP-glycosyltransferase {ECO:0000313|EMBL:OAY73126.1};	UDP-glucuronosyl and UDP-glucosyl transferase	GO:0016758,transferase activity, transferring hexosyl groups; GO:0008152,metabolic process	--	pmb1096	1.16603	Indole	0.851	0.00361161	3
gene:Aco008099.1.path1	1.347	K01638 malate synthase [EC:2.3.3.9] | (RefSeq) malate synthase, glyoxysomal (A)	malate synthase, glyoxysomal [Ananas comosus]	RecName: Full=Malate synthase, glyoxysomal; Short=MS; EC=2.3.3.9; Flags: Fragment;	RecName: Full=Malate synthase {ECO:0000256|RuleBase:RU000555}; EC=2.3.3.9 {ECO:0000256|RuleBase:RU000555};	Malate synthase	GO:0009514,glyoxysome; GO:0004474,malate synthase activity; GO:0006097,glyoxylate cycle; GO:0006099,tricarboxylic acid cycle	HpcH/HpaI aldolase/citrate lyase family	pmb1096	1.16603	Indole	0.938	0.000184209	3
gene:Aco008649.1.path1	1.002	K14709 solute carrier family 39 (zinc transporter), member 1/2/3 | (RefSeq) fe(2+) transport protein 1-like (A)	fe(2+) transport protein 1-like [Ananas comosus]	RecName: Full=Fe(2+) transport protein 1; AltName: Full=Fe(II) transport protein 1; AltName: Full=Iron-regulated transporter 1; Short=OsIRT1; Flags: Precursor;	SubName: Full=Fe(2+) transport protein 1 {ECO:0000313|EMBL:OAY73795.1};	Fe2+/Zn2+ regulated transporter	GO:0016021,integral component of membrane; GO:0005886,plasma membrane; GO:0005385,zinc ion transmembrane transporter activity; GO:0015691,cadmium ion transport; GO:0055072,iron ion homeostasis; GO:0006826,iron ion transport; GO:0071577,zinc ion transmembrane transport; GO:0006829,zinc ion transport	ZIP Zinc transporter	pmb1096	1.16603	Indole	0.824	0.00630934	3
gene:Aco008653.1.path1	1.072	K09539 DnaJ homolog subfamily C member 19 | (RefSeq) mitochondrial import inner membrane translocase subunit TIM14-3-like (A)	mitochondrial import inner membrane translocase subunit TIM14-3-like [Ananas comosus]	RecName: Full=Mitochondrial import inner membrane translocase subunit TIM14-1; AltName: Full=Chaperone DnaJ-domain containing protein 1;	SubName: Full=Mitochondrial import inner membrane translocase subunit TIM14-1 {ECO:0000313|EMBL:OAY63429.1}; Flags: Fragment;	Molecular chaperone (DnaJ superfamily)	GO:0016021,integral component of membrane; GO:0005743,mitochondrial inner membrane	Protein of unknown function (DUF4235)	pmb1096	1.16603	Indole	0.955	5.97189e-05	3
gene:Aco008923.1.path1	1.938	K17964 leucine-rich PPR motif-containing protein, mitochondrial | (RefSeq) pentatricopeptide repeat-containing protein At3g18110, chloroplastic-like (A)	COBRA-like protein 7 isoform X1 [Ananas comosus]	RecName: Full=COBRA-like protein 7; AltName: Full=Protein BRITTLE CULM1-like P1; Flags: Precursor;	RecName: Full=COBRA-like protein {ECO:0000256|PIRNR:PIRNR038122};	--	GO:0031225,anchored component of membrane; GO:0005886,plasma membrane; GO:0016049,cell growth; GO:0010215,cellulose microfibril organization	COBRA-like protein	pmb1096	1.16603	Indole	0.948	9.88354e-05	3
gene:Aco008968.1.path1	2.141	K09286 EREBP-like factor | (RefSeq) dehydration-responsive element-binding protein 1A-like (A)	dehydration-responsive element-binding protein 1G-like [Ananas comosus]	RecName: Full=Dehydration-responsive element-binding protein 1G; Short=Protein DREB1G;	SubName: Full=Dehydration-responsive element-binding protein 1E {ECO:0000313|EMBL:OAY67975.1};	--	GO:0005634,nucleus; GO:0003677,DNA binding; GO:0003700,DNA-binding transcription factor activity; GO:0006351,transcription, DNA-templated	AP2 domain	pmb1096	1.16603	Indole	0.851	0.00365674	3
gene:Aco009342.1.path1	1.587	--	--	--	--	--	--	--	pmb1096	1.16603	Indole	0.907	0.000727566	3
gene:Aco009693.1.path1	1.185	K22698 protein SEY1 [EC:3.6.5.-] | (RefSeq) protein ROOT HAIR DEFECTIVE 3-like (A)	protein ROOT HAIR DEFECTIVE 3-like [Ananas comosus]	RecName: Full=Protein ROOT HAIR DEFECTIVE 3 homolog 1 {ECO:0000255|HAMAP-Rule:MF_03109}; EC=3.6.5.- {ECO:0000255|HAMAP-Rule:MF_03109}; AltName: Full=Protein SEY1 homolog 2 {ECO:0000255|HAMAP-Rule:MF_03109};	SubName: Full=Protein ROOT HAIR DEFECTIVE 1 {ECO:0000313|EMBL:OAY75634.1};	GTP-binding protein	GO:0005783,endoplasmic reticulum; GO:0005789,endoplasmic reticulum membrane; GO:0016021,integral component of membrane; GO:0005525,GTP binding; GO:0016787,hydrolase activity	BAR domain of APPL family	pmb1096	1.16603	Indole	0.829	0.00572446	3
gene:Aco009885.1.path1	1.422	K13993 HSP20 family protein | (RefSeq) 17.3 kDa class II heat shock protein-like (A)	17.1 kDa class II heat shock protein-like [Ananas comosus]	RecName: Full=17.9 kDa class II heat shock protein;	SubName: Full=17.9 kDa class II heat shock protein {ECO:0000313|EMBL:OAY79918.1};	Molecular chaperone (small heat-shock protein Hsp26/Hsp42)	GO:0005737,cytoplasm	Hsp20/alpha crystallin family	pmb1096	1.16603	Indole	0.946	0.000115521	3
gene:Aco009918.1.path1	3.623	--	hypothetical protein BAE44_0002272 [Dichanthelium oligosanthes]	--	SubName: Full=Uncharacterized protein {ECO:0000313|EnsemblPlants:GSMUA_Achr10P21240_001};	--	--	--	pmb1096	1.16603	Indole	0.934	0.00022585	3
gene:Aco010035.1.path1	1.309	K22889 trichothecene 3-O-acetyltransferase [EC:2.3.1.-] | (RefSeq) uncharacterized acetyltransferase At3g50280-like (A)	BAHD acyltransferase DCR-like [Ananas comosus]	RecName: Full=Uncharacterized acetyltransferase At3g50280; EC=2.3.1.-;	SubName: Full=Putative acetyltransferase {ECO:0000313|EMBL:OAY67892.1};	--	GO:0016747,transferase activity, transferring acyl groups other than amino-acyl groups	Transferase family	pmb1096	1.16603	Indole	0.953	7.09116e-05	3
gene:Aco010085.1.path1	2.12	--	uncharacterized protein LOC109728978 [Ananas comosus]	--	SubName: Full=Uncharacterized protein {ECO:0000313|EMBL:OAY67343.1};	--	GO:0016021,integral component of membrane	Glycosyltransferase like family 2	pmb1096	1.16603	Indole	0.87	0.00231002	3
gene:Aco010325.1.path1	3.75	K13950 para-aminobenzoate synthetase [EC:2.6.1.85] | (RefSeq) probable aminodeoxychorismate synthase, chloroplastic (A)	mannose-specific lectin-like [Ananas comosus]	RecName: Full=Mannose-specific lectin; AltName: Full=ASAL; AltName: Full=ASARI; AltName: Full=Allimin; AltName: Full=Leaf agglutinin; AltName: Full=Root agglutinin; Flags: Precursor;	SubName: Full=Uncharacterized protein {ECO:0000313|EMBL:ERN09395.1};	--	GO:0005576,extracellular region; GO:0005537,mannose binding; GO:0042803,protein homodimerization activity; GO:0098609,cell-cell adhesion; GO:0002213,defense response to insect	D-mannose binding lectin	pmb1096	1.16603	Indole	0.906	0.000772994	3
gene:Aco010373.1.path1	1.01	--	E3 ubiquitin-protein ligase PRT1 [Ananas comosus]	RecName: Full=E3 ubiquitin-protein ligase PRT1; EC=2.3.2.27; AltName: Full=Proteolysis 1 protein; AltName: Full=RING-type E3 ubiquitin transferase PRT1 {ECO:0000305};	SubName: Full=E3 ubiquitin-protein ligase PRT1 {ECO:0000313|EMBL:OAY66858.1};	Predicted E3 ubiquitin ligase	GO:0005737,cytoplasm; GO:0061630,ubiquitin protein ligase activity; GO:0008270,zinc ion binding; GO:0071596,ubiquitin-dependent protein catabolic process via the N-end rule pathway	Ribosomally synthesized peptide in Herpetosiphon	pmb1096	1.16603	Indole	0.955	5.99807e-05	3
gene:Aco010449.1.path1	1.188	K09838 zeaxanthin epoxidase [EC:1.14.15.21] | (RefSeq) zeaxanthin epoxidase, chloroplastic-like (A)	zeaxanthin epoxidase, chloroplastic-like [Ananas comosus]	RecName: Full=Monooxygenase 2 {ECO:0000303|PubMed:10216258}; Short=AtMO2 {ECO:0000303|PubMed:10216258}; EC=1.14.13.-;	SubName: Full=6-hydroxynicotinate 3-monooxygenase {ECO:0000313|EMBL:OAY82512.1};	Kynurenine 3-monooxygenase and related flavoprotein monooxygenases	GO:0071949,FAD binding; GO:0004497,monooxygenase activity; GO:0002239,response to oomycetes; GO:0044550,secondary metabolite biosynthetic process	Squalene epoxidase	pmb1096	1.16603	Indole	0.899	0.000983226	3
gene:Aco010555.1.path1	3.047	K08235 xyloglucan:xyloglucosyl transferase [EC:2.4.1.207] | (RefSeq) probable xyloglucan endotransglucosylase/hydrolase protein 30 (A)	probable xyloglucan endotransglucosylase/hydrolase protein 30 [Ananas comosus]	RecName: Full=Probable xyloglucan endotransglucosylase/hydrolase protein 30; Short=At-XTH30; Short=XTH-30; EC=2.4.1.207; Flags: Precursor;	RecName: Full=Xyloglucan endotransglucosylase/hydrolase {ECO:0000256|RuleBase:RU361120}; EC=2.4.1.207 {ECO:0000256|RuleBase:RU361120}; Flags: Fragment;	--	GO:0048046,apoplast; GO:0005618,cell wall; GO:0004553,hydrolase activity, hydrolyzing O-glycosyl compounds; GO:0016762,xyloglucan:xyloglucosyl transferase activity; GO:0042546,cell wall biogenesis; GO:0071555,cell wall organization; GO:0010411,xyloglucan metabolic process	Xyloglucan endo-transglycosylase (XET) C-terminus	pmb1096	1.16603	Indole	0.975	8.4843e-06	3
gene:Aco010653.1.path1	1.504	K22889 trichothecene 3-O-acetyltransferase [EC:2.3.1.-] | (RefSeq) uncharacterized acetyltransferase At3g50280-like (A)	uncharacterized acetyltransferase At3g50280-like [Ananas comosus]	RecName: Full=Protein ENHANCED PSEUDOMONAS SUSCEPTIBILTY 1 {ECO:0000303|PubMed:19036031}; EC=2.3.1.- {ECO:0000305};	SubName: Full=Putative acetyltransferase {ECO:0000313|EMBL:OAY67892.1};	--	GO:0016747,transferase activity, transferring acyl groups other than amino-acyl groups; GO:0006952,defense response; GO:1900424,regulation of defense response to bacterium; GO:1900150,regulation of defense response to fungus; GO:0009617,response to bacterium; GO:0009753,response to jasmonic acid; GO:0009697,salicylic acid biosynthetic process	Transferase family	pmb1096	1.16603	Indole	0.986	9.444e-07	3
gene:Aco010723.1.path1	2.609	--	uncharacterized protein LOC109716415 [Ananas comosus]	--	SubName: Full=Uncharacterized protein {ECO:0000313|EMBL:OAY71012.1};	--	--	--	pmb1096	1.16603	Indole	0.963	3.12264e-05	3
gene:Aco011058.1.path1	1.455	K08343 ubiquitin-like-conjugating enzyme ATG3 | (RefSeq) autophagy-related protein 3-like (A)	uncharacterized protein LOC109708517 isoform X1 [Ananas comosus]	RecName: Full=Increased DNA methylation 1 {ECO:0000303|PubMed:22700931}; AltName: Full=Histone H3 acetyltransferase IDM1 {ECO:0000305}; EC=2.3.1.- {ECO:0000255|PROSITE-ProRule:PRU00532}; AltName: Full=Protein ROS4 {ECO:0000303|PubMed:22733760}; AltName: Full=Repressor of silencing 4 {ECO:0000303|PubMed:22733760};	SubName: Full=LOW QUALITY PROTEIN: uncharacterized protein LOC103711112 {ECO:0000313|RefSeq:XP_017698833.1};	--	GO:0005634,nucleus; GO:0009506,plasmodesma; GO:0010385,double-stranded methylated DNA binding; GO:0004402,histone acetyltransferase activity; GO:0042393,histone binding; GO:0046872,metal ion binding; GO:0044154,histone H3-K14 acetylation; GO:0043971,histone H3-K18 acetylation; GO:0043972,histone H3-K23 acetylation; GO:0044030,regulation of DNA methylation; GO:0006355,regulation of transcription, …	PHD-finger	pmb1096	1.16603	Indole	0.893	0.00118885	3
gene:Aco011124.1.path1	1.334	K00430 peroxidase [EC:1.11.1.7] | (RefSeq) cationic peroxidase 1-like (A)	cationic peroxidase 1-like [Ananas comosus]	RecName: Full=Cationic peroxidase 1; EC=1.11.1.7; AltName: Full=PNPC1; Flags: Precursor;	RecName: Full=Peroxidase {ECO:0000256|RuleBase:RU362060, ECO:0000256|SAAS:SAAS00709852}; EC=1.11.1.7 {ECO:0000256|RuleBase:RU362060, ECO:0000256|SAAS:SAAS00709852};	--	GO:0005576,extracellular region; GO:0020037,heme binding; GO:0046872,metal ion binding; GO:0004601,peroxidase activity; GO:0042744,hydrogen peroxide catabolic process; GO:0006979,response to oxidative stress	Peroxidase	pmb1096	1.16603	Indole	0.888	0.00136746	3
gene:Aco011290.1.path1	2.204	K01870 isoleucyl-tRNA synthetase [EC:6.1.1.5] | (RefSeq) isoleucine--tRNA ligase, chloroplastic/mitochondrial-like (A)	dirigent protein 1 isoform X9 [Ananas comosus]	RecName: Full=Dirigent protein 2; Short=AtDIR2; Flags: Precursor;	RecName: Full=Dirigent protein {ECO:0000256|RuleBase:RU363099};	--	GO:0048046,apoplast; GO:0016853,isomerase activity	Dirigent-like protein	pmb1096	1.16603	Indole	0.908	0.000722934	3
gene:Aco011315.1.path1	1.469	K20617 cytochrome P450 family 71 subfamily A | (RefSeq) cytochrome P450 71A1-like (A)	cytochrome P450 71A1-like isoform X1 [Ananas comosus]	RecName: Full=Cytochrome P450 71A1; EC=1.14.-.-; AltName: Full=ARP-2; AltName: Full=CYPLXXIA1;	SubName: Full=Cytochrome P450 71A1 {ECO:0000313|EMBL:OAY83231.1};	Cytochrome P450 CYP2 subfamily	GO:0005789,endoplasmic reticulum membrane; GO:0016021,integral component of membrane; GO:0031090,organelle membrane; GO:0020037,heme binding; GO:0005506,iron ion binding; GO:0004497,monooxygenase activity; GO:0016705,oxidoreductase activity, acting on paired donors, with incorporation or reduction of molecular oxygen; GO:0009835,fruit ripening	Cytochrome P450	pmb1096	1.16603	Indole	0.983	2.1639e-06	3
gene:Aco011630.1.path1	1.188	--	uncharacterized protein LOC109711876 isoform X1 [Ananas comosus]	--	SubName: Full=Uncharacterized protein {ECO:0000313|EnsemblPlants:GSMUA_Achr10P31000_001};	--	--	--	pmb1096	1.16603	Indole	0.974	9.5944e-06	3
gene:Aco011673.1.path1	1.311	--	WD repeat-containing protein WRAP73 [Ananas comosus]	--	SubName: Full=WD repeat-containing protein WRAP73 {ECO:0000313|EMBL:OAY78462.1};	Uncharacterized conserved protein WDR8, contains WD repeats	--	--	pmb1096	1.16603	Indole	0.801	0.00943915	3
gene:Aco011785.1.path1	1.689	K04733 interleukin-1 receptor-associated kinase 4 [EC:2.7.11.1] | (RefSeq) probable serine/threonine-protein kinase PBL9 (A)	Receptor-like protein kinase ANXUR2 [Ananas comosus]	RecName: Full=Receptor-like protein kinase ANXUR1; EC=2.7.11.1; Flags: Precursor;	SubName: Full=Receptor-like protein kinase ANXUR2 {ECO:0000313|EMBL:OAY84546.1};	Serine/threonine protein kinase	GO:0016324,apical plasma membrane; GO:0016021,integral component of membrane; GO:0090404,pollen tube tip; GO:0005524,ATP binding; GO:0004674,protein serine/threonine kinase activity; GO:0007338,single fertilization	Phosphotransferase enzyme family	pmb1096	1.16603	Indole	0.812	0.0078704	3
gene:Aco012039.1.path1	1.25	--	--	--	--	--	--	--	pmb1096	1.16603	Indole	0.954	6.74034e-05	3
gene:Aco012126.1.path1	1.973	K12930 anthocyanidin 3-O-glucosyltransferase [EC:2.4.1.115] | (RefSeq) anthocyanidin 3-O-glucosyltransferase-like (A)	anthocyanidin 3-O-glucosyltransferase 7-like [Ananas comosus]	RecName: Full=Anthocyanidin 3-O-glucosyltransferase 2; EC=2.4.1.115 {ECO:0000269|PubMed:9535914}; AltName: Full=Flavonol 3-O-glucosyltransferase; AltName: Full=UDP-glucose flavonoid 3-O-glucosyltransferase;	RecName: Full=Glycosyltransferase {ECO:0000256|RuleBase:RU362057}; EC=2.4.1.- {ECO:0000256|RuleBase:RU362057};	UDP-glucuronosyl and UDP-glucosyl transferase	GO:0047213,anthocyanidin 3-O-glucosyltransferase activity; GO:0009718,anthocyanin-containing compound biosynthetic process; GO:0033485,cyanidin 3-O-glucoside biosynthetic process; GO:0033330,kaempferol O-glucoside biosynthetic process; GO:0033303,quercetin O-glucoside biosynthetic process	Glycosyltransferase family 28 C-terminal domain	pmb1096	1.16603	Indole	0.88	0.00177403	3
gene:Aco012138.1.path1	2.586	--	uncharacterized protein LOC109706616 [Ananas comosus]	--	SubName: Full=Uncharacterized protein {ECO:0000313|EMBL:OAY79848.1};	--	--	Cotton fibre expressed protein	pmb1096	1.16603	Indole	0.921	0.00041819	3
gene:Aco012174.1.path1	1.868	K14488 SAUR family protein | (RefSeq) auxin-responsive protein SAUR36-like (A)	uncharacterized protein LOC109724381 [Ananas comosus]	RecName: Full=Indole-3-acetic acid-induced protein ARG7;	SubName: Full=Indole-3-acetic acid-induced protein ARG7 {ECO:0000313|EMBL:OAY65203.1};	--	GO:0009733,response to auxin	Auxin responsive protein	pmb1096	1.16603	Indole	0.85	0.00368165	3
gene:Aco012207.1.path1	1.228	K14826 FK506-binding nuclear protein [EC:5.2.1.8] | (RefSeq) probable FKBP-type peptidyl-prolyl cis-trans isomerase (A)	hypothetical protein ACMD2_04321, partial [Ananas comosus]	RecName: Full=Cysteine proteinase inhibitor 4; Short=AtCYS-4; Flags: Precursor;	SubName: Full=Uncharacterized protein {ECO:0000313|EMBL:OAY83337.1}; Flags: Fragment;	--	GO:0005618,cell wall; GO:0005829,cytosol; GO:0005576,extracellular region; GO:0009506,plasmodesma; GO:0005773,vacuole; GO:0004869,cysteine-type endopeptidase inhibitor activity; GO:0002020,protease binding; GO:0006952,defense response; GO:2000117,negative regulation of cysteine-type endopeptidase activity	Aspartic acid proteinase inhibitor	pmb1096	1.16603	Indole	0.906	0.000765718	3
gene:Aco012209.1.path1	1.254	K14826 FK506-binding nuclear protein [EC:5.2.1.8] | (RefSeq) probable FKBP-type peptidyl-prolyl cis-trans isomerase (A)	uncharacterized protein LOC109705072 [Ananas comosus]	--	SubName: Full=Uncharacterized protein {ECO:0000313|EMBL:OAY83353.1};	--	GO:0004869,cysteine-type endopeptidase inhibitor activity	Aspartic acid proteinase inhibitor	pmb1096	1.16603	Indole	0.954	6.4047e-05	3
gene:Aco012222.1.path1	1.601	K07195 exocyst complex component 7 | (RefSeq) exocyst complex component EXO70A1-like (A)	Exocyst complex component EXO70A1, partial [Ananas comosus]	RecName: Full=Exocyst complex component EXO70E2 {ECO:0000303|PubMed:16942608}; Short=AtExo70e2 {ECO:0000303|PubMed:16942608}; AltName: Full=Exocyst subunit Exo70 family protein E2 {ECO:0000303|PubMed:16942608};	SubName: Full=Exocyst complex component EXO70A1 {ECO:0000313|EMBL:OAY80115.1}; Flags: Fragment;	Exocyst component protein and related proteins	GO:0005829,cytosol; GO:0012505,endomembrane system; GO:0000145,exocyst; GO:0070062,extracellular exosome; GO:0005576,extracellular region; GO:0005886,plasma membrane; GO:0006887,exocytosis; GO:1903553,positive regulation of extracellular exosome assembly; GO:0015031,protein transport; GO:1903533,regulation of protein targeting	Exo70 exocyst complex subunit	pmb1096	1.16603	Indole	0.915	0.000537095	3
gene:Aco012231.1.path1	1.599	--	uncharacterized protein LOC109706461 [Ananas comosus]	--	SubName: Full=Uncharacterized protein {ECO:0000313|EMBL:OAY68044.1};	--	--	Paf1	pmb1096	1.16603	Indole	0.822	0.00651911	3
gene:Aco012318.1.path1	1.092	K19202 histone deacetylase complex subunit SAP30 | (RefSeq) uncharacterized protein LOC103992867 isoform X1 (A)	Histone deacetylase complex subunit SAP30 [Ananas comosus]	--	SubName: Full=Histone deacetylase complex subunit SAP30 {ECO:0000313|EMBL:OAY83896.1};	--	--	Sin3 binding region of histone deacetylase complex subunit SAP30	pmb1096	1.16603	Indole	0.928	0.000308622	3
gene:Aco012569.1.path1	1.774	K03945 NADH dehydrogenase (ubiquinone) 1 alpha subcomplex subunit 1 | (RefSeq) NADH dehydrogenase [ubiquinone] 1 alpha subcomplex subunit 1 (A)	NADH dehydrogenase [ubiquinone]	RecName: Full=NADH dehydrogenase [ubiquinone] 1 alpha subcomplex subunit 1;	SubName: Full=NADH dehydrogenase (Ubiquinone) 1 alpha subcomplex subunit 1 {ECO:0000313|EMBL:OAY67263.1};	--	GO:0016021,integral component of membrane; GO:0005747,mitochondrial respiratory chain complex I; GO:0005739,mitochondrion; GO:0055114,oxidation-reduction process	NADH-ubiquinone oxidoreductase MWFE subunit	pmb1096	1.16603	Indole	0.801	0.0094748	3
gene:Aco012603.1.path1	2.057	K10683 BRCA1-associated RING domain protein 1 | (RefSeq) protein BREAST CANCER SUSCEPTIBILITY 1 homolog isoform X1 (A)	BRCA1-associated RING domain protein 1-like isoform X4 [Ananas comosus]	RecName: Full=BRCA1-associated RING domain protein 1 {ECO:0000303|PubMed:18591352}; Short=AtBARD1 {ECO:0000303|PubMed:18591352}; AltName: Full=Protein REPRESSOR OF WUSCHEL 1 {ECO:0000303|PubMed:19704708};	SubName: Full=Uncharacterized protein {ECO:0000313|EnsemblPlants:GSMUA_Achr8P13610_001};	Transcriptional regulator BRCA1	GO:0070531,BRCA1-A complex; GO:0031436,BRCA1-BARD1 complex; GO:0005634,nucleus; GO:0005886,plasma membrane; GO:0003677,DNA binding; GO:0046872,metal ion binding; GO:0004842,ubiquitin-protein transferase activity; GO:0006281,DNA repair; GO:0000724,double-strand break repair via homologous recombination; GO:0080182,histone H3-K4 trimethylation; GO:0048366,leaf development; GO:0010078,maintenance of…	BRCT domain, a BRCA1 C-terminus domain	pmb1096	1.16603	Indole	0.951	7.90284e-05	3
gene:Aco012623.1.path1	1.479	K20279 synaptojanin [EC:3.1.3.36] | (RefSeq) type I inositol polyphosphate 5-phosphatase 10-like (A)	type I inositol polyphosphate 5-phosphatase 10-like [Ananas comosus]	RecName: Full=Type I inositol polyphosphate 5-phosphatase 10 {ECO:0000305}; Short=At5PTase10 {ECO:0000305}; EC=3.1.3.- {ECO:0000305};	SubName: Full=Type I inositol polyphosphate 5-phosphatase 10 {ECO:0000313|EMBL:OAY85763.1}; Flags: Fragment;	Inositol polyphosphate 5-phosphatase and related proteins	GO:0016787,hydrolase activity; GO:0046856,phosphatidylinositol dephosphorylation	Endonuclease/Exonuclease/phosphatase family	pmb1096	1.16603	Indole	0.903	0.000863929	3
gene:Aco012658.1.path1	1.26	--	uncharacterized protein LOC109710650 [Ananas comosus]	--	SubName: Full=Uncharacterized protein {ECO:0000313|EMBL:OAY81664.1};	--	GO:0016021,integral component of membrane	--	pmb1096	1.16603	Indole	0.839	0.00464864	3
gene:Aco012988.1.path1	1.141	K14486 auxin response factor | (RefSeq) auxin response factor 19-like (A)	auxin response factor 12-like isoform X1 [Ananas comosus]	RecName: Full=Auxin response factor 12; AltName: Full=OsARF8;	RecName: Full=Auxin response factor {ECO:0000256|RuleBase:RU004561};	--	GO:0005634,nucleus; GO:0043565,sequence-specific DNA binding; GO:0009734,auxin-activated signaling pathway; GO:0009908,flower development; GO:0006355,regulation of transcription, DNA-templated; GO:0006351,transcription, DNA-templated	AUX/IAA family	pmb1096	1.16603	Indole	0.853	0.00343263	3
gene:Aco013047.1.path1	1.055	K07374 tubulin alpha | (RefSeq) tubulin alpha-4 chain-like (A)	uncharacterized protein LOC109703707, partial [Ananas comosus]	--	SubName: Full=Uncharacterized protein {ECO:0000313|EMBL:OAY71287.1};	--	GO:0016021,integral component of membrane	--	pmb1096	1.16603	Indole	0.805	0.00886272	3
gene:Aco013086.1.path1	1.264	K03029 26S proteasome regulatory subunit N10 | (RefSeq) 26S proteasome non-ATPase regulatory subunit 4 homolog (A)	uncharacterized protein LOC109703698 [Ananas comosus]	RecName: Full=Nitrate regulatory gene2 protein {ECO:0000303|PubMed:26744214}; Short=NRG2 protein {ECO:0000303|PubMed:26744214};	SubName: Full=Uncharacterized protein {ECO:0000313|EMBL:OAY77688.1};	--	GO:0005634,nucleus; GO:0071249,cellular response to nitrate; GO:0015706,nitrate transport; GO:0071705,nitrogen compound transport; GO:0006355,regulation of transcription, DNA-templated; GO:0010167,response to nitrate; GO:1901698,response to nitrogen compound; GO:0006351,transcription, DNA-templated	Protein of unknown function (DUF630)	pmb1096	1.16603	Indole	0.974	8.8004e-06	3
gene:Aco013106.1.path1	1.181	K19366 spartin | (RefSeq) LOW QUALITY PROTEIN: protein EARLY-RESPONSIVE TO DEHYDRATION 7, chloroplastic-like (A)	protein EARLY-RESPONSIVE TO DEHYDRATION 7, chloroplastic-like [Ananas comosus]	RecName: Full=Protein EARLY-RESPONSIVE TO DEHYDRATION 7, chloroplastic {ECO:0000303|PubMed:8075396}; Flags: Precursor;	SubName: Full=Spartin {ECO:0000313|EMBL:OAY64499.1}; Flags: Fragment;	--	GO:0009507,chloroplast; GO:0005886,plasma membrane; GO:0007623,circadian rhythm; GO:0009737,response to abscisic acid; GO:0009409,response to cold; GO:0009644,response to high light intensity; GO:0009651,response to salt stress; GO:0009414,response to water deprivation	Senescence-associated protein	pmb1096	1.16603	Indole	0.971	1.3227e-05	3
gene:Aco013139.1.path1	1.05	K22013 magnesium dechelatase [EC:4.99.1.10] | (RefSeq) protein STAY-GREEN, chloroplastic-like isoform X1 (A)	protein STAY-GREEN, chloroplastic-like [Ananas comosus]	RecName: Full=Protein STAY-GREEN, chloroplastic; AltName: Full=Protein STAYGREEN; Flags: Precursor;	SubName: Full=Protein STAY-GREEN, chloroplastic {ECO:0000313|EMBL:OAY80418.1};	--	GO:0031969,chloroplast membrane; GO:0009570,chloroplast stroma	Histidine-specific methyltransferase, SAM-dependent	pmb1096	1.16603	Indole	0.94	0.000160694	3
gene:Aco013202.1.path1	1.123	K00895 diphosphate-dependent phosphofructokinase [EC:2.7.1.90] | (RefSeq) pyrophosphate--fructose 6-phosphate 1-phosphotransferase subunit alpha-like isoform X1 (A)	pyrophosphate--fructose 6-phosphate 1-phosphotransferase subunit alpha-like [Ananas comosus]	RecName: Full=Pyrophosphate--fructose 6-phosphate 1-phosphotransferase subunit alpha {ECO:0000255|HAMAP-Rule:MF_03185}; Short=PFP {ECO:0000255|HAMAP-Rule:MF_03185}; AltName: Full=6-phosphofructokinase, pyrophosphate dependent {ECO:0000255|HAMAP-Rule:MF_03185}; AltName: Full=PPi-PFK {ECO:0000255|HAMAP-Rule:MF_03185}; AltName: Full=Pyrophosphate-dependent 6-phosphofructose-1-kinase {ECO:0000255|HAM…	SubName: Full=Pyrophosphate--fructose 6-phosphate 1-phosphotransferase subunit alpha {ECO:0000313|EMBL:OAY63979.1};	Pyrophosphate-dependent phosphofructo-1-kinase	GO:0005737,cytoplasm; GO:0003872,6-phosphofructokinase activity; GO:0005524,ATP binding; GO:0047334,diphosphate-fructose-6-phosphate 1-phosphotransferase activity; GO:0046872,metal ion binding	Phosphofructokinase	pmb1096	1.16603	Indole	0.955	5.87237e-05	3
gene:Aco013259.1.path1	1.641	--	uncharacterized protein LOC109728614 [Ananas comosus]	--	SubName: Full=Uncharacterized protein {ECO:0000313|EMBL:OAY73605.1};	--	--	Domain of unknown function (DUF4535)	pmb1096	1.16603	Indole	0.978	5.4433e-06	3
gene:Aco013471.1.path1	1.081	K00799 glutathione S-transferase [EC:2.5.1.18] | (RefSeq) microsomal glutathione S-transferase 3-like (A)	microsomal glutathione S-transferase 3 [Ananas comosus]	--	SubName: Full=Microsomal glutathione S-transferase 3 {ECO:0000313|EMBL:OAY75099.1};	--	GO:0016021,integral component of membrane; GO:0016740,transferase activity	MAPEG family	pmb1096	1.16603	Indole	0.93	0.00028451	3
gene:Aco013532.1.path1	1.142	K01728 pectate lyase [EC:4.2.2.2] | (RefSeq) PL1; probable pectate lyase 18 (A)	probable pectate lyase 5 [Ananas comosus]	RecName: Full=Probable pectate lyase 5; EC=4.2.2.2; Flags: Precursor;	RecName: Full=Pectate lyase {ECO:0000256|RuleBase:RU361123}; EC=4.2.2.2 {ECO:0000256|RuleBase:RU361123}; Flags: Fragment;	--	GO:0046872,metal ion binding; GO:0030570,pectate lyase activity; GO:0045490,pectin catabolic process	Right handed beta helix region	pmb1096	1.16603	Indole	0.9	0.000942017	3
gene:Aco013592.1.path1	2.018	--	uncharacterized protein LOC109725454 [Ananas comosus]	--	--	--	--	Proteasome stabiliser	pmb1096	1.16603	Indole	0.958	4.91414e-05	3
gene:Aco013601.1.path1	1.2	K01870 isoleucyl-tRNA synthetase [EC:6.1.1.5] | (RefSeq) isoleucine--tRNA ligase, chloroplastic/mitochondrial-like (A)	dirigent protein 21-like [Ananas comosus]	RecName: Full=Dirigent protein 21; Short=AtDIR21; Flags: Precursor;	RecName: Full=Dirigent protein {ECO:0000256|RuleBase:RU363099};	--	GO:0005618,cell wall; GO:0005576,extracellular region; GO:0016853,isomerase activity	Dirigent-like protein	pmb1096	1.16603	Indole	0.979	4.6875e-06	3
gene:Aco013729.1.path1	1.027	--	uncharacterized protein LOC109719471 [Ananas comosus]	--	SubName: Full=uncharacterized protein LOC103712633 {ECO:0000313|RefSeq:XP_008797427.1};	--	--	Cotton fibre expressed protein	pmb1096	1.16603	Indole	0.939	0.000177614	3
gene:Aco013838.1.path1	1.278	K22911 thiamine phosphate phosphatase / amino-HMP aminohydrolase [EC:3.1.3.100 3.5.99.-] | (RefSeq) bifunctional TH2 protein, mitochondrial-like (A)	hypothetical protein ACMD2_24920 [Ananas comosus]	--	SubName: Full=Uncharacterized protein {ECO:0000313|EMBL:OAY71898.1};	--	--	--	pmb1096	1.16603	Indole	0.863	0.00271007	3
gene:Aco013992.1.path1	1.151	K15402 fatty acid omega-hydroxylase [EC:1.14.-.-] | (RefSeq) cytochrome P450 86B1 (A)	cytochrome P450 86B1 [Ananas comosus]	RecName: Full=Cytochrome P450 86B1; EC=1.14.-.-;	SubName: Full=cytochrome P450 86B1 {ECO:0000313|RefSeq:XP_008797199.1};	Cytochrome P450 CYP4/CYP19/CYP26 subfamilies	GO:0005783,endoplasmic reticulum; GO:0005789,endoplasmic reticulum membrane; GO:0016021,integral component of membrane; GO:0020037,heme binding; GO:0005506,iron ion binding; GO:0004497,monooxygenase activity; GO:0016705,oxidoreductase activity, acting on paired donors, with incorporation or reduction of molecular oxygen; GO:0071555,cell wall organization; GO:0010345,suberin biosynthetic process; …	Cytochrome P450	pmb1096	1.16603	Indole	0.972	1.11338e-05	3
gene:Aco014073.1.path1	1.089	K01051 pectinesterase [EC:3.1.1.11] | (RefSeq) pectinesterase 3-like (A)	21 kDa protein-like [Ananas comosus]	RecName: Full=Pectinesterase inhibitor 9 {ECO:0000305}; AltName: Full=Pectin methylesterase inhibitor 9 {ECO:0000303|PubMed:28034952}; Short=AtPMEI9 {ECO:0000303|PubMed:28034952}; Flags: Precursor;	SubName: Full=21 kDa protein {ECO:0000313|EMBL:OAY74646.1};	--	GO:0048046,apoplast; GO:0004857,enzyme inhibitor activity; GO:0046910,pectinesterase inhibitor activity	Plant invertase/pectin methylesterase inhibitor	pmb1096	1.16603	Indole	0.868	0.00243366	3
gene:Aco014104.1.path1	1.689	K09422 transcription factor MYB, plant | (RefSeq) uncharacterized LOC105046375 (A)	Transcription factor MYB98 [Ananas comosus]	RecName: Full=Transcription factor MYB98 {ECO:0000303|PubMed:11597504}; AltName: Full=Myb-related protein 98 {ECO:0000303|PubMed:11597504}; Short=AtMYB98 {ECO:0000303|PubMed:11597504};	SubName: Full=Transcription factor MYB98 {ECO:0000313|EMBL:OAY66201.1};	Transcription factor, Myb superfamily	GO:0005634,nucleus; GO:0003700,DNA-binding transcription factor activity; GO:0000981,DNA-binding transcription factor activity, RNA polymerase II-specific; GO:0043565,sequence-specific DNA binding; GO:0001135,RNA polymerase II transcription regulator recruiting activity; GO:0044212,transcription regulatory region DNA binding; GO:0009553,embryo sac development; GO:0010183,pollen tube guidance; GO:…	Myb DNA-binding like	pmb1096	1.16603	Indole	0.809	0.00822896	3
gene:Aco014187.1.path1	2.104	--	metallothionein-like protein 2A [Ananas comosus]	RecName: Full=Metallothionein-like protein 4A; AltName: Full=Class I metallothionein-like protein 4A; AltName: Full=OsMT-I-4a; AltName: Full=OsMT1b;	SubName: Full=Metallothionein-like protein 4A {ECO:0000313|EMBL:OAY84761.1};	--	GO:0046872,metal ion binding	Plant PEC family metallothionein	pmb1096	1.16603	Indole	0.881	0.001704	3
gene:Aco014199.1.path1	3.475	K04733 interleukin-1 receptor-associated kinase 4 [EC:2.7.11.1] | (RefSeq) G-type lectin S-receptor-like serine/threonine-protein kinase At1g67520 (A)	osmotin-like protein [Ananas comosus]	RecName: Full=Osmotin-like protein; Flags: Precursor;	SubName: Full=Osmotin-like protein {ECO:0000313|EMBL:OAY84734.1}; Flags: Fragment;	--	GO:0005618,cell wall; GO:0005576,extracellular region	Thaumatin family	pmb1096	1.16603	Indole	0.802	0.00934503	3
gene:Aco014216.1.path1	1.335	K23480 zinc finger protein 362/384 | (RefSeq) zinc finger protein ZAT5 (A)	zinc finger protein ZAT12-like [Ananas comosus]	RecName: Full=Zinc finger protein ZAT12; AltName: Full=Protein RESPONSIVE TO HIGH LIGHT 41;	SubName: Full=Zinc finger protein ZAT11 {ECO:0000313|EMBL:OAY84752.1};	FOG: Zn-finger	GO:0005634,nucleus; GO:0003700,DNA-binding transcription factor activity; GO:0046872,metal ion binding; GO:0043565,sequence-specific DNA binding; GO:0009631,cold acclimation; GO:0042538,hyperosmotic salinity response; GO:0009643,photosynthetic acclimation; GO:0010200,response to chitin; GO:0009409,response to cold; GO:0009408,response to heat; GO:0009416,response to light stimulus; GO:0006979,res…	C2H2 type zinc-finger (2 copies)	pmb1096	1.16603	Indole	0.899	0.000987989	3
gene:Aco014218.1.path1	2.551	K23480 zinc finger protein 362/384 | (RefSeq) zinc finger protein ZAT5 (A)	zinc finger protein ZAT11-like [Ananas comosus]	RecName: Full=Zinc finger protein ZAT8;	SubName: Full=Zinc finger protein ZAT8 {ECO:0000313|EMBL:OAY84750.1};	FOG: Zn-finger	GO:0005634,nucleus; GO:0003700,DNA-binding transcription factor activity; GO:0046872,metal ion binding; GO:0003676,nucleic acid binding; GO:0006355,regulation of transcription, DNA-templated; GO:0010200,response to chitin; GO:0006351,transcription, DNA-templated	Zinc finger, C2H2 type	pmb1096	1.16603	Indole	0.89	0.00131367	3
gene:Aco014301.1.path1	1.378	K13496 UDP-glucosyltransferase 73C [EC:2.4.1.-] | (RefSeq) UDP-glycosyltransferase 73E1 (A)	UDP-glycosyltransferase 73C6-like [Ananas comosus]	RecName: Full=UDP-glycosyltransferase 73C1; EC=2.4.1.-; AltName: Full=Cytokinin-O-glucosyltransferase 1; AltName: Full=Zeatin O-glucosyltransferase 1; Short=AtZOG1;	RecName: Full=Glycosyltransferase {ECO:0000256|RuleBase:RU362057}; EC=2.4.1.- {ECO:0000256|RuleBase:RU362057};	UDP-glucuronosyl and UDP-glucosyl transferase	GO:0043231,intracellular membrane-bounded organelle; GO:0050502,cis-zeatin O-beta-D-glucosyltransferase activity; GO:0080043,quercetin 3-O-glucosyltransferase activity; GO:0080044,quercetin 7-O-glucosyltransferase activity; GO:0050403,trans-zeatin O-beta-D-glucosyltransferase activity; GO:0035251,UDP-glucosyltransferase activity; GO:0008152,metabolic process; GO:0009636,response to toxic substanc…	Glycosyl transferase 4-like domain	pmb1096	1.16603	Indole	0.921	0.000428373	3
gene:Aco014304.1.path1	1.702	K13496 UDP-glucosyltransferase 73C [EC:2.4.1.-] | (RefSeq) UDP-glycosyltransferase 73E1 (A)	UDP-glycosyltransferase 73C6-like [Ananas comosus]	RecName: Full=UDP-glycosyltransferase 73C2; EC=2.4.1.-;	RecName: Full=Glycosyltransferase {ECO:0000256|RuleBase:RU362057}; EC=2.4.1.- {ECO:0000256|RuleBase:RU362057};	UDP-glucuronosyl and UDP-glucosyl transferase	GO:0043231,intracellular membrane-bounded organelle; GO:0080043,quercetin 3-O-glucosyltransferase activity; GO:0080044,quercetin 7-O-glucosyltransferase activity; GO:0008152,metabolic process	Glycosyl transferase 4-like domain	pmb1096	1.16603	Indole	0.933	0.000243056	3
gene:Aco014340.1.path1	2.545	K03627 putative transcription factor | (RefSeq) multiprotein-bridging factor 1c (A)	multiprotein-bridging factor 1c [Ananas comosus]	RecName: Full=Multiprotein-bridging factor 1c;	SubName: Full=Multiprotein-bridging factor 1c {ECO:0000313|EMBL:OAY63376.1};	Transcription factor MBF1	GO:0005737,cytoplasm; GO:0005730,nucleolus; GO:0003700,DNA-binding transcription factor activity; GO:0043565,sequence-specific DNA binding; GO:0003713,transcription coactivator activity; GO:0009873,ethylene-activated signaling pathway; GO:0045893,positive regulation of transcription, DNA-templated; GO:0009737,response to abscisic acid; GO:0009408,response to heat; GO:0009414,response to water dep…	Adenylate cyclase regulatory domain	pmb1096	1.16603	Indole	0.981	3.2679e-06	3
gene:Aco014404.1.path1	1.306	K08200 MFS transporter, OCT family, solute carrier family 22 (organic cation transporter), member 3 | (RefSeq) organic cation/carnitine transporter 2-like (A)	organic cation/carnitine transporter 2-like [Ananas comosus]	RecName: Full=Organic cation/carnitine transporter 2; Short=AtOCT2;	SubName: Full=Organic cation/carnitine transporter 2 {ECO:0000313|EMBL:OAY69959.1};	Synaptic vesicle transporter SVOP and related transporters (major facilitator superfamily)	GO:0016021,integral component of membrane; GO:0009705,plant-type vacuole membrane; GO:0005524,ATP binding; GO:0008514,organic anion transmembrane transporter activity	Major Facilitator Superfamily	pmb1096	1.16603	Indole	0.965	2.56589e-05	3
gene:Aco014409.1.path1	2.283	K17871 NADH:ubiquinone reductase (non-electrogenic) [EC:1.6.5.9] | (RefSeq) external alternative NAD(P)H-ubiquinone oxidoreductase B3, mitochondrial-like (A)	external alternative NAD(P)H-ubiquinone oxidoreductase B3, mitochondrial-like [Ananas comosus]	RecName: Full=External alternative NAD(P)H-ubiquinone oxidoreductase B3, mitochondrial; EC=1.6.5.9; AltName: Full=External alternative NADH dehydrogenase NDB3; AltName: Full=NADH:ubiquinone reductase (non-electrogenic) NDB3; Flags: Precursor;	SubName: Full=External alternative NAD(P)H-ubiquinone oxidoreductase B3, mitochondrial {ECO:0000313|EMBL:OAY69963.1}; Flags: Fragment;	NADH-dehydrogenase (ubiquinone)	GO:0005743,mitochondrial inner membrane; GO:0005758,mitochondrial intermembrane space; GO:0005739,mitochondrion; GO:0005777,peroxisome; GO:0005509,calcium ion binding; GO:0016491,oxidoreductase activity; GO:0055114,oxidation-reduction process	EF-hand domain pair	pmb1096	1.16603	Indole	0.955	5.86936e-05	3
gene:Aco014660.1.path1	1.54	K07766 diphosphoinositol-polyphosphate diphosphatase [EC:3.6.1.52] | (RefSeq) nudix hydrolase 17, mitochondrial-like (A)	nudix hydrolase 17, mitochondrial-like [Ananas comosus]	RecName: Full=Nudix hydrolase 17, mitochondrial; Short=AtNUDT17; EC=3.6.1.-; Flags: Precursor;	SubName: Full=Nudix hydrolase 17, mitochondrial {ECO:0000313|EMBL:OAY67709.1};	Diadenosine and diphosphoinositol polyphosphate phosphohydrolase	GO:0005737,cytoplasm; GO:0005739,mitochondrion; GO:0005634,nucleus; GO:0016818,hydrolase activity, acting on acid anhydrides, in phosphorus-containing anhydrides; GO:0046872,metal ion binding	NUDIX domain	pmb1096	1.16603	Indole	0.835	0.00509455	3
gene:Aco014780.1.path1	1.139	K08835 serine/threonine-protein kinase OSR1/STK39 [EC:2.7.11.1] | (RefSeq) serine/threonine-protein kinase 24-like (A)	protein Barley B recombinant-like [Ananas comosus]	RecName: Full=Protein Barley B recombinant; Short=Protein BBR;	SubName: Full=Protein Barley B recombinant {ECO:0000313|EMBL:OAY71488.1};	--	GO:0005634,nucleus; GO:0003677,DNA binding; GO:0003700,DNA-binding transcription factor activity; GO:0006355,regulation of transcription, DNA-templated; GO:0006351,transcription, DNA-templated	GAGA binding protein-like family	pmb1096	1.16603	Indole	0.955	6.1395e-05	3
gene:Aco014974.1.path1	2.307	K00799 glutathione S-transferase [EC:2.5.1.18] | (RefSeq) LOC109777088; glutathione transferase GST 23-like (A)	glutathione transferase GST 23-like [Ananas comosus]	RecName: Full=Glutathione transferase GST 23; EC=2.5.1.18; AltName: Full=Glutathione transferase GST 36;	SubName: Full=Glutathione transferase GST 23 {ECO:0000313|EMBL:OAY80524.1}; Flags: Fragment;	Glutathione S-transferase	GO:0004364,glutathione transferase activity; GO:0006952,defense response	Glutathione S-transferase, C-terminal domain	pmb1096	1.16603	Indole	0.975	7.896e-06	3
gene:Aco015029.1.path1	1.443	K19613 leucine-rich repeat protein SHOC2 | (RefSeq) putative disease resistance RPP13-like protein 1 isoform X2 (A)	putative disease resistance RPP13-like protein 1 [Ananas comosus]	RecName: Full=Putative disease resistance RPP13-like protein 1;	SubName: Full=Putative disease resistance RPP13-like protein 1 {ECO:0000313|EMBL:OAY79114.1};	Apoptotic ATPase	GO:0005886,plasma membrane; GO:0043531,ADP binding; GO:0005524,ATP binding; GO:0009626,plant-type hypersensitive response; GO:0007165,signal transduction	AAA domain	pmb1096	1.16603	Indole	0.813	0.00771395	3
gene:Aco015134.1.path1	2.273	--	putative ribonuclease H protein [Ananas comosus]	--	SubName: Full=Putative ribonuclease H protein {ECO:0000313|EMBL:OAY82706.1};	--	--	--	pmb1096	1.16603	Indole	0.806	0.00870665	3
gene:Aco015147.1.path1	2.624	--	uncharacterized protein LOC109715122 isoform X1 [Ananas comosus]	--	--	--	--	--	pmb1096	1.16603	Indole	0.827	0.00598646	3
gene:Aco015227.1.path1	1.024	K04122 ent-kaurene oxidase [EC:1.14.13.78] | (RefSeq) ent-kaurene oxidase 2-like (A)	ent-kaurene oxidase 2-like isoform X1 [Ananas comosus]	RecName: Full=Ent-kaurene oxidase 2 {ECO:0000303|PubMed:15075394}; Short=OsKO2 {ECO:0000303|PubMed:15075394}; EC=1.14.13.78 {ECO:0000269|PubMed:22247270, ECO:0000269|PubMed:22487175}; AltName: Full=Cytochrome P450 701A6 {ECO:0000303|PubMed:22247270}; AltName: Full=Ent-kaurene oxidase-like 2 {ECO:0000303|PubMed:15316288}; Short=OsKOL2 {ECO:0000303|PubMed:15316288}; AltName: Full=OsKOS3 {ECO:000030…	SubName: Full=ent-kaurene oxidase 2-like {ECO:0000313|RefSeq:XP_008782548.1};	Cytochrome P450 CYP2 subfamily	GO:0009707,chloroplast outer membrane; GO:0005783,endoplasmic reticulum; GO:0016021,integral component of membrane; GO:0052617,ent-kaur-16-en-19-al oxidase activity; GO:0052616,ent-kaur-16-en-19-ol oxidase activity; GO:0052615,ent-kaurene oxidase activity; GO:0020037,heme binding; GO:0005506,iron ion binding; GO:0010241,ent-kaurene oxidation to kaurenoic acid; GO:0009740,gibberellic acid mediated…	Shoulder domain	pmb1096	1.16603	Indole	0.937	0.000198048	3
gene:Aco015283.1.path1	1.388	--	--	--	--	--	--	--	pmb1096	1.16603	Indole	0.827	0.00597529	3
gene:Aco015319.1.path1	1.085	--	protein FLUORESCENT IN BLUE LIGHT, chloroplastic-like [Ananas comosus]	RecName: Full=Protein FLUORESCENT IN BLUE LIGHT, chloroplastic; Flags: Precursor;	SubName: Full=Protein FLUORESCENT IN BLUE LIGHT, chloroplastic {ECO:0000313|EMBL:OAY63240.1};	--	GO:0031969,chloroplast membrane; GO:0009535,chloroplast thylakoid membrane; GO:0016021,integral component of membrane	Tetratricopeptide repeat	pmb1096	1.16603	Indole	0.971	1.34974e-05	3
gene:Aco015326.1.path1	1.056	K06911 uncharacterized protein | (RefSeq) pirin-like protein (A)	pirin-like protein [Ananas comosus]	RecName: Full=Pirin-like protein;	SubName: Full=Pirin-like protein {ECO:0000313|EMBL:OAY63276.1};	--	GO:0005634,nucleus	Cupin domain	pmb1096	1.16603	Indole	0.958	4.84824e-05	3
gene:Aco015405.1.path1	1.322	--	heme-binding-like protein At3g10130, chloroplastic [Ananas comosus]	RecName: Full=Heme-binding-like protein At3g10130, chloroplastic; Flags: Precursor;	SubName: Full=Heme-binding-like protein, chloroplastic {ECO:0000313|EMBL:OAY77196.1};	--	GO:0009507,chloroplast; GO:0009535,chloroplast thylakoid membrane; GO:0010287,plastoglobule	SOUL heme-binding protein	pmb1096	1.16603	Indole	0.917	0.000492139	3
gene:Aco015516.1.path1	1.503	--	uncharacterized protein LOC109708021 [Ananas comosus]	--	SubName: Full=uncharacterized protein LOC103718491 {ECO:0000313|RefSeq:XP_008805569.1};	--	--	--	pmb1096	1.16603	Indole	0.96	3.90005e-05	3
gene:Aco015517.1.path1	1.141	K20772 1-aminocyclopropane-1-carboxylate synthase 1/2/6 [EC:4.4.1.14] | (RefSeq) 1-aminocyclopropane-1-carboxylate synthase (A)	1-aminocyclopropane-1-carboxylate synthase-like [Ananas comosus]	RecName: Full=1-aminocyclopropane-1-carboxylate synthase; Short=ACC synthase; EC=4.4.1.14; AltName: Full=S-adenosyl-L-methionine methylthioadenosine-lyase;	SubName: Full=1-aminocyclopropane-1-carboxylate synthase {ECO:0000313|EMBL:OAY71302.1};	1-aminocyclopropane-1-carboxylate synthase, and related proteins	GO:0016847,1-aminocyclopropane-1-carboxylate synthase activity; GO:0030170,pyridoxal phosphate binding; GO:0009693,ethylene biosynthetic process; GO:0009835,fruit ripening	Aminotransferase class I and II	pmb1096	1.16603	Indole	0.827	0.00601796	3
gene:Aco015605.1.path1	1.311	K08900 mitochondrial chaperone BCS1 | (RefSeq) AAA-ATPase At2g46620-like (A)	AAA-ATPase At2g46620-like [Ananas comosus]	RecName: Full=AAA-ATPase At2g46620; EC=3.6.1.3 {ECO:0000250|UniProtKB:Q9FLD5};	SubName: Full=Putative mitochondrial chaperone bcs1 {ECO:0000313|EMBL:OAY64482.1};	AAA+-type ATPase	GO:0016021,integral component of membrane; GO:0005524,ATP binding; GO:0016887,ATPase activity	AAA ATPase domain	pmb1096	1.16603	Indole	0.872	0.00217664	3
gene:Aco015674.1.path1	1.557	K12741 heterogeneous nuclear ribonucleoprotein A1/A3 | (RefSeq) RNA-binding protein Musashi homolog 2 (A)	protein PHOSPHATE STARVATION RESPONSE 1-like [Ananas comosus]	RecName: Full=Myb family transcription factor PHL5 {ECO:0000305}; AltName: Full=Protein PHR1-LIKE 5 {ECO:0000305};	SubName: Full=Protein PHR1-LIKE 1 {ECO:0000313|EMBL:OAY66273.1};	--	GO:0005634,nucleus; GO:0003677,DNA binding; GO:0003700,DNA-binding transcription factor activity; GO:0006355,regulation of transcription, DNA-templated; GO:0006351,transcription, DNA-templated	Myb-like DNA-binding domain	pmb1096	1.16603	Indole	0.974	9.0889e-06	3
gene:Aco015795.1.path1	1.225	K04733 interleukin-1 receptor-associated kinase 4 [EC:2.7.11.1] | (RefSeq) probable serine/threonine-protein kinase NAK (A)	probable serine/threonine-protein kinase PIX13 [Ananas comosus]	RecName: Full=Receptor-like cytoplasmic kinase 176 {ECO:0000303|PubMed:19825577}; Short=OsRLCK176 {ECO:0000303|PubMed:19825577}; EC=2.7.11.1 {ECO:0000305};	SubName: Full=Protein kinase APK1A, chloroplastic {ECO:0000313|EMBL:OAY79690.1};	Serine/threonine protein kinase	GO:0005886,plasma membrane; GO:0005524,ATP binding; GO:0004675,transmembrane receptor protein serine/threonine kinase activity; GO:0007166,cell surface receptor signaling pathway; GO:0045087,innate immune response; GO:0006468,protein phosphorylation	--	pmb1096	1.16603	Indole	0.926	0.000330945	3
gene:Aco015894.1.path1	1.613	--	uncharacterized protein LOC109706641 [Ananas comosus]	--	SubName: Full=Uncharacterized protein {ECO:0000313|EMBL:OAY72561.1};	--	--	--	pmb1096	1.16603	Indole	0.947	0.000107854	3
gene:Aco015895.1.path1	1.354	K04733 interleukin-1 receptor-associated kinase 4 [EC:2.7.11.1] | (RefSeq) probable LRR receptor-like serine/threonine-protein kinase At2g16250 (A)	probable LRR receptor-like serine/threonine-protein kinase At2g16250 [Ananas comosus]	RecName: Full=Probable LRR receptor-like serine/threonine-protein kinase At2g16250; EC=2.7.11.1; Flags: Precursor;	SubName: Full=probable LRR receptor-like serine/threonine-protein kinase At2g16250 {ECO:0000313|RefSeq:XP_008785683.1};	--	GO:0016021,integral component of membrane; GO:0009505,plant-type cell wall; GO:0005886,plasma membrane; GO:0009506,plasmodesma; GO:0005524,ATP binding; GO:0004674,protein serine/threonine kinase activity	Proline-rich membrane anchor 1	pmb1096	1.16603	Indole	0.974	8.5681e-06	3
gene:Aco016012.1.path1	2.052	K11251 histone H2A | (RefSeq) LOC109771289; histone H2A, sperm-like (A)	hypothetical protein ACMD2_24986 [Ananas comosus]	--	SubName: Full=Uncharacterized protein {ECO:0000313|EMBL:OAY79580.1};	--	GO:0016021,integral component of membrane	Protein of unknown function, DUF594	pmb1096	1.16603	Indole	0.838	0.00476897	3
gene:Aco016060.1.path1	1.3	--	uncharacterized protein LOC109726141 [Ananas comosus]	--	SubName: Full=Uncharacterized protein {ECO:0000313|EMBL:OAY68322.1};	--	GO:0016021,integral component of membrane	--	pmb1096	1.16603	Indole	0.951	8.16498e-05	3
gene:Aco016071.1.path1	1.632	--	--	--	--	--	--	--	pmb1096	1.16603	Indole	0.888	0.00140083	3
gene:Aco016072.1.path1	4.637	K01689 enolase [EC:4.2.1.11] | (RefSeq) enolase 1, chloroplastic isoform X1 (A)	uncharacterized protein LOC109726594 [Ananas comosus]	--	SubName: Full=Uncharacterized protein {ECO:0000313|EMBL:OAY64988.1};	--	--	Cotton fibre expressed protein	pmb1096	1.16603	Indole	0.915	0.00053348	3
gene:Aco016189.1.path1	1.118	--	uncharacterized protein LOC109722763 [Ananas comosus]	--	SubName: Full=Uncharacterized protein {ECO:0000313|EMBL:OAY82844.1};	--	GO:0016021,integral component of membrane	--	pmb1096	1.16603	Indole	0.944	0.000126935	3
gene:Aco016322.1.path1	1.482	K07052 uncharacterized protein | (RefSeq) uncharacterized protein LOC18766069 isoform X1 (A)	uncharacterized protein LOC109707930 isoform X1 [Ananas comosus]	--	SubName: Full=uncharacterized protein LOC103719198 {ECO:0000313|RefSeq:XP_008806546.1};	--	--	CAAX protease self-immunity	pmb1096	1.16603	Indole	0.951	8.03959e-05	3
gene:Aco016356.1.path1	1.9	K07407 alpha-galactosidase [EC:3.2.1.22] | (RefSeq) alpha-galactosidase (A)	Alpha-galactosidase 1 [Ananas comosus]	RecName: Full=Alpha-galactosidase 1 {ECO:0000303|PubMed:15034167}; Short=AtAGAL1 {ECO:0000303|PubMed:15034167}; EC=3.2.1.22 {ECO:0000250|UniProtKB:Q9FXT4}; AltName: Full=Alpha-D-galactoside galactohydrolase 1 {ECO:0000305}; AltName: Full=Melibiase 1 {ECO:0000305}; Flags: Precursor;	RecName: Full=Alpha-galactosidase {ECO:0000256|RuleBase:RU361168}; EC=3.2.1.22 {ECO:0000256|RuleBase:RU361168}; AltName: Full=Melibiase {ECO:0000256|RuleBase:RU361168};	Alpha-D-galactosidase (melibiase)	GO:0048046,apoplast; GO:0005618,cell wall; GO:0009505,plant-type cell wall; GO:0052692,raffinose alpha-galactosidase activity; GO:0005975,carbohydrate metabolic process; GO:0071555,cell wall organization	Melibiase	pmb1096	1.16603	Indole	0.93	0.000275585	3
gene:Aco016560.1.path1	1.444	--	--	--	--	--	--	--	pmb1096	1.16603	Indole	0.964	2.83329e-05	3
gene:Aco016571.1.path1	1.971	--	VAN3-binding protein-like isoform X1 [Ananas comosus]	--	SubName: Full=VAN3-binding protein-like isoform X1 {ECO:0000313|RefSeq:XP_017697395.1};	--	--	Plant pleckstrin homology-like region	pmb1096	1.16603	Indole	0.827	0.00594963	3
gene:Aco016755.1.path1	1.644	K01870 isoleucyl-tRNA synthetase [EC:6.1.1.5] | (RefSeq) hypothetical protein (A)	transcription repressor OFP6-like [Ananas comosus]	RecName: Full=Transcription repressor OFP8 {ECO:0000305}; AltName: Full=OVATE family protein 8 {ECO:0000303|PubMed:27332964}; Short=OsOFP8 {ECO:0000303|PubMed:27332964};	SubName: Full=Transcription repressor OFP6 {ECO:0000313|EMBL:OAY84891.1};	--	GO:0005737,cytoplasm; GO:0005634,nucleus; GO:0009742,brassinosteroid mediated signaling pathway; GO:1900457,regulation of brassinosteroid mediated signaling pathway; GO:0006355,regulation of transcription, DNA-templated; GO:0006351,transcription, DNA-templated	Mucin-like glycoprotein	pmb1096	1.16603	Indole	0.952	7.73824e-05	3
gene:Aco016769.1.path1	1.681	K22745 apoptosis-inducing factor 2 | (RefSeq) apoptosis-inducing factor 2-like (A)	apoptosis-inducing factor homolog B-like [Ananas comosus]	--	SubName: Full=Apoptosis-inducing factor {ECO:0000313|EMBL:OAY84665.1}; Flags: Fragment;	NADH-dehydrogenase (ubiquinone)	GO:0016491,oxidoreductase activity	NAD(P)-binding Rossmann-like domain	pmb1096	1.16603	Indole	0.913	0.000596891	3
gene:Aco016771.1.path1	1.094	K14842 ribosome biogenesis protein NSA2 | (RefSeq) ribosome biogenesis protein NSA2 homolog (A)	PREDICTED: ribosome biogenesis protein NSA2 homolog [Musa acuminata subsp. malaccensis]	--	SubName: Full=Uncharacterized protein {ECO:0000313|EnsemblPlants:GSMUA_AchrUn_randomP16190_001};	Uncharacterized conserved protein related to ribosomal protein S8E	--	--	pmb1096	1.16603	Indole	0.951	7.98084e-05	3
gene:Aco016772.1.path1	1.011	K14842 ribosome biogenesis protein NSA2 | (RefSeq) ribosome biogenesis protein NSA2 homolog (A)	ribosome biogenesis protein NSA2 [Trifolium pratense]	--	SubName: Full=Uncharacterized protein {ECO:0000313|EnsemblPlants:HORVU2Hr1G019660.10};	Uncharacterized conserved protein related to ribosomal protein S8E	--	Ribosomal protein S8e	pmb1096	1.16603	Indole	0.893	0.00119816	3
gene:Aco016911.1.path1	1.1	K03098 apolipoprotein D and lipocalin family protein | (RefSeq) temperature-induced lipocalin-1-like (A)	temperature-induced lipocalin-1 [Ananas comosus]	RecName: Full=Temperature-induced lipocalin-1 {ECO:0000303|PubMed:18671872}; Short=AtTIL1 {ECO:0000303|PubMed:18671872};	SubName: Full=Temperature-induced lipocalin-1 {ECO:0000313|EMBL:OAY81327.1};	Apolipoprotein D/Lipocalin	GO:0009941,chloroplast envelope; GO:0031969,chloroplast membrane; GO:0005737,cytoplasm; GO:0009898,cytoplasmic side of plasma membrane; GO:0005783,endoplasmic reticulum; GO:0005794,Golgi apparatus; GO:0005739,mitochondrion; GO:0005886,plasma membrane; GO:0009506,plasmodesma; GO:0005774,vacuolar membrane; GO:0005773,vacuole; GO:0045735,nutrient reservoir activity; GO:0005215,transporter activity; …	Lipocalin / cytosolic fatty-acid binding protein family	pmb1096	1.16603	Indole	0.954	6.33894e-05	3
gene:Aco016954.1.path1	1.029	--	ubiquitin fusion degradation protein [Trifolium pratense]	--	SubName: Full=UFD1 like protein {ECO:0000313|EMBL:CAB10321.1};	--	GO:0004525,ribonuclease III activity; GO:0006396,RNA processing; GO:0006511,ubiquitin-dependent protein catabolic process	--	pmb1096	1.16603	Indole	0.867	0.00247262	3
gene:Aco017106.1.path1	1.551	K02910 large subunit ribosomal protein L31e | (RefSeq) 60S ribosomal protein L31 (A)	60S ribosomal protein L31-like [Ananas comosus]	RecName: Full=60S ribosomal protein L31;	SubName: Full=Ribosomal protein L31e {ECO:0000313|EMBL:OVA07874.1};	60S ribosomal protein L31	GO:0005840,ribosome; GO:0003735,structural constituent of ribosome; GO:0006412,translation	Ribosomal protein L31e	pmb1096	1.16603	Indole	0.802	0.00932629	3
gene:Aco017126.1.path1	1.131	--	MORC family CW-type zinc finger protein 4-like isoform X2 [Ananas comosus]	RecName: Full=Protein MICRORCHIDIA 6 {ECO:0000303|PubMed:22555433}; Short=AtMORC6 {ECO:0000303|PubMed:22555433}; EC=3.6.-.- {ECO:0000269|PubMed:22560611}; AltName: Full=Protein CRT1-homolog 6 {ECO:0000303|PubMed:19704828}; Short=CRT1-h6 {ECO:0000303|PubMed:19704828}; AltName: Full=Protein DEFECTIVE IN MERISTEM SILENCING 11 {ECO:0000303|PubMed:22560611};	SubName: Full=Uncharacterized protein {ECO:0000313|EnsemblPlants:OMERI01G31340.1};	MORC family ATPases	GO:0009941,chloroplast envelope; GO:0005634,nucleus; GO:0009506,plasmodesma; GO:0005524,ATP binding; GO:0016887,ATPase activity; GO:0003677,DNA binding; GO:0004519,endonuclease activity; GO:0042803,protein homodimerization activity; GO:0003723,RNA binding; GO:0016569,covalent chromatin modification; GO:0006952,defense response; GO:0006281,DNA repair; GO:1902290,positive regulation of defense resp…	CW-type Zinc Finger	pmb1096	1.16603	Indole	0.809	0.0082321	3
gene:Aco017286.1.path1	1.108	K17681 ATPase family AAA domain-containing protein 3A/B | (RefSeq) ATPase family AAA domain-containing protein 3 (A)	ATPase family AAA domain-containing protein 3-B-like [Ananas comosus]	RecName: Full=26S proteasome regulatory subunit 6A homolog; AltName: Full=LEMA-1; AltName: Full=Mg(2+)-dependent ATPase 1; AltName: Full=Tat-binding protein homolog 1; Short=TBP-1;	SubName: Full=ATPase family AAA domain-containing protein 3-like {ECO:0000313|RefSeq:XP_008809212.1};	AAA+-type ATPase	GO:0031597,cytosolic proteasome complex; GO:0031595,nuclear proteasome complex; GO:0008540,proteasome regulatory particle, base subcomplex; GO:0005524,ATP binding; GO:0036402,proteasome-activating ATPase activity; GO:0017025,TBP-class protein binding; GO:0045899,positive regulation of RNA polymerase II transcriptional preinitiation complex assembly; GO:0030433,ubiquitin-dependent ERAD pathway	AAA domain	pmb1096	1.16603	Indole	0.953	6.95608e-05	3
gene:Aco017404.1.path1	1.099	K02221 YggT family protein | (RefSeq) hypothetical protein (A)	ylmG homolog protein 1-2, chloroplastic-like [Ananas comosus]	RecName: Full=YlmG homolog protein 1-2, chloroplastic {ECO:0000305}; Short=AtYLMG1-2 {ECO:0000303|PubMed:20359373}; AltName: Full=YGGT family protein YLMG1-2 {ECO:0000305}; Flags: Precursor;	SubName: Full=YlmG protein 1-2, chloroplastic {ECO:0000313|EMBL:OAY82527.1};	--	GO:0009507,chloroplast; GO:0009941,chloroplast envelope; GO:0009535,chloroplast thylakoid membrane; GO:0016021,integral component of membrane	--	pmb1096	1.16603	Indole	0.926	0.000341354	3
gene:Aco017632.1.path1	1.065	K01870 isoleucyl-tRNA synthetase [EC:6.1.1.5] | (RefSeq) LOC109764758; isoleucine--tRNA ligase, cytoplasmic (A)	Isoleucine-tRNA ligase [Parasponia andersonii]	RecName: Full=Isoleucine--tRNA ligase, cytoplasmic {ECO:0000305}; EC=6.1.1.5 {ECO:0000305}; AltName: Full=Isoleucyl-tRNA synthetase {ECO:0000305}; Short=IleRS {ECO:0000305};	SubName: Full=Aminoacyl-tRNA synthetase, class Ia {ECO:0000313|EMBL:OMO98712.1};	Isoleucyl-tRNA synthetase	GO:0005737,cytoplasm; GO:0005829,cytosol; GO:0002161,aminoacyl-tRNA editing activity; GO:0005524,ATP binding; GO:0004822,isoleucine-tRNA ligase activity; GO:0000049,tRNA binding; GO:0006428,isoleucyl-tRNA aminoacylation; GO:0046686,response to cadmium ion	--	pmb1096	1.16603	Indole	0.893	0.00118728	3
gene:Aco017683.1.path1	1.244	K15286 solute carrier family 35, member E4 | (RefSeq) plastidic phosphate translocator (A)	probable sugar phosphate/phosphate translocator At3g11320 [Ananas comosus]	RecName: Full=Probable sugar phosphate/phosphate translocator At5g05820;	SubName: Full=Putative sugar phosphate/phosphate translocator {ECO:0000313|EMBL:OAY64876.1};	Glucose-6-phosphate/phosphate and phosphoenolpyruvate/phosphate antiporter	GO:0005794,Golgi apparatus; GO:0016021,integral component of membrane; GO:0008643,carbohydrate transport	EamA-like transporter family	pmb1096	1.16603	Indole	0.93	0.000276598	3
gene:Aco017756.1.path1	1.099	K13420 LRR receptor-like serine/threonine-protein kinase FLS2 [EC:2.7.11.1] | (RefSeq) LRR receptor-like serine/threonine-protein kinase FLS2 (A)	LOW QUALITY PROTEIN: LRR receptor-like serine/threonine-protein kinase GSO1 [Ananas comosus]	RecName: Full=LRR receptor-like serine/threonine-protein kinase GSO1 {ECO:0000303|PubMed:18088309}; EC=2.7.11.1 {ECO:0000255|PROSITE-ProRule:PRU00159}; AltName: Full=Protein GASSHO 1 {ECO:0000303|PubMed:18088309}; AltName: Full=Protein SCHENGEN 3 {ECO:0000303|PubMed:25233277}; Flags: Precursor;	SubName: Full=LRR receptor-like serine/threonine-protein kinase GSO1 {ECO:0000313|EMBL:OAY85991.1};	--	GO:0048226,Casparian strip; GO:0016021,integral component of membrane; GO:0005886,plasma membrane; GO:0005524,ATP binding; GO:0004674,protein serine/threonine kinase activity; GO:0071555,cell wall organization; GO:0009793,embryo development ending in seed dormancy; GO:0035987,endodermal cell differentiation; GO:0045184,establishment of protein localization; GO:0090558,plant epidermis development;…	Leucine Rich repeat	pmb1096	1.16603	Indole	0.907	0.000724055	3
gene:Aco017899.1.path1	1.051	K08869 aarF domain-containing kinase | (RefSeq) putative aarF domain-containing protein kinase 1 (A)	putative methyltransferase DDB_G0268948 [Ananas comosus]	--	SubName: Full=Putative methyltransferase {ECO:0000313|EMBL:OAY76210.1};	Methyltransferase	GO:0008168,methyltransferase activity	Methyltransferase domain	pmb1096	1.16603	Indole	0.909	0.000679285	3
gene:Aco018058.1.path1	1.035	K16040 trans-resveratrol di-O-methyltransferase [EC:2.1.1.240] | (RefSeq) trans-resveratrol di-O-methyltransferase (A)	trans-resveratrol di-O-methyltransferase-like [Ananas comosus]	RecName: Full=Trans-resveratrol di-O-methyltransferase; EC=2.1.1.240; AltName: Full=Resveratrol O-methyltransferase; Short=ROMT; Short=VvROMT;	SubName: Full=Trans-resveratrol di-O-methyltransferase {ECO:0000313|EMBL:OAY62597.1};	Hydroxyindole-O-methyltransferase and related SAM-dependent methyltransferases	GO:0008171,O-methyltransferase activity; GO:0046983,protein dimerization activity; GO:0102303,resveratrol 3,5-O-dimethyltransferase activity; GO:0008757,S-adenosylmethionine-dependent methyltransferase activity; GO:0019438,aromatic compound biosynthetic process	Dimerisation domain	pmb1096	1.16603	Indole	0.83	0.00563093	3
gene:Aco018106.1.path1	1.465	--	uncharacterized protein LOC109716972 [Ananas comosus]	--	SubName: Full=Uncharacterized protein {ECO:0000313|EMBL:OAY77723.1}; Flags: Fragment;	--	--	Protein of unknown function (DUF688)	pmb1096	1.16603	Indole	0.917	0.000503793	3
gene:Aco018490.1.path1	1.245	--	--	--	--	--	--	--	pmb1096	1.16603	Indole	0.806	0.00868396	3
gene:Aco018645.1.path1	1.168	K04079 molecular chaperone HtpG | (RefSeq) heat shock protein 83 (A)	heat shock protein 83 [Ananas comosus]	RecName: Full=Heat shock protein 83;	SubName: Full=heat shock protein 83 {ECO:0000313|RefSeq:XP_008801780.1};	Molecular chaperone (HSP90 family)	GO:0005737,cytoplasm; GO:0005524,ATP binding; GO:0051082,unfolded protein binding; GO:0006457,protein folding; GO:0006950,response to stress	Histidine kinase-, DNA gyrase B-, and HSP90-like ATPase	pmb1096	1.16603	Indole	0.949	9.43194e-05	3
gene:Aco018733.1.path1	5.203	--	--	--	--	--	--	--	pmb1096	1.16603	Indole	0.855	0.00331294	3
gene:Aco018761.1.path1	4.309	K01193 beta-fructofuranosidase [EC:3.2.1.26] | (RefSeq) LOC109747879; beta-fructofuranosidase, insoluble isoenzyme 3-like (A)	UPF0481 protein At3g47200-like [Ananas comosus]	RecName: Full=UPF0481 protein At3g47200;	SubName: Full=UPF0481 protein {ECO:0000313|EMBL:OAY67463.1}; Flags: Fragment;	--	GO:0016021,integral component of membrane; GO:0005886,plasma membrane	Plant protein of unknown function	pmb1096	1.16603	Indole	0.812	0.00778745	3
gene:Aco018786.1.path1	4.036	K14488 SAUR family protein | (RefSeq) auxin-responsive protein SAUR36-like (A)	auxin-responsive protein SAUR72-like [Ananas comosus]	RecName: Full=Indole-3-acetic acid-induced protein ARG7;	SubName: Full=Indole-3-acetic acid-induced protein ARG7 {ECO:0000313|EMBL:OAY65203.1};	--	GO:0009733,response to auxin	Auxin responsive protein	pmb1096	1.16603	Indole	0.964	2.78944e-05	3
gene:Aco018882.1.path1	1.484	K19861 benzyl alcohol O-benzoyltransferase [EC:2.3.1.196 2.3.1.232] | (RefSeq) benzyl alcohol O-benzoyltransferase-like (A)	benzyl alcohol O-benzoyltransferase-like [Ananas comosus]	RecName: Full=Benzyl alcohol O-benzoyltransferase; EC=2.3.1.196; AltName: Full=Benzoyl coenzyme A:benzyl alcohol benzoyl transferase;	SubName: Full=Benzyl alcohol O-benzoyltransferase {ECO:0000313|EMBL:OAY81850.1};	--	GO:0016747,transferase activity, transferring acyl groups other than amino-acyl groups	Transferase family	pmb1096	1.16603	Indole	0.899	0.00097516	3
gene:Aco019098.1.path1	1.464	K00025 malate dehydrogenase [EC:1.1.1.37] | (RefSeq) malate dehydrogenase, cytoplasmic-like (A)	oligopeptide transporter 5-like isoform X1 [Ananas comosus]	RecName: Full=Oligopeptide transporter 5; Short=AtOPT5;	SubName: Full=Oligopeptide transporter 5 {ECO:0000313|EMBL:OAY81780.1}; Flags: Fragment;	Sexual differentiation process protein ISP4	GO:0005887,integral component of plasma membrane; GO:0016020,membrane; GO:0035673,oligopeptide transmembrane transporter activity; GO:0015031,protein transport	OPT oligopeptide transporter protein	pmb1096	1.16603	Indole	0.917	0.000505152	3
gene:Aco019341.1.path1	3.296	--	uncharacterized protein LOC109708106 [Ananas comosus]	--	SubName: Full=uncharacterized protein LOC103697615 {ECO:0000313|RefSeq:XP_008777743.1};	--	--	Domain of unknown function (DUF4228)	pmb1096	1.16603	Indole	0.926	0.000341185	3
gene:Aco019364.1.path1	1.76	K01510 apyrase [EC:3.6.1.5] | (RefSeq) probable apyrase 6 isoform X1 (A)	uncharacterized protein LOC109710084 [Ananas comosus]	RecName: Full=Protein DMP3 {ECO:0000303|PubMed:20712629}; Short=AtDMP3 {ECO:0000303|PubMed:20712629};	SubName: Full=Uncharacterized protein {ECO:0000313|EMBL:OAY81296.1};	--	GO:0005783,endoplasmic reticulum; GO:0005789,endoplasmic reticulum membrane; GO:0016021,integral component of membrane; GO:0009705,plant-type vacuole membrane; GO:0010256,endomembrane system organization; GO:0090693,plant organ senescence	Protein of unknown function (DUF679)	pmb1096	1.16603	Indole	0.925	0.000357737	3
gene:Aco019620.1.path1	1.689	--	acyl-acyl carrier protein thioesterase ATL3, chloroplastic-like isoform X1 [Ananas comosus]	RecName: Full=Acyl-acyl carrier protein thioesterase ATL3, chloroplastic {ECO:0000305}; EC=3.1.2.- {ECO:0000305}; AltName: Full=Acyl-ACP thioesterase ATL3 {ECO:0000305}; AltName: Full=Acyl-lipid thioesterase 3 {ECO:0000303|PubMed:24214063}; Flags: Precursor;	SubName: Full=Uncharacterized protein {ECO:0000313|EMBL:OAY66183.1};	--	GO:0009507,chloroplast; GO:0047381,dodecanoyl-[acyl-carrier-protein] hydrolase activity; GO:0016295,myristoyl-[acyl-carrier-protein] hydrolase activity; GO:0016296,palmitoyl-[acyl-carrier-protein] hydrolase activity; GO:0006629,lipid metabolic process	Acyl-ACP thioesterase	pmb1096	1.16603	Indole	0.815	0.00737883	3
gene:Aco019654.1.path1	1.001	--	uncharacterized protein LOC109719190 [Ananas comosus]	--	SubName: Full=Uncharacterized protein {ECO:0000313|EMBL:OAY82305.1};	--	GO:0016021,integral component of membrane	--	pmb1096	1.16603	Indole	0.861	0.00283868	3
gene:Aco019815.1.path1	1.152	K13122 protein FRG1 | (RefSeq) uncharacterized protein LOC111481770 (A)	uncharacterized protein LOC109712638 [Ananas comosus]	--	SubName: Full=Uncharacterized protein {ECO:0000313|EMBL:OAY75119.1};	--	--	Fascin domain	pmb1096	1.16603	Indole	0.837	0.00490586	3
gene:Aco019834.1.path1	1.625	K14754 interferon-induced GTP-binding protein Mx1 | (RefSeq) dynamin-related protein 4C (A)	dynamin-related protein 4C [Ananas comosus]	RecName: Full=Dynamin-related protein 4C;	SubName: Full=Dynamin-related protein 4C {ECO:0000313|EMBL:OAY78519.1};	Vacuolar sorting protein VPS1, dynamin, and related proteins	GO:0005737,cytoplasm; GO:0005874,microtubule; GO:0005525,GTP binding; GO:0003924,GTPase activity; GO:0008017,microtubule binding; GO:0000266,mitochondrial fission	50S ribosome-binding GTPase	pmb1096	1.16603	Indole	0.933	0.000237414	3
gene:Aco019880.1.path1	1.512	K02870 large subunit ribosomal protein L12e | (RefSeq) 60S ribosomal protein L12-like (A)	uncharacterized protein LOC109727012 isoform X1 [Ananas comosus]	RecName: Full=60S ribosomal protein L12-3;	SubName: Full=Uncharacterized protein {ECO:0000313|EMBL:OAY68512.1};	40S ribosomal protein S2	GO:0005829,cytosol; GO:0022625,cytosolic large ribosomal subunit; GO:0019843,rRNA binding; GO:0003735,structural constituent of ribosome; GO:0000027,ribosomal large subunit assembly; GO:0006412,translation	Ribosomal protein L11, RNA binding domain	pmb1096	1.16603	Indole	0.861	0.00288148	3
gene:Aco020109.1.path1	5.704	--	probable protein ABIL3 [Ananas comosus]	RecName: Full=Probable protein ABIL3; AltName: Full=Abl interactor-like protein 3;	SubName: Full=probable protein ABIL3 {ECO:0000313|RefSeq:XP_008783161.1, ECO:0000313|RefSeq:XP_008783162.1, ECO:0000313|RefSeq:XP_008783163.1};	--	GO:0005737,cytoplasm; GO:0005856,cytoskeleton	--	pmb1096	1.16603	Indole	0.841	0.00453776	3
gene:Aco020184.1.path1	2.001	--	--	--	--	--	--	--	pmb1096	1.16603	Indole	0.831	0.00550278	3
gene:Aco020263.1.path1	1.898	--	--	--	--	--	--	--	pmb1096	1.16603	Indole	0.831	0.00549159	3
gene:Aco020264.1.path1	1.652	--	--	--	--	--	--	--	pmb1096	1.16603	Indole	0.836	0.00499879	3
gene:Aco020350.1.path1	1.531	--	uncharacterized protein LOC109707839 [Ananas comosus]	--	--	--	--	--	pmb1096	1.16603	Indole	0.943	0.00013396	3
gene:Aco020508.1.path1	1.617	K10523 speckle-type POZ protein | (RefSeq) BTB/POZ and MATH domain-containing protein 1 (A)	BTB/POZ and MATH domain-containing protein 1-like [Ananas comosus]	RecName: Full=BTB/POZ and MATH domain-containing protein 1; AltName: Full=Protein BTB-POZ AND MATH DOMAIN 1; Short=AtBPM1;	SubName: Full=BTB/POZ and MATH domain-containing protein 2 {ECO:0000313|EMBL:OAY67485.1};	Speckle-type POZ protein SPOP and related proteins with TRAF, MATH and BTB/POZ domains	GO:0005634,nucleus; GO:0042802,identical protein binding; GO:0071472,cellular response to salt stress; GO:0042631,cellular response to water deprivation; GO:0016567,protein ubiquitination; GO:0006970,response to osmotic stress	MATH domain	pmb1096	1.16603	Indole	0.92	0.000446052	3
gene:Aco020749.1.path1	1.638	K22499 armadillo repeat-containing protein 5 | (RefSeq) U-box domain-containing protein 4 (A)	U-box domain-containing protein 4 [Ananas comosus]	RecName: Full=U-box domain-containing protein 4; EC=2.3.2.27; AltName: Full=Plant U-box protein 4; AltName: Full=RING-type E3 ubiquitin transferase PUB4 {ECO:0000305};	SubName: Full=U-box domain-containing protein 4 {ECO:0000313|EMBL:OAY85935.1};	FOG: Armadillo/beta-catenin-like repeats	GO:0005634,nucleus; GO:0004842,ubiquitin-protein transferase activity	Rapamycin-insensitive companion of mTOR, N-term	pmb1096	1.16603	Indole	0.868	0.00240513	3
gene:Aco021250.1.path1	1.539	K10661 E3 ubiquitin-protein ligase MARCH6 [EC:2.3.2.27] | (RefSeq) probable E3 ubiquitin ligase SUD1 (A)	uncharacterized protein LOC109716094 [Ananas comosus]	RecName: Full=Probable E3 ubiquitin ligase SUD1; EC=2.3.2.27; AltName: Full=Protein ECERIFERUM 9; AltName: Full=Protein SUPPRESSOR OF DRY2 DEFFECTS 1; Short=AtSUD1; AltName: Full=RING-type E3 ubiquitin transferase SUD1 {ECO:0000305}; AltName: Full=RING/U-box domain-containing protein;	SubName: Full=Uncharacterized protein {ECO:0000313|EMBL:OAY81377.1}; Flags: Fragment;	Protein involved in mRNA turnover and stability	GO:0030176,integral component of endoplasmic reticulum membrane; GO:1904264,NA; GO:0004842,ubiquitin-protein transferase activity; GO:0008270,zinc ion binding; GO:0042335,cuticle development; GO:0010143,cutin biosynthetic process; GO:0008299,isoprenoid biosynthetic process; GO:1900490,positive regulation of hydroxymethylglutaryl-CoA reductase (NADPH) activity; GO:0009414,response to water depriva…	Ring finger domain	pmb1096	1.16603	Indole	0.821	0.00669233	3
gene:Aco021358.1.path1	2.305	K13459 disease resistance protein RPS2 | (RefSeq) disease resistance protein RPS2-like (A)	LOW QUALITY PROTEIN: probable disease resistance protein At1g12290 [Ananas comosus]	RecName: Full=Disease resistance protein RPS2; AltName: Full=Resistance to Pseudomonas syringae protein 2;	SubName: Full=Disease resistance protein RPS5 {ECO:0000313|EMBL:OAY75702.1};	Apoptotic ATPase	GO:0005737,cytoplasm; GO:0005886,plasma membrane; GO:0043531,ADP binding; GO:0005524,ATP binding; GO:0006952,defense response; GO:0042742,defense response to bacterium; GO:0016045,detection of bacterium; GO:0009626,plant-type hypersensitive response; GO:0007165,signal transduction	AAA domain	pmb1096	1.16603	Indole	0.96	4.19721e-05	3
gene:Aco021445.1.path1	1.378	--	--	--	--	--	--	--	pmb1096	1.16603	Indole	0.939	0.000175244	3
gene:Aco021464.1.path1	1.299	K19891 glucan endo-1,3-beta-glucosidase 1/2/3 [EC:3.2.1.39] | (RefSeq) glucan endo-1,3-beta-glucosidase 3-like isoform X1 (A)	Glucan endo-1,3-beta-glucosidase 11 [Ananas comosus]	RecName: Full=Glucan endo-1,3-beta-glucosidase 11; EC=3.2.1.39; AltName: Full=(1->3)-beta-glucan endohydrolase 11; Short=(1->3)-beta-glucanase 11; AltName: Full=Beta-1,3-endoglucanase 11; Short=Beta-1,3-glucanase 11; Flags: Precursor;	SubName: Full=Glucan endo-1,3-beta-glucosidase 11 {ECO:0000313|EMBL:OAY73358.1};	--	GO:0031225,anchored component of membrane; GO:0046658,anchored component of plasma membrane; GO:0005576,extracellular region; GO:0009505,plant-type cell wall; GO:0005886,plasma membrane; GO:0042973,glucan endo-1,3-beta-D-glucosidase activity; GO:0030247,polysaccharide binding; GO:0005975,carbohydrate metabolic process; GO:0007154,cell communication; GO:0071555,cell wall organization; GO:0006952,d…	Glycosyl hydrolases family 17	pmb1096	1.16603	Indole	0.946	0.000113471	3
gene:Aco021647.1.path1	2.858	--	--	--	--	--	--	--	pmb1096	1.16603	Indole	0.987	7.48e-07	3
gene:Aco021817.1.path1	1.324	K17679 ATP-dependent RNA helicase MSS116, mitochondrial [EC:3.6.4.13] | (RefSeq) probable DEAD-box ATP-dependent RNA helicase 48 (A)	uncharacterized protein LOC109715747 [Ananas comosus]	--	SubName: Full=Uncharacterized protein {ECO:0000313|EMBL:OAY62942.1};	--	--	Neprosin activation peptide	pmb1096	1.16603	Indole	0.872	0.00220257	3
gene:Aco021915.1.path1	1.185	K13963 serpin B | (RefSeq) serpin-ZXA-like (A)	serpin-ZXA-like [Ananas comosus]	RecName: Full=Serpin-ZXA; AltName: Full=OrysaZxa;	SubName: Full=Serpin-ZXA {ECO:0000313|EMBL:OAY70218.1};	Serpin	GO:0005615,extracellular space; GO:0004867,serine-type endopeptidase inhibitor activity	Serpin (serine protease inhibitor)	pmb1096	1.16603	Indole	0.966	2.24561e-05	3
gene:Aco021917.1.path1	8.856	K20665 jasmonoyl-L-amino acid 12-hydroxylase [EC:1.14.14.48] | (RefSeq) cytochrome P450 94B1 (A)	cytochrome P450 94A1-like [Ananas comosus]	RecName: Full=Cytochrome P450 94A1; EC=1.14.-.-; AltName: Full=P450-dependent fatty acid omega-hydroxylase;	SubName: Full=Cytochrome P450 94A1 {ECO:0000313|EMBL:OAY81517.1};	Cytochrome P450 CYP4/CYP19/CYP26 subfamilies	GO:0005789,endoplasmic reticulum membrane; GO:0016021,integral component of membrane; GO:0020037,heme binding; GO:0005506,iron ion binding; GO:0004497,monooxygenase activity; GO:0016705,oxidoreductase activity, acting on paired donors, with incorporation or reduction of molecular oxygen	Cytochrome P450	pmb1096	1.16603	Indole	0.957	5.03531e-05	3
gene:Aco022111.1.path1	1.239	K20240 spermidine dicoumaroyl transferase [EC:2.3.1.249] | (RefSeq) acyl transferase 5 (A)	acyl transferase 4-like isoform X1 [Ananas comosus]	RecName: Full=Acyl transferase 4 {ECO:0000305}; Short=OsAT4 {ECO:0000303|PubMed:23391577}; EC=2.3.1.- {ECO:0000305}; AltName: Full=p-coumaroyl-CoA monolignol transferase {ECO:0000305}; Short=OsPMT {ECO:0000303|PubMed:22267741};	SubName: Full=10-deacetylbaccatin III 10-O-acetyltransferase {ECO:0000313|EMBL:OAY73560.1};	--	GO:0016410,N-acyltransferase activity; GO:0009809,lignin biosynthetic process	Transferase family	pmb1096	1.16603	Indole	0.814	0.0075938	3
gene:Aco022248.1.path1	5.259	--	uncharacterized protein LOC109707839 [Ananas comosus]	--	--	--	--	--	pmb1096	1.16603	Indole	0.918	0.00048648	3
gene:Aco022612.1.path1	1.539	K03880 NADH-ubiquinone oxidoreductase chain 3 [EC:1.6.5.3] | (RefSeq) uncharacterized protein LOC109822622 (A)	uncharacterized protein LOC109822622 [Asparagus officinalis]	RecName: Full=NADH-ubiquinone oxidoreductase chain 3; EC=1.6.5.3; AltName: Full=NADH dehydrogenase subunit 3;	RecName: Full=NADH-ubiquinone oxidoreductase chain 3 {ECO:0000256|SAAS:SAAS00410302}; EC=1.6.5.- {ECO:0000256|SAAS:SAAS00410153}; EC=1.6.5.3 {ECO:0000256|SAAS:SAAS00410223};	NADH dehydrogenase subunit 3 and related proteins	GO:0016021,integral component of membrane; GO:0031966,mitochondrial membrane; GO:0070469,respiratory chain; GO:0008137,NADH dehydrogenase (ubiquinone) activity	NADH-ubiquinone/plastoquinone oxidoreductase, chain 3	pmb1096	1.16603	Indole	0.881	0.00168662	3
gene:Aco022689.1.path1	1.124	K01054 acylglycerol lipase [EC:3.1.1.23] | (RefSeq) monoglyceride lipase-like (A)	uncharacterized protein LOC109714981 [Ananas comosus]	RecName: Full=Caffeoylshikimate esterase; EC=3.1.1.-; AltName: Full=Lysophospholipase 2; Short=LysoPL2;	SubName: Full=Alpha/beta hydrolase fold-1 {ECO:0000313|EMBL:OVA05736.1};	Lysophospholipase	GO:0005783,endoplasmic reticulum; GO:0005794,Golgi apparatus; GO:0005886,plasma membrane; GO:0009506,plasmodesma; GO:0003846,2-acylglycerol O-acyltransferase activity; GO:0090430,caffeoyl-CoA: alcohol caffeoyl transferase activity; GO:0016787,hydrolase activity; GO:0004622,lysophospholipase activity; GO:0009809,lignin biosynthetic process; GO:0006629,lipid metabolic process; GO:0046686,response t…	Lipid-droplet associated hydrolase	pmb1096	1.16603	Indole	0.965	2.63472e-05	3
gene:Aco022937.1.path1	1.689	--	--	--	--	--	--	--	pmb1096	1.16603	Indole	0.827	0.00600753	3
gene:Aco023205.1.path1	2.183	K00734 galactosylxylosylprotein 3-beta-galactosyltransferase [EC:2.4.1.134] | (RefSeq) hydroxyproline O-galactosyltransferase GALT5-like (A)	putative beta-1,3-galactosyltransferase 16 [Ananas comosus]	RecName: Full=Hydroxyproline O-galactosyltransferase GALT3 {ECO:0000303|PubMed:26690932}; EC=2.4.1.- {ECO:0000269|PubMed:26690932}; AltName: Full=Beta-1,3-galactosyltransferase 16 {ECO:0000305};	RecName: Full=Hexosyltransferase {ECO:0000256|RuleBase:RU363063}; EC=2.4.1.- {ECO:0000256|RuleBase:RU363063};	Galactosyltransferases	GO:0005794,Golgi apparatus; GO:0000139,Golgi membrane; GO:0016021,integral component of membrane; GO:0030246,carbohydrate binding; GO:1990714,hydroxyproline O-galactosyltransferase activity; GO:0010405,arabinogalactan protein metabolic process; GO:0048354,mucilage biosynthetic process involved in seed coat development; GO:0018258,protein O-linked glycosylation via hydroxyproline; GO:0080147,root …	Galactosyltransferase	pmb1096	1.16603	Indole	0.836	0.00499759	3
gene:Aco023222.1.path1	1.348	--	uncharacterized protein LOC109725379 [Ananas comosus]	--	SubName: Full=Uncharacterized protein {ECO:0000313|EMBL:OAY79301.1};	--	GO:0005783,endoplasmic reticulum; GO:0016021,integral component of membrane; GO:0006886,intracellular protein transport	B-cell receptor-associated protein 31-like	pmb1096	1.16603	Indole	0.926	0.000339674	3
gene:Aco023478.1.path1	1.162	K13945 LOB domain-containing protein 29 | (RefSeq) LOB domain-containing protein 29-like (A)	universal stress protein PHOS34-like [Ananas comosus]	RecName: Full=Universal stress protein PHOS34 {ECO:0000303|PubMed:12644671}; AltName: Full=Phosphorylated protein of 34 kDa {ECO:0000303|PubMed:18285339}; Short=AtPHOS34 {ECO:0000303|PubMed:18285339}; Flags: Precursor;	SubName: Full=Uncharacterized protein {ECO:0000313|EMBL:OAY75587.1};	--	GO:0009507,chloroplast; GO:0005524,ATP binding; GO:0002238,response to molecule of fungal origin; GO:0006950,response to stress	Universal stress protein family	pmb1096	1.16603	Indole	0.877	0.00187665	3
gene:Aco023558.1.path1	1.009	--	putative B3 domain-containing protein, partial [Ananas comosus]	RecName: Full=Putative B3 domain-containing protein Os04g0347400;	SubName: Full=Putative B3 domain-containing protein {ECO:0000313|EMBL:OAY69717.1}; Flags: Fragment;	--	GO:0005634,nucleus; GO:0003677,DNA binding; GO:0006355,regulation of transcription, DNA-templated; GO:0006351,transcription, DNA-templated	B3 DNA binding domain	pmb1096	1.16603	Indole	0.855	0.00332341	3
gene:Aco023812.1.path1	1.628	--	protein SENESCENCE-ASSOCIATED GENE 21, mitochondrial-like [Ananas comosus]	RecName: Full=Protein SENESCENCE-ASSOCIATED GENE 21, mitochondrial {ECO:0000303|PubMed:9617813}; AltName: Full=Late embryogenesis abundant like 5 {ECO:0000303|PubMed:17092320}; Short=AtLEA5 {ECO:0000303|PubMed:17092320}; AltName: Full=Late embryogenis abundant protein 38 {ECO:0000303|PubMed:25005920}; Flags: Precursor;	SubName: Full=Late embryogenesis abundant protein {ECO:0000313|EMBL:OVA13021.1};	--	GO:0005739,mitochondrion; GO:0042631,cellular response to water deprivation; GO:0006952,defense response; GO:0010150,leaf senescence; GO:1900424,regulation of defense response to bacterium; GO:1900150,regulation of defense response to fungus; GO:1900055,regulation of leaf senescence; GO:2000028,regulation of photoperiodism, flowering; GO:0009737,response to abscisic acid; GO:0009646,response to a…	GHMP kinases C terminal	pmb1096	1.16603	Indole	0.827	0.00591942	3
gene:Aco023872.1.path1	3.551	K01285 lysosomal Pro-X carboxypeptidase [EC:3.4.16.2] | (RefSeq) lysosomal Pro-X carboxypeptidase-like (A)	PREDICTED: lysosomal Pro-X carboxypeptidase-like [Elaeis guineensis]	RecName: Full=Probable serine protease EDA2; EC=3.4.-.-; AltName: Full=Protein EMBRYO SAC DEVELOPMENT ARREST 2; Flags: Precursor;	SubName: Full=lysosomal Pro-X carboxypeptidase-like {ECO:0000313|RefSeq:XP_008799734.2};	Prolylcarboxypeptidase (angiotensinase C)	GO:0005576,extracellular region; GO:0008239,dipeptidyl-peptidase activity; GO:0008236,serine-type peptidase activity; GO:0009561,megagametogenesis; GO:0006508,proteolysis	Prolyl oligopeptidase family	pmb1096	1.16603	Indole	0.9	0.000950735	3
gene:Aco023951.1.path1	1.433	K15730 cytosolic prostaglandin-E synthase [EC:5.3.99.3] | (RefSeq) uncharacterized protein At3g03773-like isoform X1 (A)	uncharacterized protein OsI_027940-like isoform X2 [Ananas comosus]	RecName: Full=Uncharacterized protein Os08g0359500;	SubName: Full=uncharacterized protein OsI_027940-like isoform X2 {ECO:0000313|RefSeq:XP_019052642.1};	HSP90 co-chaperone p23	GO:0005829,cytosol; GO:0005634,nucleus; GO:0005886,plasma membrane; GO:0009506,plasmodesma; GO:0080037,negative regulation of cytokinin-activated signaling pathway; GO:0010628,positive regulation of gene expression; GO:2000012,regulation of auxin polar transport; GO:0010449,root meristem growth	CS domain	pmb1096	1.16603	Indole	0.949	9.40122e-05	3
gene:Aco024145.1.path1	2.986	K19040 E3 ubiquitin-protein ligase ATL10/75/76/77/78 [EC:2.3.2.27] | (RefSeq) RING-H2 finger protein ATL73 (A)	RING-H2 finger protein ATL73-like [Ananas comosus]	RecName: Full=RING-H2 finger protein ATL78; EC=2.3.2.27 {ECO:0000305}; AltName: Full=RING-type E3 ubiquitin transferase ATL78 {ECO:0000305};	SubName: Full=Uncharacterized protein {ECO:0000313|EMBL:OQU81550.1};	FOG: Predicted E3 ubiquitin ligase	GO:0016021,integral component of membrane; GO:0046872,metal ion binding; GO:0061630,ubiquitin protein ligase activity; GO:0043161,proteasome-mediated ubiquitin-dependent protein catabolic process	RING-type zinc-finger	pmb1096	1.16603	Indole	0.822	0.00658183	3
gene:Aco024151.1.path1	1.35	K13172 serine/arginine repetitive matrix protein 2 | (RefSeq) uncharacterized protein LOC112283497 isoform X1 (A)	uncharacterized protein LOC109725412 [Ananas comosus]	--	SubName: Full=uncharacterized protein LOC103714318 {ECO:0000313|RefSeq:XP_017700038.1};	--	--	PHD-finger	pmb1096	1.16603	Indole	0.959	4.23255e-05	3
gene:Aco024279.1.path1	1.25	K04733 interleukin-1 receptor-associated kinase 4 [EC:2.7.11.1] | (RefSeq) L-type lectin-domain containing receptor kinase IV.1-like isoform X1 (A)	LOW QUALITY PROTEIN: receptor like protein kinase S.2 [Ananas comosus]	RecName: Full=Receptor like protein kinase S.2; Short=LecRK-S.2; EC=2.7.11.1;	SubName: Full=Receptor like protein kinase S.2 {ECO:0000313|EMBL:OAY75424.1};	Serine/threonine protein kinase	GO:0005886,plasma membrane; GO:0005524,ATP binding; GO:0004674,protein serine/threonine kinase activity; GO:0071395,cellular response to jasmonic acid stimulus; GO:0071446,cellular response to salicylic acid stimulus; GO:0009617,response to bacterium; GO:0009611,response to wounding	Phosphotransferase enzyme family	pmb1096	1.16603	Indole	0.821	0.00668857	3
gene:Aco024292.1.path1	1.423	--	putative E3 ubiquitin-protein ligase LIN-1 [Ananas comosus]	RecName: Full=Putative E3 ubiquitin-protein ligase LIN; Short=MtLIN {ECO:0000303|PubMed:19776163}; EC=2.3.2.27 {ECO:0000303|PubMed:19776163}; AltName: Full=RING-type E3 ubiquitin transferase {ECO:0000305};	SubName: Full=Putative E3 ubiquitin-protein ligase LIN-1 {ECO:0000313|EMBL:OAY71476.1};	--	GO:0004842,ubiquitin-protein transferase activity; GO:0009877,nodulation	--	pmb1096	1.16603	Indole	0.809	0.00829224	3
gene:Aco024432.1.path1	1.037	--	uncharacterized protein LOC109724752 [Ananas comosus]	--	SubName: Full=Serine/threonine-protein phosphatase {ECO:0000313|EMBL:OAY63217.1}; Flags: Fragment;	--	--	--	pmb1096	1.16603	Indole	0.827	0.006009	3
gene:Aco024544.1.path1	1.689	K09285 AP2-like factor, ANT lineage | (RefSeq) AP2-like ethylene-responsive transcription factor AIL5 (A)	AP2-like ethylene-responsive transcription factor AIL5 [Ananas comosus]	RecName: Full=AP2-like ethylene-responsive transcription factor AIL5; AltName: Full=Protein AINTEGUMENTA-LIKE 5;	SubName: Full=AP2-like ethylene-responsive transcription factor AIL5 {ECO:0000313|EMBL:OAY71274.1};	--	GO:0005634,nucleus; GO:0003677,DNA binding; GO:0003700,DNA-binding transcription factor activity; GO:0060774,auxin mediated signaling pathway involved in phyllotactic patterning; GO:0009873,ethylene-activated signaling pathway; GO:0010311,lateral root formation; GO:0060772,leaf phyllotactic patterning; GO:0060771,phyllotactic patterning; GO:0040019,positive regulation of embryonic development; GO…	AP2 domain	pmb1096	1.16603	Indole	0.833	0.00529753	3
gene:Aco025339.1.path1	1.074	K12382 saposin | (RefSeq) proactivator polypeptide-like 1 (A)	uncharacterized protein LOC109725003 [Ananas comosus]	--	SubName: Full=proactivator polypeptide-like 1 {ECO:0000313|RefSeq:XP_008805973.1};	Prosaposin	--	--	pmb1096	1.16603	Indole	0.899	0.000961304	3
gene:Aco025472.1.path1	1.145	K00145 N-acetyl-gamma-glutamyl-phosphate reductase [EC:1.2.1.38] | (RefSeq) phospholipase A1-IIbeta-like (A)	uncharacterized protein LOC109706574 [Ananas comosus]	RecName: Full=Phospholipase A1-II 1; EC=3.1.1.-;	SubName: Full=Lipase {ECO:0000313|EMBL:OAY84986.1};	Predicted lipase	GO:0005737,cytoplasm; GO:0008970,phospholipase A1 activity; GO:0016042,lipid catabolic process	Protein of unknown function (DUF2974)	pmb1096	1.16603	Indole	0.919	0.000454595	3
gene:Aco025517.1.path1	1.062	--	keratin, type I cytoskeletal 10-like isoform X1 [Ananas comosus]	--	SubName: Full=Uncharacterized protein {ECO:0000313|EMBL:OAY84956.1};	--	GO:0016021,integral component of membrane	--	pmb1096	1.16603	Indole	0.836	0.00499376	3
gene:Aco025530.1.path1	1.174	K01658 anthranilate synthase component II [EC:4.1.3.27] | (RefSeq) anthranilate synthase beta subunit 1, chloroplastic-like (A)	anthranilate synthase beta subunit 1, chloroplastic-like [Ananas comosus]	RecName: Full=Anthranilate synthase beta subunit 1, chloroplastic; Short=OsASB1; EC=4.1.3.27; AltName: Full=Anthranilate synthase, glutamine amidotransferase component 2-1; Flags: Precursor;	SubName: Full=Anthranilate synthase beta subunit 1, chloroplastic {ECO:0000313|EMBL:OAY79258.1};	Anthranilate synthase, beta chain	GO:0005950,anthranilate synthase complex; GO:0009507,chloroplast; GO:0004049,anthranilate synthase activity; GO:0006541,glutamine metabolic process; GO:0000162,tryptophan biosynthetic process	Glutamine amidotransferase class-I	pmb1096	1.16603	Indole	0.876	0.00197814	3
gene:Aco025692.1.path1	1.722	--	--	--	--	--	--	--	pmb1096	1.16603	Indole	0.837	0.00489184	3
gene:Aco026138.1.path1	2.537	K10807 ribonucleoside-diphosphate reductase subunit M1 [EC:1.17.4.1] | (RefSeq) ribonucleoside-diphosphate reductase large subunit (A)	Ribonucleoside-diphosphate reductase large subunit [Dendrobium catenatum]	RecName: Full=Ribonucleoside-diphosphate reductase large subunit {ECO:0000303|PubMed:10542051}; EC=1.17.4.1; AltName: Full=Protein DEFECTIVE IN POLLEN DNA DEGRADATION 2 {ECO:0000303|PubMed:22239102}; AltName: Full=Ribonucleoside-diphosphate reductase R1 subunit {ECO:0000303|PubMed:10542051}; Short=AtRNR1;	SubName: Full=Ribonucleoside-diphosphate reductase large subunit {ECO:0000313|EMBL:PKU70561.1};	Ribonucleotide reductase, alpha subunit	GO:0005737,cytoplasm; GO:0005524,ATP binding; GO:0004748,ribonucleoside-diphosphate reductase activity, thioredoxin disulfide as acceptor; GO:0009202,deoxyribonucleoside triphosphate biosynthetic process; GO:0009263,deoxyribonucleotide biosynthetic process; GO:0006260,DNA replication; GO:0046686,response to cadmium ion	--	pmb1096	1.16603	Indole	0.805	0.00888313	3
gene:Aco026152.1.path1	2.879	--	uncharacterized protein LOC109716170 [Ananas comosus]	--	SubName: Full=Uncharacterized protein {ECO:0000313|EMBL:OAY82688.1};	--	--	--	pmb1096	1.16603	Indole	0.843	0.00435261	3
gene:Aco026500.1.path1	3.652	K22314 glucosinolate gamma-glutamyl hydrolase [EC:3.4.19.16] | (RefSeq) gamma-glutamyl peptidase 5-like (A)	gamma-glutamyl peptidase 5-like, partial [Ananas comosus]	RecName: Full=Gamma-glutamyl peptidase 4 {ECO:0000305}; EC=3.4.19.- {ECO:0000305};	SubName: Full=Uncharacterized protein {ECO:0000313|EMBL:OAY84928.1};	Predicted glutamine synthetase	GO:0005829,cytosol; GO:0008233,peptidase activity	--	pmb1096	1.16603	Indole	0.944	0.000130631	3
gene:Aco026831.1.path1	1.834	K14826 FK506-binding nuclear protein [EC:5.2.1.8] | (RefSeq) probable FKBP-type peptidyl-prolyl cis-trans isomerase (A)	hypothetical protein ACMD2_17706 [Ananas comosus]	RecName: Full=UPF0725 protein At4g29550;	SubName: Full=Uncharacterized protein {ECO:0000313|EMBL:OAY67696.1};	--	--	Cystatin domain	pmb1096	1.16603	Indole	0.929	0.000287632	3
gene:Aco027583.1.path1	2.02	K20718 LRR receptor-like serine/threonine-protein kinase ERECTA [EC:2.7.11.1] | (RAP-DB) Os06g0130100; Receptor-like kinase (RLK), Drought and salt stress tolerance (A)	LRR receptor-like serine/threonine-protein kinase ERL1 [Ananas comosus]	RecName: Full=LRR receptor-like serine/threonine-protein kinase ERL1 {ECO:0000303|PubMed:14985254}; EC=2.7.11.1; AltName: Full=Protein ERECTA-like kinase 1; Flags: Precursor;	SubName: Full=LRR receptor-like serine/threonine-protein kinase ERL1 {ECO:0000313|EMBL:OAY84158.1};	--	GO:0016021,integral component of membrane; GO:0016020,membrane; GO:0005886,plasma membrane; GO:0005524,ATP binding; GO:0004674,protein serine/threonine kinase activity; GO:0009553,embryo sac development; GO:0048481,plant ovule development; GO:0010103,stomatal complex morphogenesis	Protein tyrosine kinase	pmb1096	1.16603	Indole	0.838	0.00479897	3
gene:Aco028670.1.path1	2.336	--	--	--	--	--	--	--	pmb1096	1.16603	Indole	0.924	0.000372553	3
gene:Aco028948.1.path1	1.224	K01802 peptidylprolyl isomerase [EC:5.2.1.8] | (RefSeq) peptidyl-prolyl cis-trans isomerase FKBP65 (A)	uncharacterized protein LOC109727063 isoform X2 [Ananas comosus]	RecName: Full=Peptidyl-prolyl cis-trans isomerase FKBP65; Short=PPIase FKBP65; EC=5.2.1.8; AltName: Full=70 kDa peptidyl-prolyl isomerase; AltName: Full=FK506-binding protein 65; Short=AtFKBP65; AltName: Full=Immunophilin FKBP65; AltName: Full=Peptidyl-prolyl isomerase ROF2; AltName: Full=Protein ROTAMASE FKBP 2; AltName: Full=Rotamase;	RecName: Full=Peptidylprolyl isomerase {ECO:0000256|PROSITE-ProRule:PRU00277}; EC=5.2.1.8 {ECO:0000256|PROSITE-ProRule:PRU00277};	FKBP-type peptidyl-prolyl cis-trans isomerase	GO:0005634,nucleus; GO:0005773,vacuole; GO:0005516,calmodulin binding; GO:0005528,FK506 binding; GO:0003755,peptidyl-prolyl cis-trans isomerase activity; GO:0070370,cellular heat acclimation; GO:0061077,chaperone-mediated protein folding	FKBP-type peptidyl-prolyl cis-trans isomerase	pmb1096	1.16603	Indole	0.839	0.00465984	3
gene:Aco029060.1.path1	1.859	K09422 transcription factor MYB, plant | (RefSeq) transcription factor MYB108-like (A)	Transcription factor MYB108 [Ananas comosus]	RecName: Full=Transcription factor MYB2 {ECO:0000305}; AltName: Full=Myb-related protein 2 {ECO:0000305}; Short=OsMYB2 {ECO:0000303|PubMed:22301384};	SubName: Full=Transcription factor MYB108 {ECO:0000313|EMBL:OAY80391.1};	Transcription factor, Myb superfamily	GO:0005634,nucleus; GO:0000981,DNA-binding transcription factor activity, RNA polymerase II-specific; GO:0043565,sequence-specific DNA binding; GO:0001135,RNA polymerase II transcription regulator recruiting activity; GO:0044212,transcription regulatory region DNA binding; GO:0030154,cell differentiation; GO:1901002,positive regulation of response to salt stress; GO:1902584,positive regulation of…	Myb-like DNA-binding domain	pmb1096	1.16603	Indole	0.917	0.000498619	3
gene:Aco029195.1.path1	1.108	--	uncharacterized protein LOC109705782 [Ananas comosus]	--	SubName: Full=Serine/threonine-protein phosphatase {ECO:0000313|EMBL:OAY72861.1};	--	--	--	pmb1096	1.16603	Indole	0.921	0.000420294	3
gene:Aco029289.1.path1	1.322	--	uncharacterized protein LOC109717360 [Ananas comosus]	--	SubName: Full=FK506-binding protein 5-like {ECO:0000313|RefSeq:XP_008787783.1};	--	--	--	pmb1096	1.16603	Indole	0.98	3.6624e-06	3
gene:Aco030054.1.path1	1.219	--	uncharacterized protein LOC109715122 isoform X1 [Ananas comosus]	--	--	--	--	--	pmb1096	1.16603	Indole	0.953	7.10569e-05	3
gene:Aco030079.1.path1	1.611	--	--	--	--	--	--	--	pmb1096	1.16603	Indole	0.936	0.000204221	3
gene:Aco030206.1.path1	2.797	K20617 cytochrome P450 family 71 subfamily A | (RefSeq) cytochrome P450 71A1-like (A)	cytochrome P450 71A1-like [Ananas comosus]	RecName: Full=Cytochrome P450 71A1; EC=1.14.-.-; AltName: Full=ARP-2; AltName: Full=CYPLXXIA1;	SubName: Full=Cytochrome P450 71A1 {ECO:0000313|EMBL:OAY83231.1};	Cytochrome P450 CYP2 subfamily	GO:0005789,endoplasmic reticulum membrane; GO:0016021,integral component of membrane; GO:0031090,organelle membrane; GO:0020037,heme binding; GO:0005506,iron ion binding; GO:0004497,monooxygenase activity; GO:0016705,oxidoreductase activity, acting on paired donors, with incorporation or reduction of molecular oxygen; GO:0009835,fruit ripening	Cytochrome P450	pmb1096	1.16603	Indole	0.936	0.000203199	3
gene:Aco031680.1.path1	1.304	--	--	--	--	--	--	--	pmb1096	1.16603	Indole	0.935	0.000220349	3
gene:Aco000192.1.path1	4.585	K04733 interleukin-1 receptor-associated kinase 4 [EC:2.7.11.1] | (RefSeq) uncharacterized protein LOC110908553 (A)	IQ domain-containing protein IQM2-like [Ananas comosus]	RecName: Full=IQ domain-containing protein IQM2 {ECO:0000305}; AltName: Full=IQ motif-containing protein 2 {ECO:0000303|Ref.3};	SubName: Full=IQ domain-containing protein IQM6 {ECO:0000313|EMBL:OAY82563.1};	--	GO:0005737,cytoplasm; GO:0005634,nucleus	--	mws0191	2.40433	Betaine	0.86	0.00291654	3
gene:Aco000358.1.path1	1.595	K19613 leucine-rich repeat protein SHOC2 | (RefSeq) uncharacterized protein LOC111313103 isoform X1 (A)	probable WRKY transcription factor 41 [Ananas comosus]	RecName: Full=Probable WRKY transcription factor 53; AltName: Full=WRKY DNA-binding protein 53;	SubName: Full=Putative WRKY transcription factor 41 {ECO:0000313|EMBL:OAY77936.1};	--	GO:0009507,chloroplast; GO:0005634,nucleus; GO:0003677,DNA binding; GO:0003700,DNA-binding transcription factor activity; GO:0043565,sequence-specific DNA binding; GO:0009816,defense response to bacterium, incompatible interaction; GO:0010150,leaf senescence; GO:0045893,positive regulation of transcription, DNA-templated; GO:0031347,regulation of defense response; GO:0010200,response to chitin; G…	WRKY DNA -binding domain	mws0191	2.40433	Betaine	0.883	0.00162071	3
gene:Aco000574.1.path1	1.886	--	non-specific lipid-transfer protein 1-like [Ananas comosus]	RecName: Full=Non-specific lipid-transfer protein; Short=LTP; AltName: Full=Phospholipid transfer protein; Short=PLTP; AltName: Allergen=Zea m 14; Flags: Precursor;	SubName: Full=Uncharacterized protein {ECO:0000313|EMBL:OAY83448.1};	--	GO:0008289,lipid binding; GO:0006869,lipid transport	Probable lipid transfer	mws0191	2.40433	Betaine	0.84	0.00462084	3
gene:Aco000669.1.path1	1.636	--	uncharacterized protein LOC109718450 [Ananas comosus]	--	SubName: Full=uncharacterized protein LOC103698753 {ECO:0000313|RefSeq:XP_008779019.1};	--	--	--	mws0191	2.40433	Betaine	0.811	0.00797507	3
gene:Aco000897.1.path1	1.783	K03842 beta-1,4-mannosyltransferase [EC:2.4.1.142] | (RefSeq) UDP-glycosyltransferase TURAN (A)	UDP-glycosyltransferase TURAN-like [Ananas comosus]	RecName: Full=UDP-glycosyltransferase TURAN {ECO:0000303|PubMed:25919390}; EC=2.4.1.-;	SubName: Full=Uncharacterized protein {ECO:0000313|EMBL:CBI19390.3};	Beta-1,4-mannosyltransferase	GO:0005783,endoplasmic reticulum; GO:0005789,endoplasmic reticulum membrane; GO:0016021,integral component of membrane; GO:0016757,transferase activity, transferring glycosyl groups; GO:0048868,pollen tube development; GO:0010483,pollen tube reception; GO:0006486,protein glycosylation	Glycosyl transferases group 1	mws0191	2.40433	Betaine	0.831	0.00551126	3
gene:Aco000984.1.path1	1.29	K22499 armadillo repeat-containing protein 5 | (RefSeq) U-box domain-containing protein 38-like isoform X1 (A)	LOW QUALITY PROTEIN: U-box domain-containing protein 41-like [Ananas comosus]	RecName: Full=U-box domain-containing protein 41; EC=2.3.2.27; AltName: Full=Plant U-box protein 41; AltName: Full=RING-type E3 ubiquitin transferase PUB41 {ECO:0000305};	RecName: Full=RING-type E3 ubiquitin transferase {ECO:0000256|SAAS:SAAS00702733}; EC=2.3.2.27 {ECO:0000256|SAAS:SAAS00702733};	--	GO:0005737,cytoplasm; GO:0005634,nucleus; GO:0004842,ubiquitin-protein transferase activity	Armadillo/beta-catenin-like repeat	mws0191	2.40433	Betaine	0.819	0.00688382	3
gene:Aco001196.1.path1	1.506	--	mucin-5AC-like [Ananas comosus]	--	SubName: Full=uncharacterized protein PB18E9.04c-like {ECO:0000313|RefSeq:XP_017696587.1};	--	--	VQ motif	mws0191	2.40433	Betaine	0.829	0.00573043	3
gene:Aco001292.1.path1	2.081	K16297 serine carboxypeptidase-like clade II [EC:3.4.16.-] | (RefSeq) serine carboxypeptidase II-3-like (A)	uncharacterized protein LOC109727809 [Ananas comosus]	RecName: Full=Putative serine carboxypeptidase-like 23; EC=3.4.16.-; Flags: Precursor;	RecName: Full=Carboxypeptidase {ECO:0000256|RuleBase:RU361156}; EC=3.4.16.- {ECO:0000256|RuleBase:RU361156};	Serine carboxypeptidases (lysosomal cathepsin A)	GO:0005615,extracellular space; GO:0004185,serine-type carboxypeptidase activity; GO:0009742,brassinosteroid mediated signaling pathway; GO:0051603,proteolysis involved in cellular protein catabolic process	Domain of unknown function (DUF4459)	mws0191	2.40433	Betaine	0.859	0.00299973	3
gene:Aco001558.1.path1	1.185	K04730 interleukin-1 receptor-associated kinase 1 [EC:2.7.11.1] | (RefSeq) putative serine/threonine-protein kinase-like protein CCR3 (A)	LOW QUALITY PROTEIN: putative serine/threonine-protein kinase-like protein CCR3 [Ananas comosus]	RecName: Full=Putative serine/threonine-protein kinase-like protein CCR3; EC=2.7.11.1; AltName: Full=Protein CRINKLY 4 RELATED 3; Short=AtCRR3; Flags: Precursor;	SubName: Full=Os05g0127300 protein {ECO:0000313|EMBL:BAH92924.1};	Serine/threonine protein kinase	GO:0016021,integral component of membrane; GO:0005524,ATP binding; GO:0042803,protein homodimerization activity; GO:0004674,protein serine/threonine kinase activity	ABC1 family	mws0191	2.40433	Betaine	0.888	0.00138842	3
gene:Aco001754.1.path1	1.401	--	hypothetical protein ACMD2_05825 [Ananas comosus]	--	SubName: Full=Uncharacterized protein {ECO:0000313|EMBL:OAY81739.1};	--	GO:0016021,integral component of membrane	--	mws0191	2.40433	Betaine	0.891	0.00127724	3
gene:Aco002136.1.path1	1.733	K13065 shikimate O-hydroxycinnamoyltransferase [EC:2.3.1.133] | (RefSeq) agmatine coumaroyltransferase-2-like (A)	agmatine coumaroyltransferase-2-like [Ananas comosus]	RecName: Full=Agmatine coumaroyltransferase-2 {ECO:0000303|PubMed:18270436, ECO:0000312|EMBL:BAF97627.1}; EC=2.3.1.64;	SubName: Full=Agmatine coumaroyltransferase-2 {ECO:0000313|EMBL:OAY71526.1};	--	GO:0047634,agmatine N4-coumaroyltransferase activity	Transferase family	mws0191	2.40433	Betaine	0.932	0.000253541	3
gene:Aco002193.1.path1	1.521	K16275 E3 ubiquitin-protein ligase BAH [EC:2.3.2.27] | (RefSeq) probable E3 ubiquitin-protein ligase BAH1-like 1 isoform X1 (A)	probable E3 ubiquitin-protein ligase BAH1-like 1 isoform X1 [Ananas comosus]	RecName: Full=Probable E3 ubiquitin-protein ligase BAH1-like 1; EC=2.3.2.27 {ECO:0000305}; AltName: Full=RING-type E3 ubiquitin transferase BAH1-like 1 {ECO:0000305};	SubName: Full=Putative E3 ubiquitin-protein ligase BAH1-like 1 {ECO:0000313|EMBL:OAY81420.1};	--	GO:0005634,nucleus; GO:0046872,metal ion binding; GO:0061630,ubiquitin protein ligase activity; GO:0043161,proteasome-mediated ubiquitin-dependent protein catabolic process; GO:0016567,protein ubiquitination	zinc finger of C3HC4-type, RING	mws0191	2.40433	Betaine	0.844	0.00419623	3
gene:Aco002214.1.path1	3.327	K03327 multidrug resistance protein, MATE family | (RefSeq) protein DETOXIFICATION 41-like (A)	protein DETOXIFICATION 41 [Ananas comosus]	RecName: Full=Protein DETOXIFICATION 41 {ECO:0000303|PubMed:11739388}; Short=AtDTX41 {ECO:0000303|PubMed:11739388}; AltName: Full=Multidrug and toxic compound extrusion protein 41 {ECO:0000305}; Short=MATE protein 41 {ECO:0000305}; AltName: Full=Protein TANNIN-DEFICIENT SEED 3 {ECO:0000303|PubMed:12376625, ECO:0000303|PubMed:24903359}; AltName: Full=Protein TRANSPARENT TESTA 12 {ECO:0000303|PubMe…	RecName: Full=Protein DETOXIFICATION {ECO:0000256|RuleBase:RU004914}; AltName: Full=Multidrug and toxic compound extrusion protein {ECO:0000256|RuleBase:RU004914};	Uncharacterized membrane protein, predicted efflux pump	GO:0016021,integral component of membrane; GO:0009705,plant-type vacuole membrane; GO:0015238,drug transmembrane transporter activity; GO:0015299,solute:proton antiporter activity; GO:0022857,transmembrane transporter activity; GO:0006855,drug transmembrane transport; GO:0009813,flavonoid biosynthetic process; GO:0010231,maintenance of seed dormancy; GO:0010023,proanthocyanidin biosynthetic proce…	MatE	mws0191	2.40433	Betaine	0.906	0.000759882	3
gene:Aco002412.1.path1	1.374	K04733 interleukin-1 receptor-associated kinase 4 [EC:2.7.11.1] | (RefSeq) proline-rich receptor-like protein kinase PERK3 isoform X1 (A)	vesicle-associated protein 2-2-like [Ananas comosus]	RecName: Full=Vesicle-associated protein 2-2; AltName: Full=Plant VAP homolog 22; Short=AtPVA22; AltName: Full=VAMP-associated protein 2-2; AltName: Full=Vesicle-associated protein 27-2;	SubName: Full=Uncharacterized protein {ECO:0000313|EMBL:KQL08528.1, ECO:0000313|EnsemblPlants:Si001940m};	VAMP-associated protein involved in inositol metabolism	GO:0005789,endoplasmic reticulum membrane; GO:0016021,integral component of membrane; GO:0005886,plasma membrane; GO:0046907,intracellular transport; GO:0016032,viral process	ZW10 interactor	mws0191	2.40433	Betaine	0.929	0.000288875	3
gene:Aco002493.1.path1	1.624	K11982 E3 ubiquitin-protein ligase RNF115/126 [EC:2.3.2.27] | (RefSeq) RING-H2 finger protein ATL3-like (A)	RING-H2 finger protein ATL2, partial [Ananas comosus]	RecName: Full=RING-H2 finger protein ATL2; EC=2.3.2.27 {ECO:0000305}; AltName: Full=Protein ARABIDOPSIS TOXICOS EN LEVADURA 2; Short=Protein ATL2; AltName: Full=RING-type E3 ubiquitin transferase ATL2 {ECO:0000305};	SubName: Full=RING-H2 finger protein ATL2 {ECO:0000313|EMBL:OAY77323.1}; Flags: Fragment;	FOG: Predicted E3 ubiquitin ligase	GO:0016021,integral component of membrane; GO:0046872,metal ion binding; GO:0061630,ubiquitin protein ligase activity; GO:0006952,defense response; GO:0043161,proteasome-mediated ubiquitin-dependent protein catabolic process; GO:0010200,response to chitin	Predicted membrane protein (DUF2207)	mws0191	2.40433	Betaine	0.843	0.00434278	3
gene:Aco002656.1.path1	2.505	K14488 SAUR family protein | (RefSeq) auxin-responsive protein SAUR32-like (A)	auxin-responsive protein SAUR32-like [Ananas comosus]	RecName: Full=Auxin-responsive protein SAUR32 {ECO:0000305}; AltName: Full=Protein ABOLISHED APICAL HOOK MAINTENANCE 1 {ECO:0000303|Ref.6}; AltName: Full=Protein SMALL AUXIN UP RNA 32 {ECO:0000303|PubMed:12036261};	SubName: Full=Auxin-responsive protein SAUR32 {ECO:0000313|EMBL:OAY71925.1};	--	GO:0005737,cytoplasm; GO:0005634,nucleus; GO:0009734,auxin-activated signaling pathway; GO:0007275,multicellular organism development; GO:0040008,regulation of growth; GO:1900140,regulation of seedling development	Auxin responsive protein	mws0191	2.40433	Betaine	0.826	0.00606247	3
gene:Aco002726.1.path1	3.25	--	blue copper protein-like [Ananas comosus]	RecName: Full=Blue copper protein; Flags: Precursor;	SubName: Full=Blue copper protein {ECO:0000313|EMBL:OAY81974.1};	--	GO:0009055,electron transfer activity; GO:0046872,metal ion binding	Plastocyanin-like domain	mws0191	2.40433	Betaine	0.951	8.14746e-05	3
gene:Aco002811.1.path1	1.194	--	uncharacterized protein LOC109712244 [Ananas comosus]	--	SubName: Full=Uncharacterized protein {ECO:0000313|EMBL:OAY63806.1};	Sugar transporter/spinster transmembrane protein	GO:0016021,integral component of membrane; GO:0055085,transmembrane transport	--	mws0191	2.40433	Betaine	0.86	0.00290625	3
gene:Aco002952.1.path1	1.483	K08332 vacuolar protein 8 | (RefSeq) hypothetical protein (A)	U-box domain-containing protein 21-like [Ananas comosus]	RecName: Full=U-box domain-containing protein 21; EC=2.3.2.27; AltName: Full=Plant U-box protein 21; AltName: Full=RING-type E3 ubiquitin transferase PUB21 {ECO:0000305};	RecName: Full=RING-type E3 ubiquitin transferase {ECO:0000256|SAAS:SAAS00702733}; EC=2.3.2.27 {ECO:0000256|SAAS:SAAS00702733};	--	GO:0004842,ubiquitin-protein transferase activity; GO:0010200,response to chitin	Zinc-finger of the MIZ type in Nse subunit	mws0191	2.40433	Betaine	0.836	0.0050363	3
gene:Aco002976.1.path1	1.344	K07766 diphosphoinositol-polyphosphate diphosphatase [EC:3.6.1.52] | (RefSeq) nudix hydrolase 17, mitochondrial (A)	nudix hydrolase 17, mitochondrial-like isoform X4 [Ananas comosus]	RecName: Full=Nudix hydrolase 17, mitochondrial; Short=AtNUDT17; EC=3.6.1.-; Flags: Precursor;	SubName: Full=Nudix hydrolase 17, mitochondrial {ECO:0000313|EMBL:OAY79288.1};	Diadenosine and diphosphoinositol polyphosphate phosphohydrolase	GO:0005737,cytoplasm; GO:0005739,mitochondrion; GO:0005634,nucleus; GO:0016818,hydrolase activity, acting on acid anhydrides, in phosphorus-containing anhydrides; GO:0046872,metal ion binding	NUDIX domain	mws0191	2.40433	Betaine	0.93	0.000282909	3
gene:Aco003265.1.path1	1.399	K19996 phosphatidylinositol transfer protein SFH5 | (RefSeq) patellin-3-like (A)	patellin-3-like [Ananas comosus]	RecName: Full=Patellin-3;	SubName: Full=Patellin-3 {ECO:0000313|EMBL:OAY65485.1};	Phosphatidylinositol transfer protein SEC14 and related proteins	GO:0005737,cytoplasm; GO:0005886,plasma membrane; GO:0008289,lipid binding; GO:0007049,cell cycle; GO:0051301,cell division	CRAL/TRIO, N-terminal domain	mws0191	2.40433	Betaine	0.859	0.00303036	3
gene:Aco003393.1.path1	1.193	K09838 zeaxanthin epoxidase [EC:1.14.15.21] | (RefSeq) zeaxanthin epoxidase, chloroplastic (A)	uncharacterized protein LOC109722795 isoform X2 [Ananas comosus]	RecName: Full=Monooxygenase 1 {ECO:0000303|PubMed:10216258}; Short=AtMO1 {ECO:0000303|PubMed:10216258}; EC=1.14.13.-;	SubName: Full=FAD-dependent urate hydroxylase-like isoform X1 {ECO:0000313|RefSeq:XP_008791370.1};	Kynurenine 3-monooxygenase and related flavoprotein monooxygenases	GO:0005783,endoplasmic reticulum; GO:0071949,FAD binding; GO:0004497,monooxygenase activity; GO:0009620,response to fungus	FAD binding domain	mws0191	2.40433	Betaine	0.855	0.00332857	3
gene:Aco003568.1.path1	1.242	K04459 dual specificity MAP kinase phosphatase [EC:3.1.3.16 3.1.3.48] | (RefSeq) protein-tyrosine-phosphatase MKP1-like (A)	Protein-tyrosine-phosphatase MKP1 [Ananas comosus]	RecName: Full=Protein-tyrosine-phosphatase MKP1; EC=3.1.3.48; AltName: Full=Mitogen-activated protein kinase phosphatase 1; Short=AtMKP1;	SubName: Full=Protein-tyrosine-phosphatase MKP1 {ECO:0000313|EMBL:OAY74739.1};	Dual specificity phosphatase	GO:0005829,cytosol; GO:0017017,MAP kinase tyrosine/serine/threonine phosphatase activity; GO:0004725,protein tyrosine phosphatase activity; GO:0006952,defense response; GO:0009651,response to salt stress; GO:0010224,response to UV-B; GO:0010225,response to UV-C	Dual specificity phosphatase, catalytic domain	mws0191	2.40433	Betaine	0.894	0.00116762	3
gene:Aco003751.1.path1	1.923	K22378 E3 ubiquitin-protein ligase RNF181 [EC:2.3.2.27] | (RefSeq) probable E3 ubiquitin-protein ligase RHY1A (A)	probable E3 ubiquitin-protein ligase RHY1A [Ananas comosus]	RecName: Full=Probable E3 ubiquitin-protein ligase RHC1A {ECO:0000305}; EC=2.3.2.27; AltName: Full=RING-H2 finger C1a {ECO:0000303|PubMed:9781696}; AltName: Full=RING-H2 zinc finger protein RHC1a {ECO:0000305}; AltName: Full=RING-type E3 ubiquitin transferase RHC1A {ECO:0000305};	SubName: Full=E3 ubiquitin-protein ligase RING1 {ECO:0000313|EMBL:OAY72159.1};	FOG: Predicted E3 ubiquitin ligase	GO:0005618,cell wall; GO:0005634,nucleus; GO:0046872,metal ion binding; GO:0061630,ubiquitin protein ligase activity; GO:0009938,negative regulation of gibberellic acid mediated signaling pathway; GO:0043161,proteasome-mediated ubiquitin-dependent protein catabolic process; GO:0000209,protein polyubiquitination; GO:0016567,protein ubiquitination; GO:0042787,NA; GO:0009651,response to salt stress;…	Zinc finger, C3HC4 type (RING finger)	mws0191	2.40433	Betaine	0.803	0.00918375	3
gene:Aco003789.1.path1	1.536	K18810 cyclin D1/2/4, plant | (RefSeq) cyclin-D2-1-like (A)	cyclin-D2-1-like [Ananas comosus]	RecName: Full=Cyclin-D2-1; AltName: Full=G1/S-specific cyclin-D2-1; Short=CycD2;1;	SubName: Full=Cyclin-D2-1 {ECO:0000313|EMBL:OAY71828.1};	G1/S-specific cyclin D	GO:0005634,nucleus; GO:0007049,cell cycle; GO:0051301,cell division	Cyclin, C-terminal domain	mws0191	2.40433	Betaine	0.849	0.0038068	3
gene:Aco003941.1.path1	1.613	--	zinc finger protein 8-like [Ananas comosus]	RecName: Full=Zinc finger protein 8 {ECO:0000305};	SubName: Full=Zinc finger protein 8 {ECO:0000313|EMBL:OAY80768.1};	--	GO:0005634,nucleus; GO:0003700,DNA-binding transcription factor activity; GO:0046872,metal ion binding; GO:0044212,transcription regulatory region DNA binding; GO:0009738,abscisic acid-activated signaling pathway; GO:0009736,cytokinin-activated signaling pathway; GO:0009740,gibberellic acid mediated signaling pathway; GO:0007275,multicellular organism development; GO:0009788,negative regulation o…	C2H2-type zinc finger	mws0191	2.40433	Betaine	0.852	0.00353449	3
gene:Aco004059.1.path1	1.044	K04733 interleukin-1 receptor-associated kinase 4 [EC:2.7.11.1] | (RefSeq) probable L-type lectin-domain containing receptor kinase S.5 (A)	hypothetical protein ACMD2_19042 [Ananas comosus]	--	SubName: Full=Uncharacterized protein {ECO:0000313|EMBL:OAY62858.1};	--	GO:0016021,integral component of membrane	PLATZ transcription factor	mws0191	2.40433	Betaine	0.93	0.000280909	3
gene:Aco004542.1.path1	1.646	K14638 solute carrier family 15 (peptide/histidine transporter), member 3/4 | (RefSeq) protein NRT1/ PTR FAMILY 2.13 (A)	Protein NRT1/ PTR FAMILY 2.13 [Ananas comosus]	RecName: Full=Protein NRT1/ PTR FAMILY 2.13; Short=AtNPF2.13; AltName: Full=Nitrate transporter 1.7;	SubName: Full=Protein NRT1/ PTR FAMILY 2.13 {ECO:0000313|EMBL:OAY76308.1};	H+/oligopeptide symporter	GO:0016021,integral component of membrane; GO:0005886,plasma membrane; GO:0080054,low-affinity nitrate transmembrane transporter activity; GO:0015293,symporter activity; GO:0042128,nitrate assimilation; GO:0015706,nitrate transport	POT family	mws0191	2.40433	Betaine	0.817	0.00711687	3
gene:Aco004550.1.path1	1.061	K12462 Rho GDP-dissociation inhibitor | (RefSeq) rho GDP-dissociation inhibitor 1-like (A)	rho GDP-dissociation inhibitor 1-like [Ananas comosus]	RecName: Full=Rho GDP-dissociation inhibitor 1; Short=AtRhoGDI1; Short=Rho GDI-1;	SubName: Full=Rho GDP-dissociation inhibitor 1 {ECO:0000313|EMBL:OAY76049.1};	Rho GDP-dissociation inhibitor	GO:0005737,cytoplasm; GO:0005096,GTPase activator activity; GO:0005094,Rho GDP-dissociation inhibitor activity; GO:0009932,cell tip growth; GO:0010053,root epidermal cell differentiation	RHO protein GDP dissociation inhibitor	mws0191	2.40433	Betaine	0.855	0.00328487	3
gene:Aco004844.1.path1	1.08	K09590 brassinosteroid-6-oxidase 1 [EC:1.14.-.-] | (RefSeq) cytochrome P450 85A1 (A)	cytochrome P450 85A1-like [Ananas comosus]	RecName: Full=Cytochrome P450 85A1; EC=1.14.-.-; AltName: Full=C6-oxidase; AltName: Full=Dwarf protein; AltName: Full=OsDWARF;	SubName: Full=cytochrome P450 85A1-like {ECO:0000313|RefSeq:XP_008811805.1};	Cytochrome P450 CYP4/CYP19/CYP26 subfamilies	GO:0016021,integral component of membrane; GO:0020037,heme binding; GO:0005506,iron ion binding; GO:0004497,monooxygenase activity; GO:0016705,oxidoreductase activity, acting on paired donors, with incorporation or reduction of molecular oxygen; GO:0016132,brassinosteroid biosynthetic process; GO:0010268,brassinosteroid homeostasis; GO:0022900,electron transport chain; GO:0001578,microtubule bund…	Cytochrome P450	mws0191	2.40433	Betaine	0.87	0.00229774	3
gene:Aco005009.1.path1	2.222	--	PREDICTED: uncharacterized protein LOC105055061 [Elaeis guineensis]	RecName: Full=Sulfite exporter TauE/SafE family protein 3 {ECO:0000312|EMBL:AEC07746.1};	SubName: Full=uncharacterized protein LOC103702749 {ECO:0000313|RefSeq:XP_008783526.2};	--	GO:0016021,integral component of membrane	Sulfite exporter TauE/SafE	mws0191	2.40433	Betaine	0.804	0.00899077	3
gene:Aco005195.1.path1	1.716	--	uncharacterized protein LOC109712901 [Ananas comosus]	--	SubName: Full=Putative N-acetyltransferase p20 {ECO:0000313|EMBL:OAY85172.1};	--	GO:0008080,N-acetyltransferase activity	Acetyltransferase (GNAT) domain	mws0191	2.40433	Betaine	0.825	0.00613833	3
gene:Aco005239.1.path1	1.778	K23154 2-hydroxyflavanone C-glucosyltransferase [EC:2.4.1.360] | (RefSeq) UDP-glucose:2-hydroxyflavanone C-glucosyltransferase-like (A)	UDP-glucose:2-hydroxyflavanone C-glucosyltransferase-like [Ananas comosus]	RecName: Full=UDP-glucose:2-hydroxyflavanone C-glucosyltransferase {ECO:0000303|PubMed:19411659}; Short=OsCGT {ECO:0000303|PubMed:19411659}; EC=2.4.1.- {ECO:0000305};	RecName: Full=Glycosyltransferase {ECO:0000256|RuleBase:RU362057}; EC=2.4.1.- {ECO:0000256|RuleBase:RU362057};	UDP-glucuronosyl and UDP-glucosyl transferase	GO:0016758,transferase activity, transferring hexosyl groups; GO:0008152,metabolic process	UDP-glucoronosyl and UDP-glucosyl transferase	mws0191	2.40433	Betaine	0.927	0.000314704	3
gene:Aco005258.1.path1	1.215	K16670 homeobox protein Meis2 | (RefSeq) homeobox protein BEL1 homolog (A)	BEL1-like homeodomain protein 3 isoform X1 [Ananas comosus]	RecName: Full=BEL1-like homeodomain protein 10; Short=BEL1-like protein 10;	SubName: Full=BEL1-like homeodomain protein 11 {ECO:0000313|RefSeq:XP_008794022.1, ECO:0000313|RefSeq:XP_008794024.1, ECO:0000313|RefSeq:XP_017699040.1};	Transcription factor MEIS1 and related HOX domain proteins	GO:0005634,nucleus; GO:0003677,DNA binding; GO:0003700,DNA-binding transcription factor activity; GO:0006351,transcription, DNA-templated	Homeobox domain	mws0191	2.40433	Betaine	0.863	0.00273392	3
gene:Aco005510.1.path1	1.46	--	LOW QUALITY PROTEIN: uncharacterized protein LOC109717017 [Ananas comosus]	--	SubName: Full=Uncharacterized protein {ECO:0000313|EMBL:OAY85595.1};	--	GO:0016787,hydrolase activity; GO:0006629,lipid metabolic process	Lipase (class 3)	mws0191	2.40433	Betaine	0.888	0.00138831	3
gene:Aco005772.1.path1	1.456	K02983 small subunit ribosomal protein S30e | (RefSeq) 40S ribosomal protein S30-like (A)	40S ribosomal protein S30-like [Ananas comosus]	RecName: Full=40S ribosomal protein S30;	RecName: Full=40S ribosomal protein S30 {ECO:0000256|RuleBase:RU364011};	Ubiquitin-like/40S ribosomal S30 protein fusion	GO:0022627,cytosolic small ribosomal subunit; GO:0005730,nucleolus; GO:0003735,structural constituent of ribosome; GO:0006412,translation	Ribosomal protein S30	mws0191	2.40433	Betaine	0.821	0.00664568	3
gene:Aco005855.1.path1	1.093	--	uncharacterized protein LOC109722134 [Ananas comosus]	--	SubName: Full=Uncharacterized protein {ECO:0000313|EMBL:KDP34075.1};	--	--	Domain of unknown function (DUF3511)	mws0191	2.40433	Betaine	0.88	0.00173072	3
gene:Aco005859.1.path1	1.145	K04733 interleukin-1 receptor-associated kinase 4 [EC:2.7.11.1] | (RefSeq) uncharacterized protein LOC110908553 (A)	IQ domain-containing protein IQM1 [Ananas comosus]	RecName: Full=IQ domain-containing protein IQM1 {ECO:0000305}; AltName: Full=IQ motif-containing protein 1 {ECO:0000303|Ref.6};	SubName: Full=IQ domain-containing protein IQM1 {ECO:0000313|EMBL:OAY75366.1};	--	GO:0005737,cytoplasm; GO:0005634,nucleus; GO:0005516,calmodulin binding; GO:0010119,regulation of stomatal movement	IQ calmodulin-binding motif	mws0191	2.40433	Betaine	0.884	0.00157899	3
gene:Aco005872.1.path1	1.568	K13422 transcription factor MYC2 | (RefSeq) hypothetical protein (A)	putative transcription factor bHLH041 isoform X2 [Ananas comosus]	RecName: Full=Putative transcription factor bHLH041; AltName: Full=Basic helix-loop-helix protein 41; Short=AtbHLH41; Short=bHLH 41; AltName: Full=Transcription factor EN 51; AltName: Full=bHLH transcription factor bHLH041;	SubName: Full=Putative transcription factor bHLH041 {ECO:0000313|EMBL:OAY75390.1};	--	GO:0005634,nucleus; GO:0003677,DNA binding; GO:0003700,DNA-binding transcription factor activity; GO:0046983,protein dimerization activity; GO:0006355,regulation of transcription, DNA-templated; GO:0010200,response to chitin; GO:0006351,transcription, DNA-templated	TSC-22/dip/bun family	mws0191	2.40433	Betaine	0.944	0.000133365	3
gene:Aco005966.1.path1	1.349	K09422 transcription factor MYB, plant | (RefSeq) myb-related protein Myb4 (A)	transcription factor RAX1-like [Ananas comosus]	RecName: Full=Transcription factor RAX3; AltName: Full=Myb-related protein 84; Short=AtMYB84; AltName: Full=Protein REGULATOR OF AXILLARY MERISTEMS 3;	SubName: Full=Transcription factor RAX3 {ECO:0000313|EMBL:OAY83752.1};	Transcription factor, Myb superfamily	GO:0005634,nucleus; GO:0003700,DNA-binding transcription factor activity; GO:0000981,DNA-binding transcription factor activity, RNA polymerase II-specific; GO:0043565,sequence-specific DNA binding; GO:0001135,RNA polymerase II transcription regulator recruiting activity; GO:0044212,transcription regulatory region DNA binding; GO:0030154,cell differentiation; GO:0007275,multicellular organism deve…	Myb-like DNA-binding domain	mws0191	2.40433	Betaine	0.872	0.00219431	3
gene:Aco005994.1.path1	1.312	K01931 protein neuralized [EC:2.3.2.27] | (RefSeq) hypothetical protein (A)	uncharacterized protein LOC109721888 isoform X1 [Ananas comosus]	RecName: Full=Probable E3 ubiquitin-protein ligase XBOS34; EC=2.3.2.27; AltName: Full=Ankyrin repeat domain and RING finger-containing protein XBOS34; AltName: Full=RING-type E3 ubiquitin transferase XBOS34; AltName: Full=XB3 protein homolog 4;	SubName: Full=uncharacterized protein LOC103708175 isoform X2 {ECO:0000313|RefSeq:XP_008791207.1};	--	GO:0005737,cytoplasm; GO:0005634,nucleus; GO:0000151,ubiquitin ligase complex; GO:0046872,metal ion binding; GO:0031625,ubiquitin protein ligase binding; GO:0004842,ubiquitin-protein transferase activity	zinc-RING finger domain	mws0191	2.40433	Betaine	0.952	7.76067e-05	3
gene:Aco006190.1.path1	1.082	K15397 3-ketoacyl-CoA synthase [EC:2.3.1.199] | (RefSeq) 3-ketoacyl-CoA synthase 4-like (A)	3-ketoacyl-CoA synthase 4 [Ananas comosus]	RecName: Full=3-ketoacyl-CoA synthase 4 {ECO:0000303|PubMed:18465198}; Short=KCS-4 {ECO:0000303|PubMed:18465198}; EC=2.3.1.199 {ECO:0000305}; AltName: Full=Very long-chain fatty acid condensing enzyme 4 {ECO:0000303|PubMed:18465198}; Short=VLCFA condensing enzyme 4 {ECO:0000303|PubMed:18465198};	SubName: Full=3-ketoacyl-CoA synthase 4 {ECO:0000313|EMBL:PKU69528.1};	--	GO:0016021,integral component of membrane; GO:0102336,3-oxo-arachidoyl-CoA synthase activity; GO:0102337,3-oxo-cerotoyl-CoA synthase activity; GO:0102338,3-oxo-lignoceronyl-CoA synthase activity; GO:0102756,very-long-chain 3-ketoacyl-CoA synthase activity; GO:0006633,fatty acid biosynthetic process	--	mws0191	2.40433	Betaine	0.842	0.00436801	3
gene:Aco006327.1.path1	2.132	--	--	--	--	--	--	--	mws0191	2.40433	Betaine	0.849	0.003814	3
gene:Aco006845.1.path1	1.324	K05643 ATP-binding cassette, subfamily A (ABC1), member 3 | (RefSeq) ABC transporter A family member 8 (A)	ABC transporter A family member 7-like [Ananas comosus]	RecName: Full=ABC transporter A family member 7; Short=ABC transporter ABCA.7; Short=AtABCA7; AltName: Full=Probable ABC2 homolog 6;	SubName: Full=Uncharacterized protein {ECO:0000313|EMBL:ERN03835.1};	Lipid exporter ABCA1 and related proteins, ABC superfamily	GO:0016021,integral component of membrane; GO:0043231,intracellular membrane-bounded organelle; GO:0005886,plasma membrane; GO:0009506,plasmodesma; GO:0005524,ATP binding; GO:0042626,ATPase activity, coupled to transmembrane movement of substances; GO:0005215,transporter activity; GO:0006869,lipid transport	Domain of unknown function (DUF4162)	mws0191	2.40433	Betaine	0.948	0.000102568	3
gene:Aco006924.1.path1	1.13	K00549 5-methyltetrahydropteroyltriglutamate--homocysteine methyltransferase [EC:2.1.1.14] | (RefSeq) protein QUIRKY-like (A)	FT-interacting protein 1-like [Ananas comosus]	RecName: Full=FT-interacting protein 1 {ECO:0000303|PubMed:22529749};	SubName: Full=Protein QUIRKY {ECO:0000313|EMBL:OAY77555.1};	--	GO:0005783,endoplasmic reticulum; GO:0005789,endoplasmic reticulum membrane; GO:0016021,integral component of membrane; GO:0009506,plasmodesma; GO:0009511,plasmodesmatal endoplasmic reticulum; GO:0008565,protein transporter activity; GO:0016757,transferase activity, transferring glycosyl groups; GO:0034613,cellular protein localization; GO:0009908,flower development; GO:0048574,long-day photoperi…	Plant phosphoribosyltransferase C-terminal	mws0191	2.40433	Betaine	0.866	0.00253915	3
gene:Aco007010.1.path1	1.266	K07195 exocyst complex component 7 | (RefSeq) exocyst complex component EXO70A1-like (A)	exocyst complex component EXO70B1-like, partial [Ananas comosus]	RecName: Full=Exocyst complex component EXO70H1 {ECO:0000303|PubMed:16942608}; Short=AtExo70h1 {ECO:0000303|PubMed:16942608}; AltName: Full=Exocyst subunit Exo70 family protein H1 {ECO:0000303|PubMed:16942608};	SubName: Full=Exocyst complex component EXO70A1 {ECO:0000313|EMBL:OAY71913.1};	Exocyst component protein and related proteins	GO:0005829,cytosol; GO:0012505,endomembrane system; GO:0000145,exocyst; GO:0016020,membrane; GO:0005634,nucleus; GO:0045335,phagocytic vesicle; GO:0031982,vesicle; GO:0006952,defense response; GO:0006887,exocytosis; GO:1900426,positive regulation of defense response to bacterium; GO:0009617,response to bacterium; GO:0009620,response to fungus; GO:0002237,response to molecule of bacterial origin	Exo70 exocyst complex subunit	mws0191	2.40433	Betaine	0.808	0.00843009	3
gene:Aco007151.1.path1	1.093	K20858 calcium uniporter protein, mitochondrial | (RefSeq) calcium uniporter protein 6, mitochondrial-like (A)	calcium uniporter protein 5, mitochondrial-like [Ananas comosus]	RecName: Full=Calcium uniporter protein 5, mitochondrial; Flags: Precursor;	SubName: Full=Calcium uniporter protein 5, mitochondrial {ECO:0000313|EMBL:OAY67272.1};	Uncharacterized conserved protein	GO:0016021,integral component of membrane; GO:0005743,mitochondrial inner membrane; GO:0005262,calcium channel activity; GO:0015292,uniporter activity	Mitochondrial calcium uniporter	mws0191	2.40433	Betaine	0.938	0.000186211	3
gene:Aco007162.1.path1	1.39	--	hypothetical protein ACMD2_08043 [Ananas comosus]	--	SubName: Full=Uncharacterized protein {ECO:0000313|EMBL:OAY85005.1};	--	--	--	mws0191	2.40433	Betaine	0.917	0.000499017	3
gene:Aco007275.1.path1	1.346	K13422 transcription factor MYC2 | (RefSeq) transcription factor MYC4-like (A)	basic helix-loop-helix protein A-like isoform X1 [Ananas comosus]	RecName: Full=Basic helix-loop-helix protein A;	SubName: Full=basic helix-loop-helix protein A isoform X2 {ECO:0000313|RefSeq:XP_008790988.1};	--	GO:0005634,nucleus; GO:0046983,protein dimerization activity; GO:0009813,flavonoid biosynthetic process; GO:0006355,regulation of transcription, DNA-templated; GO:0006351,transcription, DNA-templated	Linker for activation of T-cells	mws0191	2.40433	Betaine	0.823	0.0064019	3
gene:Aco008200.1.path1	1.163	K13424 WRKY transcription factor 33 | (RefSeq) WRKY transcription factor WRKY24-like (A)	WRKY transcription factor WRKY71-like [Ananas comosus]	RecName: Full=WRKY transcription factor WRKY71 {ECO:0000303|PubMed:15047897}; Short=OsWRKY71 {ECO:0000303|PubMed:15047897};	SubName: Full=Putative WRKY transcription factor 40 {ECO:0000313|EMBL:OAY80650.1};	--	GO:0005634,nucleus; GO:0003700,DNA-binding transcription factor activity; GO:1990841,promoter-specific chromatin binding; GO:0043565,sequence-specific DNA binding; GO:0006952,defense response; GO:0009740,gibberellic acid mediated signaling pathway; GO:0009685,gibberellin metabolic process; GO:0009938,negative regulation of gibberellic acid mediated signaling pathway; GO:0031347,regulation of defe…	Nsp1-like C-terminal region	mws0191	2.40433	Betaine	0.876	0.00193389	3
gene:Aco008477.1.path1	1.831	K16465 centrin-1 | (RefSeq) calcium-binding protein PBP1-like (A)	calcium-binding protein KIC-like [Ananas comosus]	RecName: Full=Calcium-binding protein KIC; AltName: Full=KCBP-interacting calcium-binding protein;	SubName: Full=Calcium-binding protein KIC {ECO:0000313|EMBL:OAY63482.1};	Ca2+-binding protein (centrin/caltractin), EF-Hand superfamily protein	GO:0005509,calcium ion binding; GO:0010091,trichome branching	EF hand	mws0191	2.40433	Betaine	0.875	0.00199772	3
gene:Aco008545.1.path1	1.433	--	uncharacterized protein LOC109715704 isoform X2 [Ananas comosus]	--	SubName: Full=Uncharacterized protein {ECO:0000313|EMBL:OAY84603.1};	--	--	--	mws0191	2.40433	Betaine	0.831	0.00552503	3
gene:Aco008597.1.path1	1.917	K09285 AP2-like factor, ANT lineage | (RefSeq) AP2-like ethylene-responsive transcription factor ANT (A)	AP2-like ethylene-responsive transcription factor ANT [Ananas comosus]	RecName: Full=AP2-like ethylene-responsive transcription factor ANT; AltName: Full=Complementing a protein kinase C mutant protein 1; AltName: Full=Protein AINTEGUMENTA; AltName: Full=Protein DRAGON; AltName: Full=Protein OVULE MUTANT;	SubName: Full=AP2-like ethylene-responsive transcription factor ANT {ECO:0000313|EMBL:OAY80510.1};	--	GO:0005634,nucleus; GO:0003677,DNA binding; GO:0003700,DNA-binding transcription factor activity; GO:0043565,sequence-specific DNA binding; GO:0030154,cell differentiation; GO:0009908,flower development; GO:0019760,glucosinolate metabolic process; GO:0010492,maintenance of shoot apical meristem identity; GO:0042127,regulation of cell proliferation; GO:0006351,transcription, DNA-templated	AP2 domain	mws0191	2.40433	Betaine	0.914	0.000562095	3
gene:Aco008611.1.path1	1.108	K04733 interleukin-1 receptor-associated kinase 4 [EC:2.7.11.1] | (RefSeq) L-type lectin-domain containing receptor kinase IV.1-like (A)	L-type lectin-domain containing receptor kinase IV.1-like isoform X1 [Ananas comosus]	RecName: Full=L-type lectin-domain containing receptor kinase IV.1; Short=Arabidopsis thaliana lectin-receptor kinase e; Short=AthlecRK-e; Short=LecRK-IV.1; EC=2.7.11.1; AltName: Full=Lectin Receptor Kinase 1; Flags: Precursor;	SubName: Full=L-type lectin-domain containing receptor kinase IV.1 {ECO:0000313|EMBL:OAY72651.1};	--	GO:0016021,integral component of membrane; GO:0005886,plasma membrane; GO:0005524,ATP binding; GO:0030246,carbohydrate binding; GO:0004674,protein serine/threonine kinase activity; GO:0009751,response to salicylic acid	Phosphotransferase enzyme family	mws0191	2.40433	Betaine	0.908	0.00070184	3
gene:Aco008677.1.path1	2.584	K13413 mitogen-activated protein kinase kinase 4/5 [EC:2.7.12.2] | (RefSeq) mitogen-activated protein kinase kinase 5-like (A)	protein LIGHT-DEPENDENT SHORT HYPOCOTYLS 6-like [Ananas comosus]	RecName: Full=Protein LIGHT-DEPENDENT SHORT HYPOCOTYLS 6; AltName: Full=Protein ORGAN BOUNDARY 6;	SubName: Full=Protein LIGHT-DEPENDENT SHORT HYPOCOTYLS 6 {ECO:0000313|EMBL:OAY71807.1}; Flags: Fragment;	--	GO:0005634,nucleus; GO:0003677,DNA binding; GO:0009299,mRNA transcription; GO:0007275,multicellular organism development; GO:0090698,post-embryonic plant morphogenesis; GO:0006355,regulation of transcription, DNA-templated; GO:0009416,response to light stimulus	Protein of unknown function (DUF640)	mws0191	2.40433	Betaine	0.858	0.00311716	3
gene:Aco008709.1.path1	5.362	K22455 estrogen receptor-binding fragment-associated gene 9 protein | (RefSeq) uncharacterized protein At3g61260 (A)	uncharacterized protein LOC109715717 [Ananas comosus]	--	SubName: Full=Remorin {ECO:0000313|EMBL:OAY76028.1};	--	--	Remorin, C-terminal region	mws0191	2.40433	Betaine	0.909	0.000691842	3
gene:Aco008836.1.path1	1.016	K00083 cinnamyl-alcohol dehydrogenase [EC:1.1.1.195] | (RefSeq) probable cinnamyl alcohol dehydrogenase 1 (A)	putative cinnamyl alcohol dehydrogenase 1 [Ananas comosus]	RecName: Full=Probable cinnamyl alcohol dehydrogenase 1 {ECO:0000305}; Short=OsCAD1 {ECO:0000303|PubMed:15452707}; EC=1.1.1.195 {ECO:0000305};	SubName: Full=Putative cinnamyl alcohol dehydrogenase 1 {ECO:0000313|EMBL:OAY76897.1};	Alcohol dehydrogenase, class V	GO:0045551,cinnamyl-alcohol dehydrogenase activity; GO:0052747,sinapyl alcohol dehydrogenase activity; GO:0008270,zinc ion binding; GO:0009809,lignin biosynthetic process	Putative NAD(P)-binding	mws0191	2.40433	Betaine	0.803	0.00914883	3
gene:Aco009391.1.path1	1.119	K22651 E3 ubiquitin-protein ligase RNF4 [EC:2.3.2.27] | (RefSeq) E3 ubiquitin-protein ligase BRE1-like isoform X1 (A)	mediator of RNA polymerase II transcription subunit 15a-like isoform X1 [Ananas comosus]	--	--	--	--	KIX domain	mws0191	2.40433	Betaine	0.831	0.00550516	3
gene:Aco009458.1.path1	1.924	--	hypothetical protein ACMD2_14090 [Ananas comosus]	--	SubName: Full=Uncharacterized protein {ECO:0000313|EMBL:OAY65278.1};	--	--	Domain of unknown function (DUF4228)	mws0191	2.40433	Betaine	0.938	0.000188413	3
gene:Aco009516.1.path1	1.148	--	F-box only protein 13 [Ananas comosus]	RecName: Full=F-box only protein 13;	SubName: Full=F-box only protein 13 {ECO:0000313|EMBL:OAY66051.1};	--	GO:0004842,ubiquitin-protein transferase activity; GO:0031146,SCF-dependent proteasomal ubiquitin-dependent protein catabolic process	Kelch motif	mws0191	2.40433	Betaine	0.803	0.00910691	3
gene:Aco009693.1.path1	1.185	K22698 protein SEY1 [EC:3.6.5.-] | (RefSeq) protein ROOT HAIR DEFECTIVE 3-like (A)	protein ROOT HAIR DEFECTIVE 3-like [Ananas comosus]	RecName: Full=Protein ROOT HAIR DEFECTIVE 3 homolog 1 {ECO:0000255|HAMAP-Rule:MF_03109}; EC=3.6.5.- {ECO:0000255|HAMAP-Rule:MF_03109}; AltName: Full=Protein SEY1 homolog 2 {ECO:0000255|HAMAP-Rule:MF_03109};	SubName: Full=Protein ROOT HAIR DEFECTIVE 1 {ECO:0000313|EMBL:OAY75634.1};	GTP-binding protein	GO:0005783,endoplasmic reticulum; GO:0005789,endoplasmic reticulum membrane; GO:0016021,integral component of membrane; GO:0005525,GTP binding; GO:0016787,hydrolase activity	BAR domain of APPL family	mws0191	2.40433	Betaine	0.802	0.00925905	3
gene:Aco009988.1.path1	2.75	K03006 DNA-directed RNA polymerase II subunit RPB1 [EC:2.7.7.6] | (RefSeq) protodermal factor 1-like isoform X1 (A)	Protodermal factor 1 [Ananas comosus]	RecName: Full=Protodermal factor 1; Flags: Precursor;	SubName: Full=Protodermal factor 1 {ECO:0000313|EMBL:OAY84373.1};	--	GO:0005576,extracellular region	--	mws0191	2.40433	Betaine	0.904	0.000825574	3
gene:Aco010174.1.path1	1.296	--	F-box/kelch-repeat protein At3g24760-like [Ananas comosus]	RecName: Full=F-box/kelch-repeat protein At3g24760;	SubName: Full=Uncharacterized protein {ECO:0000313|EnsemblPlants:GSMUA_Achr1P24190_001};	--	GO:0004842,ubiquitin-protein transferase activity; GO:0031146,SCF-dependent proteasomal ubiquitin-dependent protein catabolic process	F-box-like	mws0191	2.40433	Betaine	0.845	0.00410515	3
gene:Aco010216.1.path1	1.014	K19041 E3 ubiquitin-protein ligase RNF38/44 [EC:2.3.2.27] | (RefSeq) RING-H2 finger protein ATL16-like (A)	RING-H2 finger protein ATL1-like [Ananas comosus]	RecName: Full=RING-H2 finger protein ATL1; EC=2.3.2.27 {ECO:0000305}; AltName: Full=RING-type E3 ubiquitin transferase ATL1 {ECO:0000305};	SubName: Full=RING-H2 finger protein ATL1 {ECO:0000313|EMBL:OAY76168.1};	FOG: Predicted E3 ubiquitin ligase	GO:0016021,integral component of membrane; GO:0046872,metal ion binding; GO:0061630,ubiquitin protein ligase activity; GO:0043161,proteasome-mediated ubiquitin-dependent protein catabolic process	Anaphase-promoting complex subunit 11 RING-H2 finger	mws0191	2.40433	Betaine	0.931	0.000266652	3
gene:Aco010254.1.path1	1.211	K10352 myosin heavy chain | (RefSeq) uncharacterized protein At3g49055-like (A)	uncharacterized protein At3g49055 [Ananas comosus]	RecName: Full=Uncharacterized protein At3g49055;	SubName: Full=Uncharacterized protein {ECO:0000313|EMBL:OAY76568.1};	--	--	--	mws0191	2.40433	Betaine	0.944	0.000127192	3
gene:Aco010354.1.path1	1.069	K13420 LRR receptor-like serine/threonine-protein kinase FLS2 [EC:2.7.11.1] | (Kazusa) Lj4g3v0281040.1; - (A)	phytosulfokine receptor 1-like [Ananas comosus]	RecName: Full=Phytosulfokine receptor 1; Short=DcPSKR1; EC=2.7.11.1; AltName: Full=Phytosulfokine LRR receptor kinase 1; Flags: Precursor;	SubName: Full=Phytosulfokine receptor 1 {ECO:0000313|EMBL:OAY76813.1};	--	GO:0016021,integral component of membrane; GO:0005886,plasma membrane; GO:0005524,ATP binding; GO:0004674,protein serine/threonine kinase activity	Leucine rich repeat N-terminal domain	mws0191	2.40433	Betaine	0.825	0.00620763	3
gene:Aco010415.1.path1	1.085	K12655 OTU domain-containing protein 5 [EC:3.4.19.12] | (RefSeq) Ovarian tumour, otubain (A)	OTU domain-containing protein 5-A-like [Ananas comosus]	--	SubName: Full=OTU domain-containing protein {ECO:0000313|EMBL:OAY83416.1}; Flags: Fragment;	OTU (ovarian tumor)-like cysteine protease	--	Peptidase C65 Otubain	mws0191	2.40433	Betaine	0.878	0.00186704	3
gene:Aco010879.1.path1	2.139	--	--	--	--	--	--	--	mws0191	2.40433	Betaine	0.825	0.00616251	3
gene:Aco011130.1.path1	1.187	--	WEB family protein At2g38370-like [Ananas comosus]	RecName: Full=WEB family protein At2g38370;	SubName: Full=WEB family protein {ECO:0000313|EMBL:OAY66836.1};	--	GO:0005829,cytosol; GO:0009904,chloroplast accumulation movement; GO:0009903,chloroplast avoidance movement	Weak chloroplast movement under blue light	mws0191	2.40433	Betaine	0.897	0.00104201	3
gene:Aco011170.1.path1	1.083	K13448 calcium-binding protein CML | (RefSeq) probable calcium-binding protein CML27 (A)	probable calcium-binding protein CML27 isoform X1 [Ananas comosus]	RecName: Full=Probable calcium-binding protein CML27; AltName: Full=Calmodulin-like protein 27;	SubName: Full=Putative calcium-binding protein {ECO:0000313|EMBL:OAY71348.1};	Calmodulin and related proteins (EF-Hand superfamily)	GO:0005509,calcium ion binding	Caleosin related protein	mws0191	2.40433	Betaine	0.896	0.00107413	3
gene:Aco011448.1.path1	1.692	K22285 oxysterol-binding protein-related protein 8 | (RefSeq) oxysterol-binding protein-related protein 4C-like (A)	oxysterol-binding protein-related protein 4C-like isoform X1 [Ananas comosus]	RecName: Full=Oxysterol-binding protein-related protein 4C; AltName: Full=OSBP-related protein 4C;	SubName: Full=Oxysterol-binding protein-related protein 4C {ECO:0000313|EMBL:OAY79015.1};	Oxysterol-binding protein	GO:0008289,lipid binding; GO:0006869,lipid transport	Oxysterol-binding protein	mws0191	2.40433	Betaine	0.959	4.46476e-05	3
gene:Aco011879.1.path1	3.172	K04733 interleukin-1 receptor-associated kinase 4 [EC:2.7.11.1] | (RefSeq) uncharacterized protein LOC109779403 (A)	B3 domain-containing protein Os02g0683500-like [Ananas comosus]	RecName: Full=B3 domain-containing transcription factor NGA2; AltName: Full=Protein NGATHA 2;	SubName: Full=B3 domain-containing protein {ECO:0000313|EMBL:OAY72233.1};	--	GO:0005634,nucleus; GO:0003677,DNA binding; GO:0003700,DNA-binding transcription factor activity; GO:0009908,flower development; GO:0048366,leaf development; GO:1901371,regulation of leaf morphogenesis; GO:0006351,transcription, DNA-templated	B3 DNA binding domain	mws0191	2.40433	Betaine	0.857	0.00317948	3
gene:Aco012128.1.path1	1.973	--	--	--	--	--	--	--	mws0191	2.40433	Betaine	0.963	3.09967e-05	3
gene:Aco012154.1.path1	3.995	K00814 alanine transaminase [EC:2.6.1.2] | (RefSeq) alanine aminotransferase 2-like (A)	alanine aminotransferase 2-like [Ananas comosus]	RecName: Full=Alanine aminotransferase 2; Short=ALAAT-2; EC=2.6.1.2; AltName: Full=Glutamate pyruvate transaminase 2; Short=GPT; AltName: Full=Glutamic--alanine transaminase 2; AltName: Full=Glutamic--pyruvic transaminase 2;	SubName: Full=Alanine aminotransferase 2 {ECO:0000313|EMBL:OAY79833.1}; Flags: Fragment;	Alanine aminotransferase	GO:0004021,L-alanine:2-oxoglutarate aminotransferase activity; GO:0030170,pyridoxal phosphate binding; GO:0009058,biosynthetic process; GO:0042853,L-alanine catabolic process	--	mws0191	2.40433	Betaine	0.901	0.00090777	3
gene:Aco012212.1.path1	1.022	--	--	--	--	--	--	--	mws0191	2.40433	Betaine	0.842	0.00438626	3
gene:Aco012231.1.path1	1.599	--	uncharacterized protein LOC109706461 [Ananas comosus]	--	SubName: Full=Uncharacterized protein {ECO:0000313|EMBL:OAY68044.1};	--	--	Paf1	mws0191	2.40433	Betaine	0.822	0.0065837	3
gene:Aco012417.1.path1	1.094	--	transcription factor PCF7-like isoform X1 [Ananas comosus]	RecName: Full=Transcription factor TCP5;	SubName: Full=Transcription factor TCP13 {ECO:0000313|EMBL:PKU67002.1};	--	GO:0005634,nucleus; GO:0003677,DNA binding; GO:0003700,DNA-binding transcription factor activity; GO:0030154,cell differentiation; GO:0048366,leaf development; GO:0009965,leaf morphogenesis; GO:0045962,positive regulation of development, heterochronic; GO:0006355,regulation of transcription, DNA-templated; GO:0006351,transcription, DNA-templated	TCP family transcription factor	mws0191	2.40433	Betaine	0.88	0.00173989	3
gene:Aco012444.1.path1	1.007	--	hypothetical protein ACMD2_13813, partial [Ananas comosus]	--	SubName: Full=Uncharacterized protein {ECO:0000313|EMBL:OAY78075.1}; Flags: Fragment;	--	GO:0016021,integral component of membrane	--	mws0191	2.40433	Betaine	0.887	0.00140907	3
gene:Aco012480.1.path1	2.402	K13448 calcium-binding protein CML | (RefSeq) putative calcium-binding protein CML19 (A)	putative calcium-binding protein CML19 [Ananas comosus]	RecName: Full=Putative calcium-binding protein CML19; AltName: Full=Calmodulin-like protein 19;	SubName: Full=Putative calcium-binding protein {ECO:0000313|EMBL:OAY74409.1};	Calmodulin and related proteins (EF-Hand superfamily)	GO:0005509,calcium ion binding	Secreted protein acidic and rich in cysteine Ca binding region	mws0191	2.40433	Betaine	0.875	0.00199952	3
gene:Aco012507.1.path1	1.091	K10268 F-box and leucine-rich repeat protein 2/20 | (RefSeq) F-box/LRR-repeat protein 3 (A)	F-box/LRR-repeat protein 3-like [Ananas comosus]	RecName: Full=F-box/LRR-repeat protein 3;	SubName: Full=F-box/LRR-repeat protein 3 {ECO:0000313|EMBL:OAY62570.1};	Leucine rich repeat proteins, some proteins contain F-box	--	Leucine Rich Repeat	mws0191	2.40433	Betaine	0.845	0.00409241	3
gene:Aco012518.1.path1	1.282	K14794 ribosomal RNA-processing protein 12 | (RefSeq) hypothetical protein (A)	protein NUCLEAR FUSION DEFECTIVE 4-like [Ananas comosus]	RecName: Full=Protein NUCLEAR FUSION DEFECTIVE 4 {ECO:0000303|PubMed:16698901};	SubName: Full=Protein NUCLEAR FUSION DEFECTIVE 4 {ECO:0000313|EMBL:OAY81074.1};	--	GO:0016021,integral component of membrane; GO:0000741,karyogamy; GO:0010197,polar nucleus fusion; GO:0009651,response to salt stress	Nodulin-like	mws0191	2.40433	Betaine	0.923	0.000386732	3
gene:Aco012519.1.path1	1.553	K14794 ribosomal RNA-processing protein 12 | (RefSeq) hypothetical protein (A)	protein NUCLEAR FUSION DEFECTIVE 4-like [Ananas comosus]	RecName: Full=Protein NUCLEAR FUSION DEFECTIVE 4 {ECO:0000303|PubMed:16698901};	SubName: Full=Protein NUCLEAR FUSION DEFECTIVE 4 {ECO:0000313|EMBL:OAY81071.1};	--	GO:0016021,integral component of membrane; GO:0000741,karyogamy; GO:0010197,polar nucleus fusion; GO:0009651,response to salt stress	Starter unit:ACP transacylase in aflatoxin biosynthesis	mws0191	2.40433	Betaine	0.899	0.000978865	3
gene:Aco012698.1.path1	1.566	--	--	--	--	--	--	--	mws0191	2.40433	Betaine	0.869	0.00232838	3
gene:Aco012798.1.path1	1.416	K05337 ferredoxin | (RefSeq) predicted protein (A)	uncharacterized protein LOC109710296 [Ananas comosus]	RecName: Full=Chaperone protein dnaJ C76, chloroplastic {ECO:0000305}; Short=atDjC76 {ECO:0000303|PubMed:23894646}; AltName: Full=AtDjC17 {ECO:0000303|PubMed:25339971}; AltName: Full=AtJ17 {ECO:0000305}; Flags: Precursor;	SubName: Full=uncharacterized protein LOC104593132 {ECO:0000313|RefSeq:XP_019052582.1};	Molecular chaperone (DnaJ superfamily)	GO:0009507,chloroplast	Unstructured region C-term to UIM in Ataxin3	mws0191	2.40433	Betaine	0.839	0.00466407	3
gene:Aco013196.1.path1	1.391	--	B3 domain-containing protein Os04g0386900-like [Ananas comosus]	RecName: Full=B3 domain-containing protein Os04g0386900;	SubName: Full=B3 domain-containing protein Os04g0386900-like {ECO:0000313|RefSeq:XP_008802551.1};	--	GO:0005634,nucleus; GO:0003677,DNA binding; GO:0006355,regulation of transcription, DNA-templated; GO:0006351,transcription, DNA-templated	B3 DNA binding domain	mws0191	2.40433	Betaine	0.89	0.00131649	3
gene:Aco013631.1.path1	1.472	K05359 arogenate/prephenate dehydratase [EC:4.2.1.91 4.2.1.51] | (RefSeq) arogenate dehydratase/prephenate dehydratase 2, chloroplastic-like (A)	Arogenate dehydratase/prephenate dehydratase 1, chloroplastic [Ananas comosus]	RecName: Full=Arogenate dehydratase/prephenate dehydratase 2, chloroplastic; Short=AtADT2; Short=AtPDT2; EC=4.2.1.51; EC=4.2.1.91; Flags: Precursor;	SubName: Full=Arogenate dehydratase/prephenate dehydratase 1, chloroplastic {ECO:0000313|EMBL:OAY64519.1};	Prephenate dehydratase	GO:0009507,chloroplast; GO:0009570,chloroplast stroma; GO:0047769,arogenate dehydratase activity; GO:0004664,prephenate dehydratase activity; GO:0009094,L-phenylalanine biosynthetic process	Prephenate dehydratase	mws0191	2.40433	Betaine	0.907	0.000749411	3
gene:Aco013937.1.path1	1.206	K09422 transcription factor MYB, plant | (RefSeq) myb-related protein Myb4 (A)	myb-related protein Myb4-like [Ananas comosus]	RecName: Full=Transcription factor MYB4 {ECO:0000305}; AltName: Full=Myb-related protein 4 {ECO:0000305}; Short=OsMyb4 {ECO:0000303|PubMed:14675437}; AltName: Full=Transcription factor RLTR1 {ECO:0000312|EMBL:AAP92750.1};	SubName: Full=Myb-related protein Myb4 {ECO:0000313|EMBL:OAY82648.1};	Transcription factor, Myb superfamily	GO:0005634,nucleus; GO:0000981,DNA-binding transcription factor activity, RNA polymerase II-specific; GO:0043565,sequence-specific DNA binding; GO:0001135,RNA polymerase II transcription regulator recruiting activity; GO:0044212,transcription regulatory region DNA binding; GO:0030154,cell differentiation; GO:0045893,positive regulation of transcription, DNA-templated; GO:0006357,regulation of tra…	SLIDE	mws0191	2.40433	Betaine	0.887	0.00141758	3
gene:Aco014050.1.path1	1.027	K12581 CCR4-NOT transcription complex subunit 7/8 | (RefSeq) probable CCR4-associated factor 1 homolog 7 (A)	probable CCR4-associated factor 1 homolog 7 [Ananas comosus]	RecName: Full=Probable CCR4-associated factor 1 homolog 7; EC=3.1.13.4;	SubName: Full=Putative CCR4-associated factor 7 {ECO:0000313|EMBL:OAY69347.1};	mRNA deadenylase subunit	GO:0030015,CCR4-NOT core complex; GO:0005634,nucleus; GO:0000932,P-body; GO:0046872,metal ion binding; GO:0004535,poly(A)-specific ribonuclease activity; GO:0003723,RNA binding; GO:0043928,exonucleolytic nuclear-transcribed mRNA catabolic process involved in deadenylation-dependent decay; GO:0017148,negative regulation of translation; GO:0006355,regulation of transcription, DNA-templated; GO:0006…	CAF1 family ribonuclease	mws0191	2.40433	Betaine	0.808	0.0084869	3
gene:Aco014232.1.path1	1.217	K01859 chalcone isomerase [EC:5.5.1.6] | (RefSeq) chalcone--flavonone isomerase (A)	chalcone--flavonone isomerase [Ananas comosus]	RecName: Full=Chalcone--flavonone isomerase; Short=Chalcone isomerase; EC=5.5.1.6;	RecName: Full=Chalcone-flavonone isomerase family protein {ECO:0000256|RuleBase:RU361158};	--	GO:0005783,endoplasmic reticulum; GO:0045430,chalcone isomerase activity; GO:0009813,flavonoid biosynthetic process; GO:0080167,response to karrikin	Chalcone isomerase like	mws0191	2.40433	Betaine	0.87	0.00228796	3
gene:Aco014408.1.path1	1.501	--	F-box protein [Ananas comosus]	--	SubName: Full=F-box protein {ECO:0000313|EMBL:OAY69964.1};	--	--	--	mws0191	2.40433	Betaine	0.93	0.000274986	3
gene:Aco014519.1.path1	2.111	K06662 cell cycle checkpoint protein | (RefSeq) cell cycle checkpoint protein RAD17-like (A)	L10-interacting MYB domain-containing protein-like isoform X1 [Ananas comosus]	RecName: Full=L10-interacting MYB domain-containing protein {ECO:0000303|PubMed:25707794};	SubName: Full=L10-interacting MYB domain-containing protein {ECO:0000313|EMBL:OAY70500.1}; Flags: Fragment;	--	GO:0005634,nucleus; GO:0006355,regulation of transcription, DNA-templated; GO:0006351,transcription, DNA-templated	WXG100 protein secretion system (Wss), protein YukD	mws0191	2.40433	Betaine	0.947	0.000107544	3
gene:Aco014729.1.path1	1.1	K08150 MFS transporter, SP family, solute carrier family 2 (myo-inositol transporter), member 13 | (RefSeq) inositol transporter 1-like (A)	sugar transport protein 5-like isoform X2 [Ananas comosus]	RecName: Full=Sugar transport protein MST1 {ECO:0000305}; AltName: Full=Monosaccharide transporter 1 {ECO:0000303|PubMed:11038054}; Short=OsMST1 {ECO:0000303|PubMed:11038054}; AltName: Full=Sugar:proton symporter MST1 {ECO:0000305};	SubName: Full=Sugar transport protein 5 {ECO:0000313|EMBL:OAY67791.1};	Predicted transporter (major facilitator superfamily)	GO:0016021,integral component of membrane; GO:0005355,glucose transmembrane transporter activity; GO:0005351,carbohydrate:proton symporter activity; GO:0046323,glucose import; GO:0035428,NA	Major Facilitator Superfamily	mws0191	2.40433	Betaine	0.817	0.007154	3
gene:Aco015030.1.path1	1.545	K14432 ABA responsive element binding factor | (RefSeq) ABSCISIC ACID-INSENSITIVE 5-like protein 2 (A)	ABSCISIC ACID-INSENSITIVE 5-like protein 2 [Ananas comosus]	RecName: Full=ABSCISIC ACID-INSENSITIVE 5-like protein 2; AltName: Full=ABA-responsive element-binding protein 3; AltName: Full=Dc3 promoter-binding factor 3; Short=AtDPBF3; AltName: Full=bZIP transcription factor 66; Short=AtbZIP66;	SubName: Full=ABSCISIC ACID-INSENSITIVE 5-like protein 2 {ECO:0000313|EMBL:OAY79115.1};	--	GO:0005634,nucleus; GO:0003700,DNA-binding transcription factor activity; GO:0043565,sequence-specific DNA binding; GO:0009738,abscisic acid-activated signaling pathway; GO:0009737,response to abscisic acid; GO:0006351,transcription, DNA-templated	bZIP Maf transcription factor	mws0191	2.40433	Betaine	0.839	0.00471919	3
gene:Aco015059.1.path1	1.55	--	histone-lysine N-methyltransferase Suv4-20-like [Ananas comosus]	--	SubName: Full=Uncharacterized protein {ECO:0000313|EMBL:OAY76677.1};	--	--	PPP4R2	mws0191	2.40433	Betaine	0.904	0.000829933	3
gene:Aco015257.1.path1	3.422	K01099 inositol polyphosphate 5-phosphatase INPP5B/F [EC:3.1.3.36] | (RefSeq) type IV inositol polyphosphate 5-phosphatase 9-like (A)	type IV inositol polyphosphate 5-phosphatase 9-like isoform X1 [Ananas comosus]	RecName: Full=Type IV inositol polyphosphate 5-phosphatase 9 {ECO:0000303|PubMed:23658066}; Short=At5PTase9 {ECO:0000303|PubMed:23658066}; EC=3.1.3.36 {ECO:0000269|PubMed:23658066}; EC=3.1.3.86 {ECO:0000269|PubMed:23658066};	SubName: Full=type IV inositol polyphosphate 5-phosphatase 9-like {ECO:0000313|RefSeq:XP_017701238.1};	Inositol polyphosphate 5-phosphatase and related proteins	GO:0034595,phosphatidylinositol phosphate 5-phosphatase activity; GO:0034485,phosphatidylinositol-3,4,5-trisphosphate 5-phosphatase activity; GO:0004439,phosphatidylinositol-4,5-bisphosphate 5-phosphatase activity; GO:0071472,cellular response to salt stress; GO:0046856,phosphatidylinositol dephosphorylation; GO:2000369,regulation of clathrin-dependent endocytosis; GO:2000377,regulation of reacti…	Endonuclease/Exonuclease/phosphatase family	mws0191	2.40433	Betaine	0.904	0.000811512	3
gene:Aco015334.1.path1	2.027	K14431 transcription factor TGA | (RefSeq) transcription factor TGA2.3 (A)	transcription factor TGA2.2-like isoform X3 [Ananas comosus]	RecName: Full=bZIP transcription factor TGA10 {ECO:0000303|PubMed:12777042}; AltName: Full=Protein TGACG (TGA) motif-binding protein 10 {ECO:0000303|PubMed:12777042};	SubName: Full=transcription factor HBP-1b(C38) {ECO:0000313|RefSeq:XP_017699341.1};	--	GO:0005634,nucleus; GO:0003700,DNA-binding transcription factor activity; GO:0043565,sequence-specific DNA binding; GO:0045893,positive regulation of transcription, DNA-templated; GO:0009733,response to auxin; GO:0009753,response to jasmonic acid; GO:0009751,response to salicylic acid; GO:0006351,transcription, DNA-templated	Basic region leucine zipper	mws0191	2.40433	Betaine	0.822	0.00650995	3
gene:Aco015705.1.path1	1.962	--	uncharacterized protein LOC109725039 [Ananas comosus]	--	SubName: Full=Uncharacterized protein {ECO:0000313|EMBL:OAY65278.1};	--	--	Domain of unknown function (DUF4228)	mws0191	2.40433	Betaine	0.938	0.000188776	3
gene:Aco015706.1.path1	1.111	K04733 interleukin-1 receptor-associated kinase 4 [EC:2.7.11.1] | (RefSeq) protein LYK5-like (A)	protein LYK5-like [Ananas comosus]	RecName: Full=Protein LYK5; AltName: Full=LysM domain receptor-like kinase 5; AltName: Full=LysM-containing receptor-like kinase 5; Flags: Precursor;	SubName: Full=Protein LYK5 {ECO:0000313|EMBL:OAY65277.1};	--	GO:0016021,integral component of membrane; GO:0005886,plasma membrane; GO:0005524,ATP binding; GO:0008061,chitin binding; GO:0042803,protein homodimerization activity; GO:0004675,transmembrane receptor protein serine/threonine kinase activity; GO:0007166,cell surface receptor signaling pathway; GO:0071323,cellular response to chitin; GO:0045087,innate immune response; GO:0006468,protein phosphory…	LysM domain	mws0191	2.40433	Betaine	0.801	0.00947933	3
gene:Aco015896.1.path1	1.081	K14399 polyribonucleotide 5'-hydroxyl-kinase [EC:2.7.1.78] | (RefSeq) Clp1-domain-containing protein (A)	random slug protein 5-like [Ananas comosus]	RecName: Full=Patellin-6;	SubName: Full=Random slug protein 5 {ECO:0000313|EMBL:OAY69646.1};	Phosphatidylinositol transfer protein PDR16 and related proteins	GO:0005737,cytoplasm; GO:0005886,plasma membrane; GO:0008289,lipid binding; GO:0007049,cell cycle; GO:0051301,cell division	Divergent CRAL/TRIO domain	mws0191	2.40433	Betaine	0.872	0.00216684	3
gene:Aco016238.1.path1	1.15	--	hypothetical protein ACMD2_16416 [Ananas comosus]	--	SubName: Full=Uncharacterized protein {ECO:0000313|EMBL:OAY76216.1};	--	--	--	mws0191	2.40433	Betaine	0.813	0.00771774	3
gene:Aco016251.1.path1	3.667	K04733 interleukin-1 receptor-associated kinase 4 [EC:2.7.11.1] | (RefSeq) probable receptor-like protein kinase At1g33260 (A)	putative receptor-like protein kinase [Ananas comosus]	RecName: Full=Probable LRR receptor-like serine/threonine-protein kinase At1g53420; EC=2.7.11.1; Flags: Precursor;	SubName: Full=Putative receptor-like protein kinase {ECO:0000313|EMBL:OAY85421.1};	--	GO:0016021,integral component of membrane; GO:0005886,plasma membrane; GO:0009506,plasmodesma; GO:0005524,ATP binding; GO:0004674,protein serine/threonine kinase activity	--	mws0191	2.40433	Betaine	0.837	0.00487658	3
gene:Aco016299.1.path1	1.492	K15095 (+)-neomenthol dehydrogenase [EC:1.1.1.208] | (RefSeq) uncharacterized protein LOC105174340 (A)	(+)-neomenthol dehydrogenase [Ananas comosus]	RecName: Full=Salutaridine reductase {ECO:0000312|EMBL:ABO93462.1}; EC=1.1.1.248;	SubName: Full=(+)-neomenthol dehydrogenase {ECO:0000313|EMBL:OAY82585.1};	Dehydrogenases with different specificities (related to short-chain alcohol dehydrogenases)	GO:0047037,salutaridine reductase (NADPH) activity; GO:0009820,alkaloid metabolic process	VirC1 protein	mws0191	2.40433	Betaine	0.823	0.00638274	3
gene:Aco016645.1.path1	1.077	K11805 WD repeat-containing protein 68 | (RefSeq) protein TRANSPARENT TESTA GLABRA 1-like (A)	protein TRANSPARENT TESTA GLABRA 1-like [Ananas comosus]	RecName: Full=Protein TRANSPARENT TESTA GLABRA 1;	SubName: Full=Uncharacterized protein {ECO:0000313|EnsemblPlants:GSMUA_Achr4P29160_001};	Conserved WD40 repeat-containing protein AN11	GO:0005737,cytoplasm; GO:0005634,nucleus; GO:0003677,DNA binding; GO:0045165,cell fate commitment; GO:0009957,epidermal cell fate specification; GO:0007275,multicellular organism development; GO:0032880,regulation of protein localization; GO:0009733,response to auxin; GO:0009723,response to ethylene; GO:0010026,trichome differentiation	--	mws0191	2.40433	Betaine	0.844	0.00423164	3
gene:Aco016995.1.path1	1.336	K20924 cellulose synthase-like protein [EC:2.4.1.-] | (RefSeq) cellulose synthase-like protein D1 (A)	cellulose synthase-like protein D1 [Ananas comosus]	RecName: Full=Cellulose synthase-like protein D1; EC=2.4.1.-; AltName: Full=OsCslD1;	SubName: Full=Cellulose synthase-like protein D1 {ECO:0000313|EMBL:OAY81926.1};	--	GO:0005794,Golgi apparatus; GO:0000139,Golgi membrane; GO:0016021,integral component of membrane; GO:0016760,cellulose synthase (UDP-forming) activity; GO:0051753,mannan synthase activity; GO:0071555,cell wall organization; GO:0030244,cellulose biosynthetic process; GO:0071669,plant-type cell wall organization or biogenesis	Glycosyltransferase like family 2	mws0191	2.40433	Betaine	0.909	0.000685877	3
gene:Aco017106.1.path1	1.551	K02910 large subunit ribosomal protein L31e | (RefSeq) 60S ribosomal protein L31 (A)	60S ribosomal protein L31-like [Ananas comosus]	RecName: Full=60S ribosomal protein L31;	SubName: Full=Ribosomal protein L31e {ECO:0000313|EMBL:OVA07874.1};	60S ribosomal protein L31	GO:0005840,ribosome; GO:0003735,structural constituent of ribosome; GO:0006412,translation	Ribosomal protein L31e	mws0191	2.40433	Betaine	0.822	0.00652122	3
gene:Aco017112.1.path1	1.077	K14431 transcription factor TGA | (RefSeq) transcription factor TGA2-like (A)	TGACG-sequence-specific DNA-binding protein TGA-2.1 [Ananas comosus]	RecName: Full=bZIP transcription factor TGA10 {ECO:0000303|PubMed:12777042}; AltName: Full=Protein TGACG (TGA) motif-binding protein 10 {ECO:0000303|PubMed:12777042};	SubName: Full=TGACG-sequence-specific DNA-binding protein TGA-2.1 {ECO:0000313|EMBL:OAY68720.1};	--	GO:0005634,nucleus; GO:0003700,DNA-binding transcription factor activity; GO:0043565,sequence-specific DNA binding; GO:0045893,positive regulation of transcription, DNA-templated; GO:0009733,response to auxin; GO:0009753,response to jasmonic acid; GO:0009751,response to salicylic acid; GO:0006351,transcription, DNA-templated	--	mws0191	2.40433	Betaine	0.898	0.00101808	3
gene:Aco017280.1.path1	1.146	K14638 solute carrier family 15 (peptide/histidine transporter), member 3/4 | (RefSeq) uncharacterized protein LOC109744571 (A)	Protein NRT1/ PTR FAMILY 8.3, partial [Ananas comosus]	RecName: Full=Protein NRT1/ PTR FAMILY 8.3; Short=AtNPF8.3; AltName: Full=Histidine-transporting protein; AltName: Full=Peptide transporter PTR2;	SubName: Full=Protein NRT1/ PTR FAMILY 8.3 {ECO:0000313|EMBL:OAY80233.1}; Flags: Fragment;	H+/oligopeptide symporter	GO:0005794,Golgi apparatus; GO:0016021,integral component of membrane; GO:0000325,plant-type vacuole; GO:0009705,plant-type vacuole membrane; GO:0005774,vacuolar membrane; GO:0005773,vacuole; GO:0042936,NA; GO:0015334,high-affinity oligopeptide transmembrane transporter activity; GO:0015197,NA; GO:0042937,tripeptide transmembrane transporter activity; GO:0042938,dipeptide transport; GO:0015833,pe…	Transmembrane protein 251	mws0191	2.40433	Betaine	0.943	0.000138893	3
gene:Aco017707.1.path1	4.481	K14498 serine/threonine-protein kinase SRK2 [EC:2.7.11.1] | (RAP-DB) Os04g0691100; Serine/threonine-protein kinase SAPK5 (EC 2.7.1.37) (Osmotic stress/abscisic acid-activated protein kinase 5). (A)	serine/threonine-protein kinase SAPK7-like isoform X1 [Ananas comosus]	RecName: Full=Serine/threonine-protein kinase SAPK7; EC=2.7.11.1; AltName: Full=Osmotic stress/abscisic acid-activated protein kinase 7; AltName: Full=RK4 kinase {ECO:0000312|EMBL:AFK74498.1}; AltName: Full=stress-activated protein kinase 7 {ECO:0000303|Ref.2}; Short=OsSAPK7 {ECO:0000303|Ref.2};	SubName: Full=Serine/threonine-protein kinase SAPK5 {ECO:0000313|EMBL:OAY80368.1}; Flags: Fragment;	Serine/threonine protein kinase	GO:0005737,cytoplasm; GO:0005634,nucleus; GO:0005524,ATP binding; GO:0004674,protein serine/threonine kinase activity; GO:0009738,abscisic acid-activated signaling pathway; GO:0042742,defense response to bacterium; GO:0035556,intracellular signal transduction; GO:0006468,protein phosphorylation	DNA-directed RNA polymerase III subunit Rpc31	mws0191	2.40433	Betaine	0.903	0.000844442	3
gene:Aco018023.1.path1	1.75	K09286 EREBP-like factor | (RefSeq) ethylene response factor (A)	ethylene-responsive transcription factor ERF020-like [Ananas comosus]	RecName: Full=Ethylene-responsive transcription factor ERF020;	SubName: Full=Ethylene-responsive transcription factor ERF020 {ECO:0000313|EMBL:OAY83158.1};	--	GO:0005634,nucleus; GO:0003677,DNA binding; GO:0003700,DNA-binding transcription factor activity; GO:0009873,ethylene-activated signaling pathway; GO:0010200,response to chitin; GO:0006351,transcription, DNA-templated	AP2 domain	mws0191	2.40433	Betaine	0.854	0.00338661	3
gene:Aco018580.1.path1	1.15	K06911 uncharacterized protein | (RAP-DB) Os03g0845000; Similar to Pirin-like protein. (A)	pirin-like protein [Ananas comosus]	RecName: Full=Pirin-like protein;	SubName: Full=Pirin-like protein {ECO:0000313|EMBL:OAY70517.1};	--	GO:0005634,nucleus	Cupin domain	mws0191	2.40433	Betaine	0.883	0.00160882	3
gene:Aco018733.1.path1	5.203	--	--	--	--	--	--	--	mws0191	2.40433	Betaine	0.811	0.00796884	3
gene:Aco018880.1.path1	1.726	K19861 benzyl alcohol O-benzoyltransferase [EC:2.3.1.196 2.3.1.232] | (RefSeq) benzyl alcohol O-benzoyltransferase-like (A)	benzyl alcohol O-benzoyltransferase-like [Ananas comosus]	RecName: Full=Benzyl alcohol O-benzoyltransferase; EC=2.3.1.196; AltName: Full=Benzoyl coenzyme A:benzyl alcohol benzoyl transferase;	SubName: Full=Benzyl alcohol O-benzoyltransferase {ECO:0000313|EMBL:OAY81851.1};	--	GO:0016747,transferase activity, transferring acyl groups other than amino-acyl groups	Transferase family	mws0191	2.40433	Betaine	0.822	0.00656869	3
gene:Aco018908.1.path1	2.193	K07888 Ras-related protein Rab-5B | (RefSeq) ras-related protein RHN1-like (A)	Ras-related protein RHN1, partial [Ananas comosus]	RecName: Full=Ras-related protein RHN1;	SubName: Full=Ras-related protein RHN1 {ECO:0000313|EMBL:OAY63057.1}; Flags: Fragment;	GTPase Rab5/YPT51 and related small G protein superfamily GTPases	GO:0005886,plasma membrane; GO:0005525,GTP binding; GO:0003924,GTPase activity; GO:0015031,protein transport	RsgA GTPase	mws0191	2.40433	Betaine	0.852	0.0035091	3
gene:Aco019728.1.path1	1.339	K11420 euchromatic histone-lysine N-methyltransferase [EC:2.1.1.43] | (RefSeq) probable inactive histone-lysine N-methyltransferase SUVR2 (A)	probable inactive histone-lysine N-methyltransferase SUVR2 [Ananas comosus]	RecName: Full=Histone-lysine N-methyltransferase SUVR4; EC=2.1.1.43; AltName: Full=Protein SET DOMAIN GROUP 31; AltName: Full=Suppressor of variegation 3-9-related protein 4; Short=Su(var)3-9-related protein 4;	SubName: Full=Uncharacterized protein {ECO:0000313|EnsemblPlants:GSMUA_Achr1P20340_001};	Histone H3 (Lys9) methyltransferase SUV39H1/Clr4, required for transcriptional silencing	GO:0005694,chromosome; GO:0005730,nucleolus; GO:0009506,plasmodesma; GO:0018024,histone-lysine N-methyltransferase activity; GO:0008270,zinc ion binding; GO:0034968,histone lysine methylation	Pre-SET motif	mws0191	2.40433	Betaine	0.906	0.000766532	3
gene:Aco019916.1.path1	1.735	--	AT-hook motif nuclear-localized protein 22-like [Ananas comosus]	RecName: Full=AT-hook motif nuclear-localized protein 22 {ECO:0000312|EMBL:FAA00293.1};	RecName: Full=AT-hook motif nuclear-localized protein {ECO:0000256|PIRNR:PIRNR016021};	--	GO:0005634,nucleus; GO:0003680,AT DNA binding; GO:0003700,DNA-binding transcription factor activity; GO:0042826,histone deacetylase binding; GO:0043621,protein self-association; GO:0009908,flower development; GO:0009640,photomorphogenesis; GO:0009647,skotomorphogenesis; GO:0006351,transcription, DNA-templated; GO:0010228,vegetative to reproductive phase transition of meristem	Domain of unknown function (DUF296)	mws0191	2.40433	Betaine	0.878	0.00187204	3
gene:Aco019997.1.path1	6.52	no KO assigned | (RefSeq) GDSL esterase/lipase At5g45910 (A)	GDSL esterase/lipase At1g28600-like [Ananas comosus]	RecName: Full=GDSL esterase/lipase At1g28600; EC=3.1.1.-; AltName: Full=Extracellular lipase At1g28600; Flags: Precursor;	SubName: Full=GDSL esterase/lipase {ECO:0000313|EMBL:OAY82532.1}; Flags: Fragment;	--	GO:0005618,cell wall; GO:0005576,extracellular region; GO:0016788,hydrolase activity, acting on ester bonds; GO:0016042,lipid catabolic process	GDSL-like Lipase/Acylhydrolase	mws0191	2.40433	Betaine	0.901	0.000912519	3
gene:Aco020082.1.path1	1.031	K04733 interleukin-1 receptor-associated kinase 4 [EC:2.7.11.1] | (RefSeq) receptor-like protein kinase HERK 1 (A)	uncharacterized protein LOC109724987 [Ananas comosus]	RecName: Full=Heavy metal-associated isoprenylated plant protein 16 {ECO:0000303|PubMed:21072340, ECO:0000303|PubMed:23368984}; Short=AtHIP16 {ECO:0000303|PubMed:21072340, ECO:0000303|PubMed:23368984}; AltName: Full=Farnesylated protein 4 {ECO:0000303|PubMed:8837031}; Short=AtFP4 {ECO:0000303|PubMed:8837031}; Flags: Precursor;	SubName: Full=Uncharacterized protein {ECO:0000313|EMBL:OAY86136.1};	--	GO:0005737,cytoplasm; GO:0046914,transition metal ion binding; GO:0046916,cellular transition metal ion homeostasis; GO:0030001,metal ion transport	--	mws0191	2.40433	Betaine	0.897	0.00104683	3
gene:Aco020102.1.path1	1.921	K04733 interleukin-1 receptor-associated kinase 4 [EC:2.7.11.1] | (RefSeq) uncharacterized protein LOC100501207 isoform X1 (A)	LOB domain-containing protein 12-like [Ananas comosus]	RecName: Full=LOB domain-containing protein 12; AltName: Full=ASYMMETRIC LEAVES 2-like protein 5; Short=AS2-like protein 5;	SubName: Full=LOB domain-containing protein 12 {ECO:0000313|EMBL:OAY67563.1};	--	GO:0003677,DNA binding; GO:0009965,leaf morphogenesis; GO:0010016,shoot system morphogenesis	IncA protein	mws0191	2.40433	Betaine	0.831	0.00548326	3
gene:Aco020351.1.path1	1.05	--	--	--	--	--	--	--	mws0191	2.40433	Betaine	0.839	0.00466926	3
gene:Aco020386.1.path1	1.184	K22772 flavonol-3-O-glucoside L-rhamnosyltransferase [EC:2.4.1.159] | (RAP-DB) Os11g0457300; UDP-glucuronosyl/UDP-glucosyltransferase family protein. (A)	anthocyanidin 3-O-glucosyltransferase-like [Ananas comosus]	RecName: Full=UDP-glycosyltransferase 79A6 {ECO:0000303|PubMed:24072327}; EC=2.4.1.159 {ECO:0000305}; AltName: Full=Flavonol 3-O-glucoside (1->6) rhamnosyltransferase {ECO:0000303|PubMed:24072327}; Short=GmF3G6"Rt-a {ECO:0000303|PubMed:24072327};	RecName: Full=Glycosyltransferase {ECO:0000256|RuleBase:RU362057}; EC=2.4.1.- {ECO:0000256|RuleBase:RU362057};	UDP-glucuronosyl and UDP-glucosyl transferase	GO:0043231,intracellular membrane-bounded organelle; GO:0047230,flavonol-3-O-glucoside L-rhamnosyltransferase activity; GO:0080043,quercetin 3-O-glucosyltransferase activity; GO:0080044,quercetin 7-O-glucosyltransferase activity; GO:0008152,metabolic process	Glycosyltransferase family 28 C-terminal domain	mws0191	2.40433	Betaine	0.919	0.000452173	3
gene:Aco020779.1.path1	1.313	--	hypothetical protein ACMD2_27480 [Ananas comosus]	--	SubName: Full=Uncharacterized protein {ECO:0000313|EMBL:OAY70462.1};	--	--	--	mws0191	2.40433	Betaine	0.817	0.00716921	3
gene:Aco021408.1.path1	1.584	K06911 uncharacterized protein | (RefSeq) pirin-like protein (A)	pirin-like protein [Ananas comosus]	RecName: Full=Pirin-like protein;	SubName: Full=Pirin-like protein {ECO:0000313|EMBL:OAY63213.1};	--	GO:0005634,nucleus	Protein of unknown function (DUF861)	mws0191	2.40433	Betaine	0.903	0.000840638	3
gene:Aco022222.1.path1	3.557	--	--	--	--	--	--	--	mws0191	2.40433	Betaine	0.845	0.00416082	3
gene:Aco022334.1.path1	2.75	K05894 12-oxophytodienoic acid reductase [EC:1.3.1.42] | (RefSeq) 12-oxophytodienoate reductase 7 (A)	12-oxophytodienoate reductase 7-like isoform X1 [Ananas comosus]	RecName: Full=12-oxophytodienoate reductase 7; EC=1.3.1.42; AltName: Full=12-oxophytodienoate-10,11-reductase 7; Short=OPDA-reductase 7; Short=OsOPR7;	SubName: Full=Molybdate-anion transporter {ECO:0000313|EMBL:OAY75526.1};	Predicted sugar transporter	GO:0005777,peroxisome; GO:0016629,12-oxophytodienoate reductase activity; GO:0010181,FMN binding; GO:0009695,jasmonic acid biosynthetic process; GO:0031408,oxylipin biosynthetic process; GO:0009620,response to fungus; GO:0010193,response to ozone; GO:0048443,stamen development	--	mws0191	2.40433	Betaine	0.82	0.00677535	3
gene:Aco022922.1.path1	1.097	--	protein DMR6-LIKE OXYGENASE 2 [Ananas comosus]	--	--	--	--	--	mws0191	2.40433	Betaine	0.888	0.00139374	3
gene:Aco023411.1.path1	1.684	--	--	--	--	--	--	--	mws0191	2.40433	Betaine	0.805	0.00885005	3
gene:Aco024041.1.path1	1.007	K04733 interleukin-1 receptor-associated kinase 4 [EC:2.7.11.1] | (RefSeq) putative receptor-like protein kinase At4g00960 (A)	putative receptor-like protein kinase At4g00960 [Ananas comosus]	RecName: Full=Cysteine-rich receptor-like protein kinase 10; Short=Cysteine-rich RLK10; EC=2.7.11.-; AltName: Full=Receptor-like protein kinase 4; Flags: Precursor;	SubName: Full=Cysteine-rich receptor-like protein kinase 25 {ECO:0000313|EMBL:OAY81560.1};	--	GO:0016021,integral component of membrane; GO:0005886,plasma membrane; GO:0005524,ATP binding; GO:0004674,protein serine/threonine kinase activity; GO:0042742,defense response to bacterium; GO:0006468,protein phosphorylation	Adenovirus E3 region protein CR2	mws0191	2.40433	Betaine	0.856	0.00323913	3
gene:Aco024129.1.path1	3.296	K04043 molecular chaperone DnaK | (RefSeq) heat shock 70 kDa protein, mitochondrial (A)	heat shock 70 kDa protein, mitochondrial isoform X1 [Ananas comosus]	RecName: Full=Heat shock 70 kDa protein, mitochondrial; Flags: Precursor;	SubName: Full=Heat shock 70 kDa protein, mitochondrial {ECO:0000313|EMBL:OAY73832.1};	Molecular chaperones mortalin/PBP74/GRP75, HSP70 superfamily	GO:0005739,mitochondrion; GO:0005524,ATP binding; GO:0051082,unfolded protein binding; GO:0006457,protein folding	FGGY family of carbohydrate kinases, C-terminal domain	mws0191	2.40433	Betaine	0.907	0.000724355	3
gene:Aco024145.1.path1	2.986	K19040 E3 ubiquitin-protein ligase ATL10/75/76/77/78 [EC:2.3.2.27] | (RefSeq) RING-H2 finger protein ATL73 (A)	RING-H2 finger protein ATL73-like [Ananas comosus]	RecName: Full=RING-H2 finger protein ATL78; EC=2.3.2.27 {ECO:0000305}; AltName: Full=RING-type E3 ubiquitin transferase ATL78 {ECO:0000305};	SubName: Full=Uncharacterized protein {ECO:0000313|EMBL:OQU81550.1};	FOG: Predicted E3 ubiquitin ligase	GO:0016021,integral component of membrane; GO:0046872,metal ion binding; GO:0061630,ubiquitin protein ligase activity; GO:0043161,proteasome-mediated ubiquitin-dependent protein catabolic process	RING-type zinc-finger	mws0191	2.40433	Betaine	0.824	0.00632189	3
gene:Aco024292.1.path1	1.423	--	putative E3 ubiquitin-protein ligase LIN-1 [Ananas comosus]	RecName: Full=Putative E3 ubiquitin-protein ligase LIN; Short=MtLIN {ECO:0000303|PubMed:19776163}; EC=2.3.2.27 {ECO:0000303|PubMed:19776163}; AltName: Full=RING-type E3 ubiquitin transferase {ECO:0000305};	SubName: Full=Putative E3 ubiquitin-protein ligase LIN-1 {ECO:0000313|EMBL:OAY71476.1};	--	GO:0004842,ubiquitin-protein transferase activity; GO:0009877,nodulation	--	mws0191	2.40433	Betaine	0.804	0.00906512	3
gene:Aco024378.1.path1	1.345	K04733 interleukin-1 receptor-associated kinase 4 [EC:2.7.11.1] | (RefSeq) probable leucine-rich repeat receptor-like protein kinase At1g68400 (A)	probable leucine-rich repeat receptor-like protein kinase At1g68400 [Ananas comosus]	RecName: Full=Probable leucine-rich repeat receptor-like protein kinase At1g68400; EC=2.7.11.1; Flags: Precursor;	SubName: Full=Putative leucine-rich repeat receptor-like protein kinase {ECO:0000313|EMBL:OAY82135.1};	--	GO:0016021,integral component of membrane; GO:0005886,plasma membrane; GO:0005524,ATP binding; GO:0004674,protein serine/threonine kinase activity	Leucine rich repeat N-terminal domain	mws0191	2.40433	Betaine	0.836	0.00497761	3
gene:Aco024433.1.path1	2.25	--	uncharacterized protein LOC109709099 [Ananas comosus]	--	SubName: Full=Uncharacterized protein {ECO:0000313|EMBL:OAY64032.1};	--	--	--	mws0191	2.40433	Betaine	0.837	0.00487821	3
[truncated: 29,303 more rows]
